# Supplementary material for: Functional Diversity of Carbohydrate-Active Enzymes Enabling a Bacterium to Ferment Plant Biomass
Source: PLoS Genet. 2014 Nov 13;10(11):e1004773. doi: 10.1371/journal.pgen.1004773 (PMC4230839; doi:10.1371/journal.pgen.1004773)
Supplement: Table S1 — Plant polysaccharides used in this study: natural abundances, plant source of tested compound, chemical structure, and sugar composition. References: [56] [57] [58] [59] [60] [61] [62] [63]. (XLS) [file pgen.1004773.s013.xls]

## Sheet: Sheet1
Polysaccharide	Natural Abundance (%w/w)	Structure	Sugar Composition
Glucans
cellulose	9-14% monocot primary cell walls [9] and Arabidopsis leaves [56]. 90% in cotton seed hairs [57]	β-1,4-D-glucopyranose chain Hydrogen bonded into microfibrils	D-glucose
carboxymethylcellulose (CMC)	soluble cellulose derivative	β-1,4-D-glucopyranose with carboxymethyl side groups	D-glucose
starch	70% in cereal grains, 5% in aspen/spruce roots [58]	73% amylopectin (α-1,4- and α-1,6 glucose) 27% amylose (α-1,4-glucose)	D-glucose
Hemicelluloses
xyloglucan	2% in grasses, 20-25% dicot primary walls [59]	β-1,4-D-glucose chain with α-1,6-D-xylose side groups Sometimes β-galactose or α-L-arabinose O2 substitutions	45% D-glucose, 34% D-xylose 18% D-galactose, 3% L-arabinose
xylan	12-18% in hardwoods; 24.5% in corn stalks [7]	β-1,4-D-xylose chain	>90% D-xylose
arabinoxylan	20-50% in grasses [59]	β-1,4-D-xylopyranose backbone O2,O3-linked L-arabinofuranose	59% D-xylose, 41% L-arabinose
mannan	68% of tomato endosperm [60]	β-1,4-mannan (15-20 units/chain)	99% D-mannose
galactomannan	30% of legume seeds [11] 10-30% of conifer secondary walls [58]	β-1-4-D-mannopyranose backbone α-1-6-D-galactopyranose side chains	80% D-mannose, 20% D-galactose
glucomannan	5% of dicot cell walls [59]	β-1,4-D-mannopyranose and D-glucose Some glucose are acetylated. no side chains.	60% mannose, 40% glucose
Pectins
homogalacturonan (HG)	23% in angiosperm leaves, >50% in fruits [12]	unbranched chain of ~100 1,4-α-D-galacturonic acid Partially methylesterified at C6 carboxyl (PMID 19616198)	D-galacturonic acid
rhamnogalacturonan I (RGI)	9% Arabidopsis leaves [61] ~36% in potato tubers [12]	[->α-D-GalA-1,2-α-L-Rha-1,4->]n ~50% C-4 substituted with AG I or AGII	62% D-galacturonic acid, 20% L-rhamnose 12% D-galactose, 3.3% L-arabinose, 1% D-xylose
galactan	25% of potato tubers [62]	β-1,4-D-galactose	91% D-galactose, 5% D-galacturonic acid, 2% L-arabinose, 1.8% L-rhamnose, 0.2% D-xylose
arabinogalactan II (AGII)	3% Arabidopsis leaves [61]	β-1,3-galactose backbone β-1,6-galactose and arabinose branches	85% D-galactose; 15% L-arabinose
arabinan	2% Arabidopsis leaves [61] 35% of Myrothamnus cell walls [63]	1,5-α-L-arabinan	71% L-arabinose, 26% D-galactose, 3% L-rhamnose
