# Supplementary material for: Functional Diversity of Carbohydrate-Active Enzymes Enabling a Bacterium to Ferment Plant Biomass
Source: PLoS Genet. 2014 Nov 13;10(11):e1004773. doi: 10.1371/journal.pgen.1004773 (PMC4230839; doi:10.1371/journal.pgen.1004773)
Supplement: Table S5 — Mapping of RNA-seq reads to the C. phytofermentans genome, excluding reads mapping to rRNA operons. Reads were mapped using Bowtie [48] to report the single, best alignment between RNA-seq reads in.fastq files and the C. phytofermentans NCBI genome file (NC_010001.gbk). Reads were mapped using the following command: bowtie –best -k 1 [bowtie database of NC_010001.fna] –un unmappedReads.txt -q [.fastq file] mappedReads.txt. (XLS) [file pgen.1004773.s017.xls]

## Sheet: Sheet1
Sample	Total Reads	Mapped Reads	Percent Mapped	mRNA (non-rRNA) reads	Percent mRNA	Expressed genes (3902 total)	Expressed genes (%)
Single-end Samples
Glucose 1	11920574	11283278	94.6	4034509	35.8	3826	98.1
Glucose 2	35482172	31900677	89.1	11000799	34.5	3868	99.1
Cellobiose 1	21953683	19987055	91	10977432	54.9	3869	99.2
Cellobiose 2	42657802	36988437	74.8	12451848	33.7	3874	99.3
Cellulose 1	30489225	28102366	92.2	1541213	5.5	3836	98.3
Cellulose 2	25177711	22181619	88.1	988081	4.5	3806	97.5
Xylose 1	29213097	27572698	94.4	13339611	48.4	3879	99.4
Xylose 2	12658281	12003190	94.8	5251905	43.8	3859	98.9
Xylan 1	16303971	13962267	85.6	5061203	36.2	3848	98.6
Xylan 2	25261465	21585837	85.4	4560411	21.1	3832	98.2
Galacturonic acid 1	16045260	14008423	87.3	6299061	45	3865	99.1
Galacturonic acid 2	12525311	11406671	91.1	5636922	49.4	3864	99
Homogalacturonan 1	13466577	11007703	81.7	2056644	18.7	3763	96.4
Homogalacturonan 2	16858601	14186842	84.1	932635	6.6	3679	94.3
Stover 1	36610690	29378886	80.3	8367549	28.5	3879	99.4
Stover 2	7369851	4373175	59.3	1206820	27.6	3785	97
Paired-end Samples
Glucose 1	33570130	33250031	99.05	33239010	99.97	3899	99.92
Glucose 2	34578820	34254734	99.06	34242279	99.96	3896	99.85
Arabinan 1	38248448	37156131	97.14	37155947	99.99	3892	99.74
Arabinan 2	39141000	37844518	96.69	37844110	99.99	3896	99.85
Galactomannan 1	35846388	35249861	98.34	35304195	99.98	3893	99.77
Galactomannan 2	37234108	36779751	98.83	36775897	99.99	3900	99.95
Galactan 1	36903084	36565806	99.09	36564045	99.99	3900	99.95
Galactan 2	36951478	36582975	99	36580672	99.99	3901	99.97
Starch 1	34778780	34378090	98.85	34364393	99.96	3898	99.9
Starch 2	34582424	34201663	98.9	34193976	99.99	3898	99.9
