# Supplementary material for: Functional Diversity of Carbohydrate-Active Enzymes Enabling a Bacterium to Ferment Plant Biomass
Source: PLoS Genet. 2014 Nov 13;10(11):e1004773. doi: 10.1371/journal.pgen.1004773 (PMC4230839; doi:10.1371/journal.pgen.1004773)
Supplement: Table S6 — mRNA expression (RPKM) of all C. phytofermentans genes (page 1) and of only CAZymes (page 2) during steady state growth on sugars and polysaccharides. RPKM is defined as the sum of nucleotides from the reads that overlap with a given annotation entry normalized per million mapped nucleotides and the length of the annotation item. RPKM were calculated using RSEQtools [49] from mapped reads using MRFquant files. rRNA reads were removed from mrf files before running mrfQuant so that expression levels are normalized to mRNA reads. Samples are labeled whether they were sequenced using single-end (S) or paired-end (P) reads. The 56 CAZymes purified in this study are shown in blue on page 2. (XLS) [file pgen.1004773.s018.xls]

## Sheet: All
Gene	Strand	COG	CAZy	Annotation	Glucose-S	Xylose-S	GalAcid-S	Cellobiose-S	Cellulose-S	Xylan-S	Homogalacturonan-S	Stover-S	Glucose-P	Arabinan-P	Galactan-P	Galactomannan-P	Starch-P
Cphy0001	+	replication	None	chromosomal replication initiator protein DnaA	132.588	132.607	152.448	162.719	119.199	56.9254	162.951	72.4386	277.276	70.8424	218.448	120.692	174.877
Cphy0002	+	replication	None	DNA polymerase III, beta subunit	296.857	209.338	142.989	179.849	249.127	141.266	172.495	160.492	1091.28	162.788	819.445	329.34	609.965
Cphy0003	+	unknown	None	RNA-binding S4 domain-containing protein	195.231	202.681	269.147	172.322	142.287	101.946	92.2474	175.614	440.122	67.7849	289.43	183.641	268.414
Cphy0004	+	replication	None	DNA replication and repair protein RecF	105.186	152.195	123.122	84.8955	129.656	45.9815	97.4031	73.2906	431.865	49.9288	382.653	119.471	212.922
Cphy0005	+	replication	None	DNA gyrase, B subunit	370.588	272.878	235.447	235.974	205.07	310.583	221.576	148.675	232.899	44.6282	355.467	62.464	134.542
Cphy0006	+	replication	None	DNA gyrase, A subunit	398.45	395.845	251.867	243.226	252.528	407.02	238.264	182.148	474.106	60.2406	664.786	185.181	326.419
Cphy0007	+	energy production	None	tartrate/fumarate subfamily Fe-S type hydro-lyase alpha subunit	88.7943	114.219	64.6337	62.512	66.2729	79.4999	75.6958	76.9208	56.4755	6.53819	81.0265	16.7021	31.0252
Cphy0008	+	energy production	None	tartrate/fumarate subfamily Fe-S type hydro-lyase beta subunit	87.2616	107.845	67.4815	68.5011	53.5369	84.8034	69.3517	55.66	33.9506	2.92722	57.3131	7.59489	17.1542
Cphy0009	+	transcription	None	BadM/Rrf2 family transcriptional regulator	219.889	241.759	340.5	245.455	230.441	187.515	258.271	118.083	245.95	26.9681	200.854	143.179	195.482
Cphy0010	+	amino acid transport and metabolism	None	O-acetylhomoserine/O-acetylserine sulfhydrylase	46.9559	57.6034	30.7636	96.143	252.716	68.6953	109.428	51.3435	130.739	30.456	175.133	71.8029	130.913
Cphy0011	+	amino acid transport and metabolism	None	cysteine synthase A	91.4925	91.4623	60.6262	147.204	397.086	144.836	149.062	101.612	262.523	62.245	259.065	101.092	255.964
Cphy0012	+	transcription	None	NAD-dependent deacetylase	30.6788	86.622	37.1926	23.5602	78.0337	124.859	37.9634	45.3474	31.9788	35.706	40.3715	36.7907	23.4432
Cphy0013	+	carbohydrate transport and metabolism	None	transaldolase	201.782	352.361	281.64	174.251	236.445	458.124	178.194	130.601	383.656	86.4138	254.486	152.862	236.042
Cphy0014	+	carbohydrate transport and metabolism	None	transketolase	347.598	396.777	422.826	308.567	289.443	1024.29	280.689	218.042	616.699	85.7729	473.454	110.566	224.08
Cphy0015	+	signal transduction	None	two component transcriptional regulator	320.805	360.873	38.6295	225.432	130.425	155.01	112.896	71.2318	66.4751	66.3968	82.4157	69.7173	70.2422
Cphy0016	+	signal transduction	None	integral membrane sensor signal transduction histidine kinase	365.274	276.596	29.4635	321.914	164.531	198.381	103.29	84.5443	101.427	93.3262	96.6105	142.361	125.856
Cphy0017	-	defense	None	ABC transporter related	150.039	70.2464	57.1644	60.3222	667.694	100.673	93.3562	137.823	29.8074	7.04348	56.4095	23.4151	98.9405
Cphy0018	-	defense	None	ABC transporter related	123.514	52.5672	41.26	51.4519	509.914	72.0475	57.5941	100.005	15.0402	3.23237	31.3873	10.0578	39.2343
Cphy0019	+	None	None	hypothetical protein	19.7128	42.4593	5.78592	16.8109	90.036	27.5725	52.2664	40.2758	78.1276	146.108	68.3587	126.382	253.586
Cphy0020	+	unknown	None	RelA/SpoT domain-containing protein	121.099	137.455	27.7793	111.755	242.062	78.3325	114.222	111.594	107.311	151.647	77.4165	116.677	216.608
Cphy0021	-	translation	None	RNA-binding S1 domain-containing protein	313.248	452.426	346.233	367.98	214.124	203.472	232.714	213.053	732.9	102.494	616.253	597.38	968.008
Cphy0022	+	nucleotide transport and metabolism	None	NUDIX hydrolase	34.3283	28.7749	46.7424	34.6564	29.985	14.8695	22.0495	22.7091	91.4918	8.66258	49.7779	16.3476	51.1304
Cphy0023	-	None	None	hypothetical protein	24.2649	27.3731	32.6081	24.3048	16.0169	7.49303	16.0338	16.0075	71.5807	9.56096	55.7509	16.566	24.3962
Cphy0024	+	amino acid transport and metabolism	None	putative aminopeptidase 2	76.7374	39.098	73.277	53.6773	20.3893	29.4292	38.0362	16.4705	91.7354	7.82012	66.7773	16.5471	40.4261
Cphy0025	+	general	None	methionyl-tRNA synthetase	185.514	47.2695	141.972	74.4742	45.4296	216.316	52.9589	18.0692	307.269	8.83568	90.4605	40.7792	173.282
Cphy0026	-	None	None	hypothetical protein	3.84619	16.6574	5.84703	47.8972	11.1421	10.4441	0.838628	4.67105	55.2227	153.35	807.094	2606.97	478.481
Cphy0027	+	None	None	hypothetical protein	1.07304	3.80112	2.16258	1.96106	1.80168	2.73787	0	0.672717	11.7668	8.78321	89.9594	208.328	79.6416
Cphy0029	+	coenzyme transport and metabolism	None	methyltransferase type 11	9.68414	9.02289	11.1998	15.292	6.21929	9.1431	7.52049	13.8133	18.2584	1.98589	26.7324	7.58545	7.00867
Cphy0030	+	None	None	hypothetical protein	11.4505	10.7043	8.75709	15.1712	7.98196	9.49301	2.88333	19.3161	20.3065	1.9799	27.7759	20.6743	11.721
Cphy0031	+	None	None	hypothetical protein	2.2015	20.6969	9.07383	80.8138	17.0273	9.95076	23.5851	9.52742	23.5427	8.98841	283.6	51.9077	34.2998
Cphy0032	+	secretion and trafficking	None	type II secretion system protein E	1.14835	18.6946	1.86786	139.413	17.4932	16.5781	32.4137	12.8756	1.95471	4.30029	244.796	19.5546	14.4866
Cphy0033	+	secretion and trafficking	None	Flp pilus assembly protein TadB-like protein	0.823001	15.3958	0.687722	89.9407	12.5243	11.2721	18.2104	6.06894	0.434491	1.33566	128.872	11.2498	8.25386
Cphy0034	+	None	None	hypothetical protein	2.04984	22.4611	1.05003	145.245	22.8373	18.0288	33.5822	9.94786	0.760433	0.814766	291.963	21.7229	14.724
Cphy0035	+	None	None	hypothetical protein	0.905204	24.8848	1.22539	138.513	14.326	16.7815	19.6262	8.92461	0.870808	1.82259	191.436	16.1704	10.4453
Cphy0036	+	None	None	hypothetical protein	2.14037	16.9564	1.09956	137.131	12.4858	16.6425	29.5926	8.18629	0.98343	1.35368	301.346	26.4522	17.357
Cphy0037	+	None	None	hypothetical protein	1.62449	14.2031	1.58748	117.729	9.41718	13.9105	24.8019	5.49329	1.43035	0.850442	206.852	25.6913	13.3362
Cphy0038	+	None	None	peptidase A24A prepilin type IV	3.56552	12.4509	0.834541	148.832	10.7267	13.5809	42.6614	5.99831	1.2591	1.04928	186.08	22.4565	15.4467
Cphy0039	+	None	None	hypothetical protein	4.59379	14.2757	1.78621	84.5664	14.8526	18.5502	33.6161	2.6446	1.92319	1.44697	206.299	26.628	16.5039
Cphy0040	+	signal transduction	None	FHA domain-containing protein	4.34945	11.0173	4.30139	64.7639	13.8566	9.27523	19.3789	4.11106	5.97911	2.11087	173.536	26.5398	17.648
Cphy0041	+	energy production	None	glycerol kinase	119.549	121.793	108.039	113.424	63.0665	71.3168	96.9184	75.3258	26.5089	7.64786	40.6495	10.4835	15.1555
Cphy0042	+	general	None	rhomboid family protein	171.333	181.608	148.673	147.341	107.776	113.425	128.458	113.714	42.7186	11.5087	54.2997	17.1454	24.3149
Cphy0043	+	None	None	hypothetical protein	274.614	296.633	188.52	181.558	232.393	177.74	177.862	198.252	109.94	27.4447	110.878	35.9112	67.8551
Cphy0044	+	None	None	hypothetical protein	185.75	171.869	85.4042	112.103	107.191	123.003	100.363	140.347	123.999	31.6144	109.216	33.9013	70.8498
Cphy0045	+	None	None	hypothetical protein	197.619	191.557	90.1181	134.19	134.968	160.32	119.849	137.46	100.7	27.482	95.3986	29.0352	61.5034
Cphy0046	+	replication	None	DNA polymerase III, subunits gamma and tau	193.184	207.17	140.269	144.016	158.268	142.952	107.354	126.944	134.625	25.7379	169.525	124.395	183.382
Cphy0047	+	unknown	None	hypothetical protein	420.218	317.035	401.178	303.957	217.947	319.12	254.786	209.017	155.244	20.128	135.041	153.724	187.716
Cphy0048	+	replication	None	recombination protein RecR	47.4393	73.2161	168.776	61.0616	168.431	66.1087	141.022	116.182	112.356	163.352	64.9392	25.7082	40.3586
Cphy0049	+	None	None	hypothetical protein	140.321	110.827	105.071	117.713	258.888	115.774	202.008	180.878	215.251	228.943	125.984	65.9787	115.699
Cphy0050	-	None	None	sporulation protein YyaC	9.95085	35.3139	3.32232	49.3578	30.6143	29.7662	4.29174	12.9322	14.2632	24.3903	358.269	156.205	33.3551
Cphy0051	+	None	None	peptidoglycan-binding LysM	16.8711	539.452	7.41789	151.558	58.2753	61.1893	4.56533	56.444	86.6796	248.383	1216.19	762.841	332.141
Cphy0052	+	None	None	hypothetical protein	65.4861	105.159	95.7775	61.6182	59.6316	16.3401	49.7297	51.2263	144.058	31.9147	124.769	35.9529	67.1155
Cphy0053	+	None	None	hypothetical protein	123.535	105.513	80.2968	108.289	67.0806	57.85	86.4049	50.8435	91.0999	23.3533	72.7864	22.8292	39.0352
Cphy0054	+	carbohydrate transport and metabolism	None	2-dehydro-3-deoxyphosphogluconate aldolase/4-hydroxy-2-oxoglutarate aldolase; KdgA galacturonic acid metabolism	261.123	297.47	2599.41	249.3	255.262	210.011	389.647	430.679	328.841	68.8363	303.13	117.312	184.971
Cphy0055	+	None	None	hypothetical protein	285.349	199.62	200.756	172.815	94.5087	274.096	125.732	104.248	807.087	41.0787	409.496	192.066	412.597
Cphy0056	+	None	None	hypothetical protein	10.868	91.2838	14.979	38.1927	30.916	8.38281	18.1956	37.0183	106.023	125.181	196.393	381.575	194.83
Cphy0057	-	None	None	hypothetical protein	15.3936	105.83	16.3265	67.6839	31.6186	13.496	36.8606	47.9594	48.2763	49.49	72.6391	122.333	62.4559
Cphy0058	+	energy production	None	aldehyde oxidase and xanthine dehydrogenase molybdopterin binding	25.552	95.7707	13.2559	92.527	67.3475	23.9904	45.0851	80.8864	31.3138	59.7116	108.108	70.7947	37.7533
Cphy0059	+	energy production	None	molybdopterin dehydrogenase FAD-binding	17.7989	71.3643	9.38375	56.8698	54.8644	21.6397	31.911	55.9414	21.999	52.1155	58.3849	73.8427	31.1676
Cphy0060	+	energy production	None	2Fe-2S iron-sulfur cluster binding domain-containing protein	37.3188	89.6428	24.5049	83.429	61.2064	39.058	48.0331	59.4359	74.6489	87.2123	158.635	230.322	94.2177
Cphy0061	+	None	None	hypothetical protein	33.7245	72.5341	36.8771	79.5166	47.297	28.1601	45.0106	47.9149	63.2475	46.2158	69.6182	130.351	58.8762
Cphy0062	-	envelope	None	prolipoprotein diacylglyceryl transferase	101.453	170.492	299.464	130.164	85.2085	34.0764	109.851	67.85	322.023	33.969	176.687	68.0699	94.3241
Cphy0063	+	amino acid transport and metabolism	None	phosphotransferase domain-containing protein	60.7182	68.7747	73.5299	52.5423	53.5172	31.3511	79.7287	37.5186	100.954	73.7601	108.691	27.613	38.5573
Cphy0064	-	motility	None	XRE family transcriptional regulator	57.2393	49.4025	52.3023	48.065	61.4203	27.6956	64.4687	38.417	67.9299	39.5687	53.5823	18.0361	23.1485
Cphy0065	-	transcription	None	XRE family transcriptional regulator	50.5218	46.1041	52.7939	43.0642	54.978	29.1708	54.972	32.9357	43.9393	16.1815	47.6316	6.04394	13.2474
Cphy0066	-	None	None	hypothetical protein	360.215	110.333	96.3731	159.616	333.943	356.778	192.022	249.005	286.857	78.4612	123.399	15.1979	54.5582
Cphy0067	-	None	None	hypothetical protein	301.312	94.2317	102.576	111.396	311.609	187.437	170.974	216.931	271.603	86.1005	103.383	15.8582	58.9357
Cphy0068	+	envelope	None	cell wall hydrolase/autolysin	501.401	208.529	91.3834	142.026	305.339	211.141	340.561	252.969	195.963	233.302	109.897	45.5043	76.7775
Cphy0069	+	None	None	hypothetical protein	278.468	207.93	128.518	94.8096	198.525	114.183	217.884	175.505	134.402	98.4673	93.9819	56.5215	217.535
Cphy0070	+	general	None	peptidase U62 modulator of DNA gyrase	180.924	165.495	189.966	211.051	107.844	127.375	186.677	161.047	157.909	39.4202	200.327	59.095	87.3732
Cphy0071	+	general	None	peptidase U62 modulator of DNA gyrase	220.28	184.209	162.776	252.294	166.923	242.29	234.015	185.415	181.116	49.4523	212.948	41.496	85.8609
Cphy0072	+	lipid transport and metabolism	None	hypothetical protein	246.559	291.273	341.946	310.917	162.541	300.456	318.692	210.976	264.927	44.6433	286.873	89.6154	153.335
Cphy0073	+	transcription	None	GntR family transcriptional regulator	7.26785	7.31358	13.1044	8.34481	27.7916	8.4834	14.017	14.8901	19.3351	13.1103	19.336	12.3689	21.5466
Cphy0074	+	None	None	hypothetical protein	6.05772	6.70958	5.60234	5.17452	9.73589	5.44796	10.3656	11.5583	12.0243	8.47813	13.1827	6.85383	15.0047
Cphy0075	+	general	None	hypothetical protein	4.28098	4.59369	3.40593	5.82446	16.8389	4.23586	9.57357	8.68483	13.5676	9.03926	11.8111	8.59051	15.1563
Cphy0076	+	defense	None	ABC transporter related	5.03317	6.34471	8.07546	6.04244	7.91604	4.65833	7.79471	40.5646	5.90295	4.56828	7.9805	1.39306	3.4321
Cphy0077	+	None	None	ABC-2 type transporter	7.41117	8.49683	12.1383	9.44016	13.0921	8.23212	16.1179	44.221	8.99129	6.93295	8.31354	1.84727	3.25755
Cphy0078	+	defense	None	ABC-2 type transporter	7.60112	9.58835	15.9639	10.915	12.7421	12.4026	14.8398	55.1012	19.7115	11.0411	14.2503	6.1632	10.3851
Cphy0079	+	signal transduction	None	integral membrane sensor signal transduction histidine kinase	13.88	38.1362	33.2717	27.0788	24.5253	11.8229	22.0883	36.5359	17.6794	16.6434	22.8776	6.79237	8.10092
Cphy0080	+	signal transduction	None	two component LuxR family transcriptional regulator	16.7648	36.3683	31.1501	31.5522	22.0131	14.1505	17.8078	39.9563	18.9834	14.0167	30.4122	9.76297	12.7403
Cphy0081	+	energy production	None	rubrerythrin	1.68983	6.32723	3.51349	33.2306	3.53736	25.0794	4.08208	11.7916	8.77056	17.5715	53.1563	133.19	35.7419
Cphy0082	+	None	None	hypothetical protein	1.62088	2.89405	3.46559	19.3008	2.55375	13.78	8.13533	7.37432	5.1453	9.67944	24.7963	65.1932	16.8443
Cphy0083	+	general	None	flavin reductase domain-containing protein	6.54898	6.9696	5.60293	40.9976	6.0701	37.8413	4.38599	9.98829	11.4029	20.339	64.0004	197.953	44.2462
Cphy0084	+	envelope	None	D-alanine--D-alanine ligase	43.532	72.9932	54.3846	48.2082	18.6006	17.7817	27.0493	36.151	99.7974	17.3002	160.365	66.5688	77.7206
Cphy0085	+	None	None	hypothetical protein	62.0388	185.978	39.9131	93.9449	85.946	54.7363	58.3177	86.7808	207.062	289.844	733.015	550.985	301.701
Cphy0086	-	None	None	hypothetical protein	2087.78	1209.35	1688.56	1367.26	366.471	2569.87	1108.52	361.884	897.355	151.6	990.343	265.584	481.502
Cphy0087	-	general	None	hydrogenase, Fe-only	2904.66	1281.76	1515.94	1810.24	408.284	3134.31	1299.3	382.654	458.04	57.2831	584.284	68.0198	157.515
Cphy0088	-	energy production	None	NADH dehydrogenase (quinone)	3358.1	1207.64	987.897	2020.31	319.156	2283.08	1159.5	293.041	434.573	39.703	596.446	84.9748	227.522
Cphy0089	-	energy production	None	NADH dehydrogenase (ubiquinone) 24 kDa subunit	4664.14	2202.01	1414.2	2798.62	484.652	1914.68	1905.42	412.082	1028.93	73.9695	824.669	274.829	595.66
Cphy0090	-	general	None	ferredoxin hydrogenase	355.352	296.559	500.409	276.975	195.052	241.501	297.222	143.589	150.839	25.2412	191.184	29.9822	60.9364
Cphy0091	-	None	None	protein serine/threonine phosphatase	315.902	296.858	440.668	272.443	149.052	192.682	280.781	138.853	191.417	48.3114	232.802	34.4651	65.1819
Cphy0092	-	general	None	putative PAS/PAC sensor protein	343.781	269.805	239.205	245.149	122.425	183.313	314.632	125.318	171.457	94.2338	217.08	69.8839	102.888
Cphy0093	-	energy production	None	hypothetical protein	219.766	281.589	323.53	222.01	65.2324	116.014	300.038	102.045	282.327	255.627	260.548	249.918	228.065
Cphy0094	-	unknown	None	DegV family protein	109.19	34.6044	96.5645	62.8659	44.8834	32.0063	60.6969	19.2026	96.2333	3.08863	43.0676	2.94324	30.331
Cphy0095	+	translation	None	asparaginyl-tRNA synthetase	365.436	219.883	244.681	254.41	117.936	365.363	242.842	100.684	494.237	66.6098	444.866	125.887	202.756
Cphy0096	-	unknown	None	hypothetical protein	213.103	107.47	383.593	124.335	33.1709	69.3693	66.3801	9.96436	232.757	7.99179	167.797	47.1323	85.4108
Cphy0097	+	transcription	None	XRE family transcriptional regulator	35.7032	55.2589	67.7123	34.9976	67.9768	27.3785	24.9321	31.4611	76.986	16.1921	61.4421	35.616	64.6641
Cphy0098	-	transcription	None	MerR family transcriptional regulator	15.9936	34.1125	30.4939	22.1585	35.2734	8.50081	14.7245	38.2287	94.9698	17.4132	73.1067	44.9572	43.55
Cphy0099	+	defense	None	ABC transporter related	58.2023	15.8124	22.38	27.9673	12.0353	29.6535	9.38478	3.58589	45.8119	1.08279	22.1236	2.29732	6.82769
Cphy0100	+	defense	None	ABC transporter related	77.6988	31.2395	43.8103	55.3219	15.7992	83.8218	37.2649	7.55431	63.1681	2.63919	38.0121	12.152	18.3607
Cphy0101	-	signal transduction	None	metal dependent phosphohydrolase	240.109	219.341	266.18	236.053	166.316	120.761	166.215	97.2092	321.038	49.1314	236.537	61.1116	187.254
Cphy0102	+	replication	None	metallophosphoesterase	63.2108	45.6575	49.1686	43.0302	39.8801	21.8463	55.5884	51.0416	29.2356	11.7844	38.1268	6.73301	18.6731
Cphy0103	+	unknown	None	hypothetical protein	92.3992	65.3513	47.4302	55.3136	121.915	60.4641	55.8363	143.933	149.864	152.592	112.043	49.9017	91.4848
Cphy0104	-	amino acid transport and metabolism	None	phosphoribosylpyrophosphate synthetase	268.4	109.605	366.365	221.282	270.403	144.352	131.913	103.129	619.867	28.2562	243.532	67.1837	162.822
Cphy0105	-	replication	None	DNA replication protein DnaC	138.087	43.1185	56.733	64.9434	168.832	66.7546	50.9047	68.0345	196.737	14.2066	104.454	22.8612	68.7608
Cphy0106	-	replication	None	primosome, DnaD subunit	149.563	66.9594	113.864	84.1878	247.598	81.0294	78.7279	81.5691	201.366	17.1961	133.076	43.2026	114.399
Cphy0107	-	envelope	None	UDP-N-acetylmuramate--alanine ligase	113.501	162.809	211.678	137.061	133.571	69.824	129.593	76.8438	122.095	38.7016	139.441	94.6451	127.812
Cphy0109	+	envelope	None	SpoVG family protein	2917.27	2400.96	3103.29	2786.79	3282.35	4119.16	4719.92	3501.78	2180.15	7140.95	1727.3	900.826	2129.8
Cphy0110	+	carbohydrate transport and metabolism	CE4	polysaccharide deacetylase	262.299	281.338	285.98	254.62	432.972	143.96	304.446	305.915	309.776	190.918	327.679	154.131	180.634
Cphy0111	+	translation	None	aminoacyl-tRNA hydrolase	21.9549	18.7999	19.087	25.5196	38.0585	7.05252	23.2128	25.1545	28.1806	19.0898	30.0619	11.1813	11.9253
Cphy0112	+	replication	None	transcription-repair coupling factor	36.8353	27.2443	30.0992	34.9565	55.1224	31.8276	30.236	30.9235	26.5614	15.3968	31.4485	9.92174	14.0763
Cphy0113	+	None	None	hypothetical protein	52.7797	68.2648	43.7977	44.4632	89.3286	68.2971	36.604	72.0731	60.3131	28.7728	61.955	18.2864	25.251
Cphy0114	+	defense	None	ABC transporter related	102.56	116.519	70.1564	77.421	184.934	133.145	111.815	143.278	82.268	42.551	89.6755	33.4761	45.4498
Cphy0115	+	energy production	None	ABC-2 type transporter	55.7776	68.7368	46.8422	51.4854	97.3026	61.6692	66.1674	75.0566	42.7762	21.2248	54.3117	14.2278	24.3257
Cphy0116	+	transcription	None	ArsR family transcriptional regulator	47.5642	71.595	39.6735	42.2791	116.812	56.1643	53.5519	69.4943	68.119	34.7986	86.5029	34.142	43.3741
Cphy0117	+	inorganic ion transport and metabolism	None	TrkA domain-containing protein	91.4652	121.497	88.2176	76.5925	227.098	95.1639	109.623	119.682	143.948	66.7411	160.198	117.576	113.049
Cphy0118	+	amino acid transport and metabolism	None	glycine betaine/L-proline ABC transporter, ATPase subunit	731.375	141.712	6.56734	285.243	63.5384	51.241	213.898	39.2104	2300.74	31.5971	339.384	99.2715	122.536
Cphy0119	+	amino acid transport and metabolism	None	substrate-binding region of ABC-type glycine betaine transport system	680.925	103.263	8.05894	276.995	48.0181	77.0954	268.62	31.6163	1576.2	23.9057	262.611	53.9493	80.2528
Cphy0120	+	None	None	heavy metal transport/detoxification protein	13.5269	22.4863	17.0997	11.7987	831.779	4.48036	12.2797	91.2266	66.3529	20.3312	24.4313	19.3129	97.6835
Cphy0121	+	inorganic ion transport and metabolism	None	heavy metal translocating P-type ATPase	20.9135	26.2449	29.0536	29.8161	591.592	13.0503	24.0811	100.466	57.8909	16.5276	25.4406	14.3276	88.6958
Cphy0122	+	nucleotide transport and metabolism	None	NUDIX hydrolase	34.8786	97.7118	93.2978	47.1493	38.0877	15.9415	64.5728	53.5782	62.6735	17.3629	67.1911	29.2748	37.5686
Cphy0123	+	energy production	None	FMN-dependent alpha-hydroxy acid dehydrogenase	65.8149	95.293	66.709	63.816	38.0151	28.9653	56.028	50.617	41.9802	10.4451	49.3852	13.0928	20.7532
Cphy0124	+	carbohydrate transport and metabolism	None	xylose isomerase domain-containing protein	82.7777	87.1181	44.1659	66.2901	62.6495	41.9605	64.8067	28.7251	114.238	21.1179	122.343	36.0587	45.4578
Cphy0125	-	envelope	None	sulfatase	130.856	74.1584	154.769	160.024	187.961	100.661	72.9744	46.5636	204.892	28.4169	141.404	24.9781	86.9164
Cphy0126	+	translation	None	tRNA pseudouridine synthase A	402.965	676.044	797.772	420.612	285.647	177.797	156.384	166.468	1009.11	24.4478	697.791	155.309	437.639
Cphy0127	+	transcription	None	AbrB family transcriptional regulator	241.686	398.517	349.522	315.8	215.093	186.871	121.635	123.237	668.627	168.759	960.109	1672.48	637.558
Cphy0128	+	amino acid transport and metabolism	None	amino acid permease-associated region	36.5965	25.8306	55.7193	23.6881	22.6449	24.6993	15.4579	6.01176	23.4643	1.0545	21.3374	4.90277	8.28933
Cphy0129	+	replication	None	methylated-DNA--protein-cysteine methyltransferase	80.1557	104.314	322.292	84.5176	46.6005	74.0543	41.4467	20.994	170.796	2.13648	115.38	35.4301	83.6704
Cphy0130	+	general	None	patatin	18.1609	25.1251	31.6437	19.1537	25.1151	28.0443	5.34266	11.938	64.6797	24.5091	149.757	344.478	281.722
Cphy0131	+	None	None	hypothetical protein	27.3734	47.1128	16.474	40.7542	72.0015	15.6798	67.6524	38.171	22.863	20.8685	39.6413	29.0992	20.184
Cphy0132	+	general	None	MazG family protein	33.7544	65.4543	15.4429	47.9928	105.216	28.7054	64.4427	50.893	41.4512	34.9188	103.396	74.2976	39.6004
Cphy0133	+	replication	None	histone family protein DNA-binding protein	3191.92	3965.16	3810.23	4764.79	3369.11	3519.66	5758.76	4200.14	13555.9	4785.52	5452.81	5735.74	7650.09
Cphy0134	+	translation	None	RNA-binding S4 domain-containing protein	51.2671	35.5377	25.1387	40.3784	64.8303	47.9204	40.8128	45.3064	27.5504	38.7443	58.2952	47.7105	29.5539
Cphy0135	+	None	None	sporulation protein YabP	35.0482	39.7881	19.3163	52.5755	40.4442	59.1873	23.8094	59.9282	43.4198	65.9719	165.212	498.333	264.836
Cphy0136	+	None	None	hypothetical protein	49.9039	97.8563	68.73	70.22	77.8755	49.0811	59.543	55.4579	58.7333	109.874	195.304	430.661	275.666
Cphy0137	+	None	None	septum formation initiator	310.72	580.465	380.303	458.145	313.253	225.048	392.037	307.774	187.192	493.412	662.548	1190.86	598.648
Cphy0138	+	signal transduction	None	protein serine/threonine phosphatase	2.88813	216.883	2.97458	50.8401	10.6133	4.62296	1.55237	8.17112	12.3529	7.6587	212.068	35.7203	17.5803
Cphy0139	+	cell cycle	None	tRNA(Ile)-lysidine synthetase	98.224	274.46	227.269	138.605	100.776	58.9419	84.405	80.0892	276.046	30.2092	347.496	138.809	237.529
Cphy0140	+	nucleotide transport and metabolism	None	hypoxanthine phosphoribosyltransferase	150.399	254.397	321.456	155.413	104.963	80.4555	109.257	74.4908	316.288	20.9243	340.608	109.462	213.773
Cphy0141	+	posttranslational modifications	None	ATP-dependent metalloprotease FtsH	433.339	457.046	693.165	384.136	157.159	338.717	324.911	121.135	308.138	26.4199	367.284	161.337	249.557
Cphy0142	+	None	None	GCN5-related N-acetyltransferase	25.5392	15.8798	24.2742	14.8917	31.1424	21.5473	6.50902	7.93751	20.8472	3.07214	26.7293	7.36412	13.5787
Cphy0143	+	energy production	None	cobalamin B12-binding domain-containing protein	46.6088	10.1648	31.0627	16.6107	87.8542	11.0733	18.6776	7.84099	40.5483	1.71258	33.6813	5.67957	29.2733
Cphy0144	+	replication	None	endonuclease III	59.6822	15.8288	58.1938	21.9185	98.0902	42.5528	23.9716	13.0096	56.5041	3.67377	42.4501	7.92091	43.8362
Cphy0145	+	replication	None	DNA polymerase III, epsilon subunit	67.8409	42.1434	97.8278	50.0531	104.808	53.4455	51.0941	28.4725	104.217	8.764	59.0365	21.5578	82.528
Cphy0146	-	None	None	hypothetical protein	166.367	134.291	255.066	176.871	153.969	105.932	123.495	81.5303	386.082	47.1888	179.148	81.5096	207.175
Cphy0147	+	defense	None	VanW family protein	71.4065	60.1821	90.9986	58.6202	120.457	46.8016	49.6099	47.1383	104.634	11.0232	75.7193	110.561	88.8659
Cphy0148	+	posttranslational modifications	None	AIR synthase-like protein	55.0347	69.2058	101.036	53.6374	63.7843	19.2314	27.6736	18.7427	196.403	9.67045	149.443	60.7538	119.159
Cphy0149	+	transcription	None	AsnC family transcriptional regulator	245.796	103.418	311.284	154.711	84.897	147.486	153.522	55.4838	146.838	9.20519	128.146	27.513	97.9133
Cphy0150	+	amino acid transport and metabolism	None	aminotransferase class I and II	190.124	87.5779	206.648	137.734	81.5769	142.229	106.168	47.4352	220.054	16.5865	153.217	57.048	146.819
Cphy0151	+	motility	None	CheC domain-containing protein	176.601	126.148	358.496	159.326	178.259	137.786	205.057	79.0003	377.765	35.3978	182.894	180.653	272.607
Cphy0152	+	translation	None	tRNA/rRNA methyltransferase (SpoU)	54.8235	38.3242	166.684	45.7903	62.8824	39.814	38.167	29.8201	150.341	6.6427	66.7722	32.6015	86.6099
Cphy0153	+	replication	None	MutS2 family protein	138.863	117.654	80.2019	103.885	88.7294	107.282	127.673	65.8773	60.3026	17.5249	92.1256	16.7468	31.9856
Cphy0154	+	signal transduction	None	two component transcriptional regulator	127.043	124.528	76.0869	114.89	76.4404	124.019	121.342	85.4379	74.15	22.1381	96.4363	14.9999	27.6256
Cphy0155	+	signal transduction	None	integral membrane sensor signal transduction histidine kinase	68.2974	85.866	42.2353	64.8071	65.0126	71.0812	62.5849	49.2604	55.6215	14.7713	69.0532	19.2218	25.283
Cphy0156	+	posttranslational modifications	None	PDZ/DHR/GLGF domain-containing protein	168.166	262.231	125.621	286.625	334.013	107.481	391.445	183.998	226.088	44.8755	142.87	55.186	62.1428
Cphy0157	-	None	None	GCN5-related N-acetyltransferase	402.995	227.59	294.248	257.294	154.662	411.004	396.202	133.242	469.453	56.6277	246.4	82.567	273.45
Cphy0158	+	general	None	metal dependent phosphohydrolase	136.367	220.565	217.997	163.25	242.453	97.2384	231.772	114.261	282.465	281.715	342.401	255.719	239.21
Cphy0159	+	translation	None	RNA methyltransferase	70.9548	40.0902	46.8672	53.9248	47.6482	35.3146	62.8424	26.0125	40.9432	9.74639	43.8865	14.0549	23.5298
Cphy0160	+	None	None	metal dependent phosphohydrolase	44.916	30.2852	26.5596	31.969	20.1698	35.1322	29.8287	17.5035	18.0213	5.79312	19.8486	5.88334	8.49898
Cphy0161	+	carbohydrate transport and metabolism	None	YkgB	35.969	20.5731	27.6112	20.0093	13.958	25.3696	25.6166	10.2309	5.82674	1.10164	8.88034	0.732784	2.27301
Cphy0162	+	None	None	hypothetical protein	45.371	38.8777	41.9575	26.3575	39.4747	30.602	28.3148	19.0092	15.1816	2.15042	21.8234	3.73581	5.24121
Cphy0163	+	general	None	GCN5-related N-acetyltransferase	48.1087	36.741	26.5888	27.5945	22.7723	39.4299	31.857	25.1984	51.3871	15.8396	45.4106	37.1958	65.6112
Cphy0164	+	general	None	beta-lactamase domain-containing protein	57.6169	44.2636	32.6708	34.1896	43.7464	43.0076	42.8328	18.0374	80.3499	17.5388	69.7474	43.219	86.9899
Cphy0165	+	unknown	None	AraC family transcriptional regulator	14.549	21.7854	22.3542	19.6643	27.7293	10.3234	19.9435	19.8126	26.8934	26.2542	22.0281	7.67544	11.4435
Cphy0168	+	amino acid transport and metabolism	None	transglutaminase domain-containing protein	17.6462	22.7948	17.2887	22.5941	28.2965	13.3872	21.7847	19.6522	58.078	29.2125	37.3797	15.9903	23.3439
Cphy0169	-	transcription	None	XRE family transcriptional regulator	29.7045	34.7236	40.3441	37.0692	46.6912	15.0139	43.8281	25.5216	108.68	95.1703	192.821	90.5001	79.2829
Cphy0170	+	replication	None	DNA repair protein RadC	2.44231	4.19657	7.54456	4.58119	28.8247	2.46401	1.02893	1.71786	5.37088	0.99496	3.13611	2.2206	3.08772
Cphy0171	-	signal transduction	None	AraC family transcriptional regulator	30.3454	8.16708	16.7002	25.2719	18.6163	15.2188	8.10297	8.40857	66.7333	4.51426	62.831	4.78549	6.95457
Cphy0172	+	None	None	helix-turn-helix domain-containing protein	57.0332	43.273	60.5446	84.1857	37.4069	15.8157	26.4368	21.4672	69.1188	17.3843	98.2327	4.70576	4.42335
Cphy0173	+	signal transduction	None	diguanylate cyclase	37.6239	28.32	22.8652	44.7017	21.8256	14.6393	8.10526	7.83321	68.319	9.32795	122.401	4.59386	8.12528
Cphy0174	+	None	None	hypothetical protein	28.8394	47.32	22.2063	40.0098	18.7857	18.4962	4.60543	7.09382	50.5742	4.44138	85.895	3.77458	8.03265
Cphy0175	-	unknown	None	myosin-cross-reactive antigen	12.2981	9.69102	12.57	9.54014	7.13095	7.68927	9.51609	5.79321	25.7195	0.992252	12.7215	4.06751	10.9672
Cphy0176	-	transcription	None	TetR family transcriptional regulator	39.0969	39.6844	71.8547	44.2288	29.9843	12.7076	33.2296	25.7047	140.068	22.449	65.3511	83.3834	114.387
Cphy0177	+	general	None	hypothetical protein	6.12415	7.78583	12.0956	7.61108	3.25271	1.69809	3.2973	1.4771	16.5248	0.664533	13.4454	5.74288	8.14628
Cphy0178	+	coenzyme transport and metabolism	None	methyltransferase type 11	29.5941	13.5307	21.4747	22.7954	14.8964	10.3102	13.7228	10.2301	33.5042	2.42213	32.8981	10.1282	16.9371
Cphy0179	+	transcription	None	ArsR family transcriptional regulator	70.107	82.846	187.056	72.1353	49.2793	30.3149	50.7311	48.4948	76.2309	14.8442	69.8741	24.6175	40.6476
Cphy0180	+	unknown	None	hypothetical protein	24.4004	24.1983	48.1992	27.3941	17.7044	14.0525	18.5469	13.0304	34.8015	5.88633	28.0977	13.1875	21.4179
Cphy0181	+	amino acid transport and metabolism	None	aminotransferase class V	10.7763	11.4957	22.3616	21.4903	32.6996	6.25467	10.2332	6.35867	19.2835	3.31549	12.1266	4.8567	9.17097
Cphy0182	+	cell cycle	None	PP-loop domain-containing protein	18.8934	26.2764	33.5011	32.1397	18.4294	6.59242	22.6042	9.21612	71.1963	6.69514	57.2305	30.9161	38.9111
Cphy0183	+	replication	None	radical SAM domain-containing protein	9.27678	7.53622	4.17923	6.5714	11.2322	6.32898	6.05787	6.89629	30.1354	3.12399	22.6447	8.1428	17.6058
Cphy0184	+	None	None	hypothetical protein	11.4624	5.87284	5.34311	7.89421	6.88213	6.65454	5.53582	6.39143	18.7016	2.61913	10.3678	5.57892	10.3739
Cphy0185	+	transcription	None	GntR family transcriptional regulator	8.43392	6.89906	4.68346	8.83554	191.96	7.65948	9.19335	13.2446	18.6144	7.45539	18.2434	6.17756	7.3072
Cphy0186	+	defense	None	ABC transporter related	3.70976	4.53991	3.15233	6.22359	56.9507	3.88409	8.36425	9.12365	15.6818	5.38012	13.0689	6.17506	5.83956
Cphy0187	+	None	None	hypothetical protein	4.09183	3.27973	3.59822	6.22556	43.8332	4.64509	10.7408	8.06582	12.8685	5.18313	11.7684	6.95111	5.54752
Cphy0188	-	secondary metabolism	None	amidohydrolase	2.08374	2.23352	2.31031	2.50083	35.621	2.1914	2.94805	3.52418	1.87719	1.10474	3.38219	4.76166	1.14258
Cphy0189	+	nucleotide transport and metabolism	None	CMP/dCMP deaminase zinc-binding	115.911	71.6967	113.102	100.509	31.8393	11.6476	43.3646	30.4258	108.5	4.28551	76.8191	24.583	51.7438
Cphy0190	+	defense	None	beta-lactamase	140.75	78.7975	99.7094	114.344	44.8138	59.4979	74.568	41.0098	92.5227	3.91144	77.4797	9.27517	25.9556
Cphy0191	+	carbohydrate transport and metabolism	GH43	glycoside hydrolase family protein	139.049	117.421	314.08	156.566	57.3524	133.24	124.201	61.8457	201.44	10.4727	120.74	57.5202	89.5974
Cphy0192	-	defense	None	ABC transporter related	10.6719	10.9498	18.6224	9.14088	9.16073	9.13702	7.69057	5.64685	3.65604	0.586588	3.15004	0.62591	1.20045
Cphy0193	-	defense	None	ABC transporter related	7.48146	6.16119	12.4553	5.97607	7.42774	3.80009	3.77254	4.35764	1.38049	0.705985	1.95048	0.541981	0.847601
Cphy0194	-	None	None	hypothetical protein	2.59925	2.59106	3.9355	1.46508	3.00921	1.4867	0.70353	1.90101	1.45187	0.310283	1.29032	0.26361	0.425053
Cphy0195	-	signal transduction	None	integral membrane sensor signal transduction histidine kinase	45.0671	44.9139	44.5608	37.8822	59.7098	27.7554	46.6918	53.3472	19.2302	12.476	38.5368	8.15095	13.9936
Cphy0196	-	signal transduction	None	two component transcriptional regulator	20.2958	25.8085	44.789	21.5905	17.5761	10.8092	21.0295	29.4023	23.9031	8.88694	29.108	8.47915	19.9671
Cphy0197	+	None	None	hypothetical protein	5.53929	3.76844	5.9226	5.63857	1.5263	9.21219	7.68393	1.3772	2.6814	1.26035	2.55575	1.11668	1.30318
Cphy0198	+	energy production	None	4Fe-4S ferredoxin iron-sulfur binding domain-containing protein	3.73284	3.63242	3.60196	2.66407	2.05537	3.61153	6.47811	3.07421	2.17118	1.00076	2.75829	0.360182	0.801902
Cphy0199	+	None	None	alkyl hydroperoxide reductase/ Thiol specific antioxidant/ Mal allergen	0.609732	6.91708	2.50436	0.454925	2.14351	3.42619	3.25881	1.04284	0.815738	0.532049	1.86274	2.54115	0.874861
Cphy0200	-	carbohydrate transport and metabolism	None	L-fucose isomerase related protein	29.3338	1220.05	32.1478	42.0858	52.547	905.016	351.254	280.114	34.5779	28.8534	49.4422	20.1735	15.3717
Cphy0201	+	motility	None	methyl-accepting chemotaxis sensory transducer	89.4043	62.4139	68.7205	72.1553	142.152	101.921	120.978	101.516	96.4282	126.105	52.3684	19.2057	47.6265
Cphy0202	+	unknown	None	MgtC/SapB transporter	68.9786	58.1313	69.7362	65.9434	99.0499	73.184	110.961	72.6053	96.5863	61.3156	60.7549	12.2785	36.3135
Cphy0203	+	general	GH105	glycosy hydrolase family protein	129.985	62.0269	141.711	75.2889	129.664	95.6769	229.074	83.3649	106.59	106.755	68.4903	30.0575	68.8187
Cphy0204	+	posttranslational modifications	None	peptidylprolyl isomerase FKBP-type	797.782	989.254	389.307	580.22	662.161	465.419	314.819	729.326	1228.65	266.541	938.258	1050.68	816.21
Cphy0205	-	inorganic ion transport and metabolism	None	superoxide dismutase	61.0762	97.162	150.446	26.8823	37.104	45.6681	19.6722	65.6792	44.6892	50.8626	30.3376	139.088	2081.31
Cphy0206	+	inorganic ion transport and metabolism	None	arsenate reductase and related	38.7387	24.5499	32.1845	21.4667	17.3796	38.544	11.0732	22.0674	32.4302	8.43747	25.7033	154.851	46.2841
Cphy0207	+	None	None	hypothetical protein	94.2492	115.065	60.3602	64.9987	47.9819	41.493	32.8314	35.5957	104.498	10.6563	86.624	31.5063	88.5706
Cphy0208	+	posttranslational modifications	None	heat shock protein DnaJ domain-containing protein	121.987	88.8161	56.7766	91.1552	49.0704	53.1019	39.9673	41.404	118.847	11.0028	91.4299	41.5923	97.5658
Cphy0209	+	None	None	hypothetical protein	73.6094	51.1493	29.5839	80.9924	14.3673	30.4566	24.369	24.3059	123.642	9.7903	68.3879	38.2732	74.3047
Cphy0210	+	None	None	sporulation transcriptional regulator SpoIIID	20.747	135.506	64.3844	443.926	83.7866	488.849	29.0471	192.402	293.382	641.344	1981.6	24459.2	11516.9
Cphy0211	+	energy production	None	electron transport complex, RnfABCDGE type, C subunit	778.181	368.19	683.414	485.434	462.774	589.776	821.211	269.45	239.08	248.829	168.416	45.7274	112.76
Cphy0212	+	energy production	None	electron transport complex, RnfABCDGE type, D subunit	546.342	266.876	500.235	333.36	293.936	419.845	533.585	149.859	113.796	86.4364	91.0656	6.66534	29.8239
Cphy0213	+	energy production	None	FMN-binding domain-containing protein	527.152	366.278	652.306	322.666	354.515	470.377	511.178	197.658	127.565	80.5589	131.138	8.42637	29.8626
Cphy0214	+	energy production	None	electron transport complex, RnfABCDGE type, E subunit	609.264	346.571	713.671	354.938	383.834	550.142	719.239	194.715	136.409	80.5597	124.288	15.1942	35.7306
Cphy0215	+	energy production	None	electron transport complex, RnfABCDGE type, A subunit	643.665	391.015	802.199	359.316	402.049	563.284	736.146	216.089	242.18	113.118	209.364	23.3468	65.6415
Cphy0216	+	energy production	None	electron transport complex, RnfABCDGE type, B subunit	440.298	224.487	531.433	278.717	197.242	379.421	464.816	165.351	294.121	151.909	212.178	58.3926	109.151
Cphy0217	+	None	None	hypothetical protein	83.943	145.444	297.93	169.81	154.897	43.9362	163.177	136.637	189.01	74.365	133.003	123.437	169.598
Cphy0218	+	carbohydrate transport and metabolism	GH31	alpha-xylosidase YicI	39.4918	56.6512	55.3133	90.2808	211.477	41.3718	248.061	208.975	20.319	101.392	45.1119	31.8978	20.0075
Cphy0219	+	None	None	hypothetical protein	66.1088	92.4911	36.9771	117.238	489.182	62.2044	387.045	315.493	15.7207	84.9494	28.7476	11.8878	14.3277
Cphy0220	+	carbohydrate transport and metabolism	GH3	glycoside hydrolase family 3 protein	54.6776	53.566	32.9269	108.592	260.336	43.3431	360.179	201.138	34.0491	103.17	45.7479	32.7855	24.5702
Cphy0221	+	translation	None	glutamyl-tRNA synthetase	190.709	205.885	248.876	242.021	149.339	88.4222	137.821	107.548	313.252	48.0912	379.658	99.7149	212.684
Cphy0222	+	replication	None	UvrD/REP helicase	26.8242	33.6366	33.3231	47.6991	60.6654	31.2949	59.1436	36.0636	31.3652	43.1858	63.6797	17.9825	23.4891
Cphy0223	-	None	None	hypothetical protein	829.565	1951.44	3380.25	1253.95	1580.83	851.953	1266.72	985.975	2397.88	172.966	1448.29	2052.79	2341.35
Cphy0224	+	replication	None	DEAD_2 domain-containing protein	19.9442	25.7218	22.5762	25.3961	30.356	15.3913	20.8753	23.9734	15.2827	3.53237	29.1497	5.09798	15.1588
Cphy0225	-	general	None	diacylglycerol kinase catalytic region	92.9633	122.243	127.607	139.701	108.317	47.8168	132.072	86.4194	322.455	79.1446	285.442	109.874	110.341
Cphy0226	+	unknown	None	hypothetical protein	121.116	108.575	102.423	116.782	59.1996	118.782	63.6842	77.1203	231.013	22.3191	151.738	59.3066	125.96
Cphy0227	-	carbohydrate transport and metabolism	None	ribokinase-like domain-containing protein	32.5778	30.0757	1068.48	35.8431	114.04	40.2194	307.511	189.073	22.0119	19.1425	22.5962	5.68106	13.7143
Cphy0228	+	None	None	hypothetical protein	41.1102	32.5249	39.7729	10.3428	26.1397	44.5662	11.1052	22.2302	56.5856	9.48687	39.1122	27.6037	50.4929
Cphy0229	+	transcription	None	ECF subfamily RNA polymerase sigma-24 factor	13.365	13.3006	23.84	7.13671	19.0885	6.26008	4.88288	11.4316	37.0142	3.02771	17.421	26.5277	17.1746
Cphy0230	+	None	None	hypothetical protein	16.6063	15.8152	19.5833	11.4605	9.74327	12.0009	4.69445	5.53686	35.9658	3.35205	20.6097	16.8693	18.1936
Cphy0231	+	envelope	None	membrane bound O-acyl transferase MBOAT family protein	14.5935	12.1294	29.549	11.0906	7.45116	13.4189	4.92284	6.29251	31.3319	2.4778	16.2272	7.05282	10.9431
Cphy0232	+	None	None	hypothetical protein	26.4294	22.0109	50.1772	17.3694	22.7812	29.2349	10.9173	5.84363	59.7773	5.04348	32.0083	36.6321	32.0473
Cphy0233	-	lipid transport and metabolism	None	phospholipid/glycerol acyltransferase	344.308	117.956	217.988	257.756	157.282	118.946	148.604	60.0729	303.094	7.24939	196.572	70.1827	178.507
Cphy0234	-	transcription	None	RpoD family RNA polymerase sigma factor	288.349	154.136	170.306	237.092	163.03	90.517	122.083	64.9417	342.139	7.91417	305.883	48.1817	202.746
Cphy0235	+	translation	None	30S ribosomal protein S12	5444.66	4863.4	7042.32	3525.96	1792.11	6027.19	2772.03	1183.99	2597.42	87.9969	2802.05	320.566	1296.45
Cphy0236	+	translation	None	30S ribosomal protein S7	2804.63	2820.82	3969.27	1785.42	1003.8	2851.49	1261.9	550.871	1609.72	55.3795	1680.6	272.413	928.859
Cphy0237	+	translation	None	elongation factor G	2983.94	2361.14	3813.51	1743.33	840.036	3252.59	1462.42	466.266	754.058	34.5797	1155.25	61.1999	289.234
Cphy0238	+	translation	None	elongation factor Tu	6462.11	5518.17	8963.38	4322.12	1943.07	7481.85	4878.59	1299.94	2582.91	277.606	3910.67	449.889	1251.64
Cphy0239	+	None	None	hypothetical protein	126.011	73.3657	27.63	95.8747	197.788	39.7942	146.299	10.9002	79.126	84.1479	272.158	98.4296	161.153
Cphy0240	+	signal transduction	None	diguanylate cyclase/phosphodiesterase	158.392	121.277	131.708	118.515	129.773	136.471	237.89	100.04	174.875	158.139	98.6749	39.8217	88.0144
Cphy0241	-	None	None	hypothetical protein	116.147	83.7085	68.9321	89.9804	94.6339	88.26	136.239	71.4687	208.579	62.5065	141.681	52.8279	79.4801
Cphy0242	+	cell cycle	None	rod shape-determining protein MreB	513.522	430.776	398.76	390.119	374.932	196.57	405.608	321.605	787.197	98.4577	575.512	132.598	291.492
Cphy0243	+	motility	None	flagellar basal body rod protein	429.537	237.914	187.294	292.418	239.018	190.712	299.445	182.628	528.876	62.1108	402.993	72.046	212.966
Cphy0244	+	motility	None	hypothetical protein	499.67	293.429	313.113	340.398	335.776	283.663	341.239	225.228	677.104	93.765	444.027	119.258	288.478
Cphy0245	+	None	None	hypothetical protein	580.937	413.761	401.115	409.247	468.017	386.346	407.281	248.408	625.147	64.5634	321.901	201.221	265.546
Cphy0246	+	replication	None	RecD/TraA family helicase	57.9665	29.3612	63.1032	39.99	33.1182	41.9637	36.6043	18.9326	37.9288	2.93808	34.2764	7.74013	16.2168
Cphy0247	+	envelope	None	hypothetical protein	546.315	570.935	513.306	497.171	417.242	439.421	595.202	451.825	875.167	540.303	853.787	472.525	755.824
Cphy0248	+	general	None	amidophosphoribosyltransferase	464.764	499.309	338.488	438.586	288.652	355.09	432.386	409.984	730.33	317.947	538.287	168.928	344.231
Cphy0249	+	None	None	hypothetical protein	564.756	494.816	360.385	599.84	225.559	349.785	422.116	305.836	1185.06	262.057	1005.52	225.793	562.996
Cphy0250	-	unknown	None	RNA-binding S1 domain-containing protein	193.064	171.898	148.525	154.883	115.539	48.7271	101.927	75.6402	402.539	24.0678	260.78	77.751	134.821
Cphy0251	-	lipid transport and metabolism	None	acyl-ACP thioesterase	50.9	67.7497	75.6704	58.9355	37.8699	17.1638	40.4797	33.3735	192.141	18.1701	155.078	41.2675	92.7303
Cphy0252	+	general	None	abortive infection protein	143.273	181.425	254.465	145.394	281.887	236.655	313.32	126.974	183.057	390.304	182.117	90.6832	190.695
Cphy0253	-	None	None	hypothetical protein	263.398	231.337	622.615	240.634	368.786	355.283	395.65	104.185	554.826	146.849	172.67	152.157	232.151
Cphy0254	+	posttranslational modifications	None	thioredoxin reductase	310.515	296.406	384.885	252.286	421.892	263.426	664.957	285.713	245.459	598.52	241.245	328.502	764.013
Cphy0255	+	translation	None	sigma 54 modulation protein/ribosomal protein S30EA	2468.65	2214.09	3061.12	2131.73	4513.97	9884.46	10156.8	3455.48	834.881	15504.7	1750.85	3685.82	3775.66
Cphy0256	+	secretion and trafficking	None	preprotein translocase, SecA subunit	435.862	391.454	315.85	379.995	320.726	321.019	339.439	277.054	408.187	171.372	401.679	125.863	306.64
Cphy0257	+	translation	None	peptide chain release factor 2	359.194	358.86	284.452	337.275	174.676	319.595	259.287	171.784	190.789	29.8091	187.483	32.8382	83.9977
Cphy0258	+	motility	None	CheW protein	245.331	249.137	346.887	294.984	109.028	248.198	213.935	136.554	156.07	29.9534	113.175	52.4671	89.6517
Cphy0259	+	replication	None	excinuclease ABC subunit B	96.9367	100.46	83.2683	83.0389	283.014	28.4126	68.3283	196.424	46.9525	31.4087	66.1745	13.3094	65.9432
Cphy0260	+	replication	None	excinuclease ABC, A subunit	138.714	101.087	78.0188	114.09	278.78	85.0648	70.8361	279.297	48.5266	16.7418	67.0397	9.58527	67.8233
Cphy0261	+	general	None	metal dependent phosphohydrolase	165.537	135.443	133.478	181.164	388.197	124.05	120.089	448.44	155.425	33.9612	126.571	76.3211	268.224
Cphy0262	-	energy production	None	beta-lactamase domain-containing protein	198.44	216.63	411.822	310.73	283.498	115.077	432.079	174.851	185.313	55.6071	149.701	44.616	80.8623
Cphy0263	+	general	None	von Willebrand factor type A	171.538	955.071	27.906	27.7859	340.043	50.0304	79.8694	302.411	26.0628	188.288	119.04	69.5919	92.5374
Cphy0264	+	nucleotide transport and metabolism	None	GMP synthase	205.547	377.423	225.72	137.209	163.164	83.0685	107.596	113.169	223.361	64.6108	147.251	36.8533	103.799
Cphy0265	+	None	None	hypothetical protein	11.1443	39.5331	21.4445	17.605	29.8811	6.4721	31.2007	15.2308	75.5998	11.9957	42.5845	24.519	40.5339
Cphy0266	+	None	None	hypothetical protein	18.607	24.4724	15.1825	16.5787	19.3826	5.97596	35.7808	10.818	85.7982	14.1052	52.3459	25.2656	43.6515
Cphy0267	+	general	None	putative modification methyltransferase	16.3384	17.1546	7.51232	12.4062	28.4445	8.72134	15.4162	10.539	73.6388	11.3344	48.4241	26.7888	32.8797
Cphy0268	+	signal transduction	None	histidine kinase	30.9495	28.3931	11.4633	18.7423	43.7976	29.9076	19.9158	29.2795	131.862	29.7232	89.3854	36.1849	46.5204
Cphy0269	+	None	None	hypothetical protein	54.4587	41.1448	19.177	32.007	56.596	90.7526	45.5745	53.5201	133.094	26.8295	100.368	19.0171	41.1156
Cphy0270	+	None	None	hypothetical protein	81.3395	48.0645	25.8587	51.9236	72.252	116.083	60.0764	59.8498	119.906	20.9494	94.3186	72.9068	57.8929
Cphy0271	+	None	None	hypothetical protein	55.7523	29.6634	18.8746	37.3517	40.0098	58.2552	37.8179	36.2559	135.351	23.7055	144.446	198.963	145.196
Cphy0272	+	None	None	hypothetical protein	121.907	198.224	91.821	102.306	414.003	169.022	91.8128	608.184	449.111	465.746	431.032	2000.86	2763.67
Cphy0273	+	unknown	None	filamentation induced by cAMP protein Fic	17.3495	16.6579	14.8338	11.9803	46.8904	7.84875	18.0583	19.6196	17.3473	7.7001	25.0435	7.52896	8.80394
Cphy0274	+	envelope	None	S-adenosyl-methyltransferase MraW	29.7781	25.3788	20.565	26.2628	79.9512	17.2682	26.4186	37.6599	46.6695	12.6903	55.0038	14.0551	23.6072
Cphy0275	+	transcription	None	XRE family transcriptional regulator	27.9922	36.0129	55.499	41.2505	63.0031	33.804	42.7918	34.7048	86.8092	18.9133	62.6771	32.4183	60.0361
Cphy0276	-	transcription	None	MerR family transcriptional regulator	3.3229	5.69517	3.59441	2.65762	6.24556	1.50854	6.32578	1.643	5.25064	1.67785	6.78861	5.10021	3.80712
Cphy0277	+	unknown	None	hypothetical protein	27.9991	35.538	49.1964	32.8524	21.238	11.4674	19.8246	10.3534	59.5005	4.92563	31.8293	14.5851	24.8096
Cphy0278	+	None	None	hypothetical protein	87.4197	69.9138	129.104	69.0052	39.797	44.9951	46.5713	22.9423	55.0835	2.62454	40.8299	11.7262	24.672
Cphy0279	-	None	None	hypothetical protein	18.8563	15.3711	12.4983	12.9666	106.652	12.7816	19.8514	28.9682	39.628	17.0246	23.4646	11.5545	18.1005
Cphy0280	-	None	None	hypothetical protein	13.4114	8.54913	6.78713	8.24361	43.3543	10.6811	17.5106	25.5884	45.9528	25.7988	27.0965	12.3732	26.462
Cphy0281	+	nucleotide transport and metabolism	None	purine phosphorylase family 1	40.0193	23.2942	66.1257	33.4439	40.6541	48.8121	39.376	22.3986	16.8399	12.5426	19.0608	8.92387	22.0727
Cphy0282	+	None	None	hypothetical protein	8.0541	5.86312	3.08034	6.27169	18.158	9.09403	8.63542	10.0097	11.5873	18.7146	27.6683	89.7422	110.496
Cphy0283	+	None	None	hypothetical protein	166.302	371.299	290.885	534.619	175.448	298.792	211.1	315.486	1541.04	77.3641	723.633	240.035	510.897
Cphy0284	-	posttranslational modifications	None	peptidylprolyl isomerase FKBP-type	357.84	292.803	87.8423	240.014	353.504	263.433	234.381	175.211	894.121	77.2079	381.091	147.206	477.796
Cphy0285	+	motility	None	methyl-accepting chemotaxis sensory transducer	197.46	63.1968	122.945	71.9566	53.8949	102.715	159.622	37.1412	84.6862	46.218	64.8987	23.7303	41.0441
Cphy0286	+	replication	None	methylated-DNA--protein-cysteine methyltransferase	20.7538	36.5318	35.1671	25.1316	35.2603	14.6513	37.7034	33.828	76.1121	48.7803	69.2857	45.0974	45.7769
Cphy0287	+	envelope	None	GCN5-related N-acetyltransferase	28.1736	25.9356	27.8662	25.2903	39.5612	16.8563	27.7075	26.0069	80.6692	42.1745	64.7754	35.4511	48.0705
Cphy0288	-	None	GH88	glycosy hydrolase family protein	10.3336	7.45126	8.26954	7.16562	7.49464	7.67423	7.61686	6.08298	4.86206	5.01421	6.12538	0.756389	1.69447
Cphy0289	-	carbohydrate transport and metabolism	None	binding-protein-dependent transport systems inner membrane component	6.59212	4.84397	3.21336	3.98728	8.24448	4.53628	3.25958	2.42296	4.36536	9.57748	5.13276	1.19155	1.75824
Cphy0290	-	carbohydrate transport and metabolism	None	binding-protein-dependent transport systems inner membrane component	10.5811	5.97854	4.14962	4.76242	4.39706	5.05494	5.32121	2.77089	3.18426	5.72508	5.16906	0.627093	1.16467
Cphy0291	-	carbohydrate transport and metabolism	None	extracellular solute-binding protein	32.9518	21.5562	12.0224	19.3004	19.1019	21.3496	25.4234	14.0668	50.6751	48.2991	44.8171	15.4806	14.1393
Cphy0292	+	signal transduction	None	signal transduction histidine kinase, LytS	69.3798	90.3401	87.1795	68.4772	88.3545	43.5447	105.819	67.0965	85.6504	68.9286	120.019	38.4715	50.3349
Cphy0293	+	signal transduction	None	two component AraC family transcriptional regulator	76.815	93.8261	47.4814	70.093	103.258	40.4581	120.856	63.0467	115.657	72.9546	161.079	43.7665	75.4723
Cphy0294	+	None	None	hypothetical protein	19.3743	36.9048	25.8855	56.225	100.841	198.097	23.1474	122.551	31.8454	92.1166	86.4141	2079.54	835.109
Cphy0295	-	replication	None	DNA topoisomerase (ATP-hydrolyzing)	66.2522	30.0566	30.5335	28.48	37.5383	69.2356	19.5541	17.3185	49.9956	7.79233	67.5098	11.8872	27.5783
Cphy0296	-	replication	None	DNA topoisomerase (ATP-hydrolyzing)	86.8638	30.675	37.6791	41.7919	38.197	49.1866	32.6598	15.2873	42.8304	4.64984	59.129	9.36816	28.0723
Cphy0297	+	envelope	GT2	CDP-glycerol	86.2178	97.757	99.5464	91.7548	75.6093	74.1413	91.2843	62.9934	219.465	48.4678	178.384	79.8285	95.7429
Cphy0298	+	None	None	hypothetical protein	117.156	124.101	150.764	124.277	118.079	175.159	152.4	90.5407	207.897	46.4048	206.434	61.8382	84.9634
Cphy0299	+	envelope	GT2	glycosyl transferase family protein	51.8501	61.1759	71.3476	53.0806	51.9254	63.2263	50.4834	43.1006	171.894	20.9374	127.102	70.8053	58.6605
Cphy0300	+	envelope	None	glycerol-3-phosphate cytidylyltransferase	111.73	95.5971	83.481	71.9963	122.448	121.451	67.8862	47.2244	236.065	16.065	168.712	103.232	56.0297
Cphy0301	+	envelope	None	CDP-glycerol	82.1339	67.5325	55.0976	42.332	55.2224	81.7456	46.2279	39.6816	237.363	16.9233	137.558	64.5738	57.3295
Cphy0302	+	amino acid transport and metabolism	None	Orn/DAP/Arg decarboxylase 2	115.4	113.507	75.6445	27.2133	243.315	27.7729	39.2137	48.2419	78.3051	29.0019	76.0836	65.6873	293.375
Cphy0303	+	None	None	anti-sigma-28 factor, FlgM	161.402	127.929	223.745	119.186	119.749	86.167	159.212	129.39	169.165	60.5979	111.763	55.1945	56.9336
Cphy0304	+	None	None	hypothetical protein	168.304	75.9606	100.132	109.713	97.2146	82.2856	134.278	105.55	153.367	48.6497	103.08	29.5341	49.6965
Cphy0305	+	motility	None	flagellar hook-associated protein FlgK	151.287	48.9646	90.0006	94.9413	73.8048	151.58	110.678	79.3002	115.974	34.2504	68.0923	12.2816	25.7732
Cphy0306	+	motility	None	flagellar hook-associated protein FlgK	134.702	50.3826	116.747	108.114	84.5079	212.285	121.48	82.3939	125.792	34.883	77.6712	11.2406	30.5064
Cphy0307	+	motility	None	flagellar hook-associated protein 3	202.648	120.372	135.789	149.925	198.095	357.3	202.135	180.582	441.092	231.107	231.639	87.1603	182.976
Cphy0308	+	unknown	None	hypothetical protein	287.867	167.448	176.044	232.188	270.594	394.207	401.615	225.634	485.118	283.15	263.981	140.289	256.97
Cphy0309	+	signal transduction	None	carbon storage regulator, CsrA	323.148	173.058	169.289	232.788	344.482	461.678	438.275	242.722	234.865	109.382	135.991	65.684	131.184
Cphy0310	+	None	None	hypothetical protein	14.7298	8.16704	7.95701	5.60879	22.5467	15.5151	9.4341	16.4151	17.2169	5.90062	10.8316	2.42239	5.19014
Cphy0311	+	motility	None	flagellar protein FlaG protein	222.823	136.552	163.389	137.725	520.083	253.6	222.976	279.791	319.506	163.611	220.762	80.6065	124.13
Cphy0312	+	motility	None	flagellar hook-associated 2 domain-containing protein	169.217	74.2264	73.7414	97.5503	216.111	224.048	138.541	178.428	404.018	167.323	191.392	49.9709	135.082
Cphy0313	+	motility	None	flagellar protein FliS	129.564	50.6856	71.8768	104.934	133.608	215.327	137.414	130.661	172.896	59.4885	67.2291	57.17	52.0952
Cphy0314	+	None	None	hypothetical protein	20.7047	9.87728	14.4888	9.63084	27.5064	24.8995	16.2983	16.6586	63.3515	13.0555	27.0139	89.8441	22.9364
Cphy0315	+	motility	None	flagellin domain-containing protein	4757.45	2804.92	8970.77	5123.99	3663.71	10404.8	8814.11	2683.33	6468.1	3382.72	1738.98	1166.38	2821.57
Cphy0316	+	None	None	FliB family protein	35.1665	19.1379	39.749	26.9754	30.7653	35.1831	34.7647	21.5215	105.061	37.2972	39.5009	44.6961	65.7193
Cphy0317	+	None	None	hypothetical protein	394.155	199.838	282.289	301.301	351.632	596.407	400.624	217.21	592.746	328.285	285.632	82.2942	188.558
Cphy0318	+	nucleotide transport and metabolism	None	amidophosphoribosyltransferase	23.8212	31.4316	40.4381	24.443	42.803	30.9166	48.3719	24.4364	37.6714	42.9224	37.5759	12.2538	25.3726
Cphy0319	+	transcription	None	glycerol-3-phosphate responsive antiterminator, GlpP	23.5989	42.4186	47.1797	38.1972	58.307	29.551	68.8508	32.8161	98.7783	66.5175	74.2011	65.5737	67.9981
Cphy0320	+	general	None	FAD dependent oxidoreductase	4.57831	15.4949	24.6361	16.2517	70.6271	22.2969	57.1912	88.3504	1.63045	346.126	17.8141	56.4941	32.2748
Cphy0321	+	posttranslational modifications	None	FAD-dependent pyridine nucleotide-disulphide oxidoreductase	3.94661	10.1325	10.022	12.8734	70.2967	16.0658	49.292	70.195	1.10241	195.963	15.6855	41.2122	20.346
Cphy0322	+	unknown	None	hypothetical protein	5.40047	10.1757	6.8558	16.1945	63.37	14.7329	38.7039	56.9093	2.11915	271.576	17.5112	62.4878	26.7415
Cphy0323	+	envelope	GT2	glycosyl transferase family protein	28.4359	29.4452	43.8807	33.6196	66.9911	21.7913	62.5779	64.4064	42.6211	370.428	54.2406	81.5347	61.8641
Cphy0324	+	envelope	None	peptidase A8 signal peptidase II	23.9563	63.6252	108.02	43.6739	42.4919	14.9547	47.5859	46.3455	101.848	145.739	76.8935	178.454	102.104
Cphy0325	-	nucleotide transport and metabolism	None	CTP synthetase	207.605	162.29	422.79	139.138	59.0789	149.491	74.1781	57.7699	77.2397	8.19328	51.8426	7.69731	24.7068
Cphy0326	+	posttranslational modifications	None	ATP-dependent metalloprotease FtsH	139.637	233.284	211.391	159.224	149.176	91.0774	143.77	126.339	138.416	29.6338	118.609	58.8709	78.8162
Cphy0327	+	replication	None	excinuclease ABC subunit C	52.4257	68.0425	45.9127	48.8986	62.0503	45.4976	31.372	47.3875	38.1822	16.2724	54.3248	8.6366	15.9732
Cphy0328	+	signal transduction	None	HPr kinase	168.197	170.409	169.849	165.059	102.584	69.3162	150.834	92.5453	190.871	61.1772	200.014	109.703	103.5
Cphy0329	+	carbohydrate transport and metabolism	None	ROK family glucokinase	151.24	151.057	100.596	122.172	101.862	75.1009	113.191	92.0506	95.2877	24.5594	109.735	16.5917	26.9437
Cphy0330	+	envelope	None	UDP-N-acetylenolpyruvoylglucosamine reductase	250.383	276.763	143.424	174.24	234.861	131.282	162.517	147.359	134.307	31.139	152.917	25.3703	52.2742
Cphy0331	+	general	None	hypothetical protein	135.453	202.677	111.062	98.9324	140.282	86.0283	85.7374	96.4509	127.631	30.4222	151.23	47.7133	70.5507
Cphy0332	+	unknown	None	hypothetical protein	298.022	336.624	449.178	219.518	242.604	193.573	212.36	153.439	868.655	58.5013	472.674	233.31	548.792
Cphy0333	+	carbohydrate transport and metabolism	None	phosphotransferase system, phosphocarrier protein HPr	455.134	495.526	883.68	337.813	350.803	301.723	280.104	289.203	695.436	40.5768	328.814	186.752	418.181
Cphy0334	+	None	None	hypothetical protein	93.1976	87.1347	70.6068	101.732	161.216	85.6725	104.818	145.247	100.334	139.655	88.5571	31.5842	65.7964
Cphy0335	+	replication	None	DNA polymerase III DnaE	129.588	116.375	121.681	167.624	175.428	125.246	149.277	217.195	101.279	109.645	100.239	35.652	51.7768
Cphy0336	+	carbohydrate transport and metabolism	None	6-phosphofructokinase	172.348	159.097	163.393	239.861	118.544	86.8671	152.521	129.958	438.269	36.3149	154.718	127.674	234.468
Cphy0337	+	defense	None	ABC transporter related	71.294	25.1565	40.672	37.6768	41.0549	39.9586	43.5861	17.1956	80.6516	9.64841	81.4814	17.3553	36.1407
Cphy0338	+	transcription	None	RNA-binding S1 domain-containing protein	127.005	79.5269	86.7239	80.1185	70.649	116.083	58.8438	59.4637	261.33	31.3357	233.327	37.9554	70.3343
Cphy0339	+	carbohydrate transport and metabolism	None	binding-protein-dependent transport systems inner membrane component	1.68578	0.722078	1.56846	0.901854	1.33643	0.550707	5.92856	0.970048	0.684208	0.626634	1.21422	0.314973	0.58256
Cphy0340	+	carbohydrate transport and metabolism	None	binding-protein-dependent transport systems inner membrane component	1.52214	0.768873	0.869034	0.526455	1.1013	0.325765	13.2431	3.34545	0.83596	0.693541	1.18396	0.411581	1.27379
Cphy0341	+	carbohydrate transport and metabolism	None	extracellular solute-binding protein	6.69113	6.45392	3.01166	5.53276	9.6981	4.56666	58.911	7.11902	4.39993	1.45064	6.85055	1.29445	2.20239
Cphy0342	+	transcription	None	AraC family transcriptional regulator	3.91292	2.732	2.47258	2.26215	2.78504	2.16211	6.935	3.50435	3.93265	1.02415	3.57514	2.70903	2.58204
Cphy0343	+	None	PL11	FG-GAP repeat-containing protein	5.36708	4.80426	7.48931	4.86422	5.73596	5.69366	12.0928	4.31891	2.48174	0.584085	2.90372	2.03565	2.47259
Cphy0344	+	unknown	None	membrane protein-like protein	32.0688	55.317	129.527	61.8089	115.02	14.4577	19.8212	54.8864	42.3015	4.13808	25.7388	17.181	15.3378
Cphy0345	+	None	None	hypothetical protein	216.928	292.1	318.436	189.195	175.064	94.2418	261.702	155.111	171.965	36.0647	173.403	45.9272	106.265
Cphy0346	+	general	None	hypothetical protein	207.642	203.179	250.461	182.16	141.439	103.666	233.561	169.432	112.096	32.6431	95.8356	29.889	67.4158
Cphy0347	+	posttranslational modifications	None	peptidase M22 glycoprotease	153.532	199.529	149.855	138.559	113.23	84.5562	158.62	116.149	185.343	45.1085	169.388	49.135	95.1777
Cphy0348	+	general	None	ribosomal-protein-alanine acetyltransferase	165.469	247.628	202.662	154.629	139.866	95.3406	166.006	157.501	289.129	51.9705	238.428	97.01	136.987
Cphy0349	+	None	None	hypothetical protein	223.726	280.704	362.747	253.232	272.138	176.323	284.224	256.647	234.885	154.224	231.595	777.869	392.554
Cphy0350	+	general	None	ribonuclease Z	167.351	322.539	258.33	198.264	295.296	64.6963	175.635	155.574	322.534	39.2243	403.564	237.959	275.566
Cphy0351	+	None	None	hypothetical protein	193.965	175.849	232.452	183.773	116.331	58.659	132.695	103.783	215.297	33.4844	195.127	178.703	152.685
Cphy0352	+	posttranslational modifications	None	glycoprotease family metalloendopeptidase	65.6055	47.251	77.5843	65.9003	32.2116	28.9777	45.8984	35.1404	51.8495	6.00791	49.1449	15.8617	35.4913
Cphy0353	+	lipid transport and metabolism	None	2-C-methyl-D-erythritol 4-phosphate cytidylyltransferase	85.6483	71.0424	103.35	77.1598	42.5232	55.4461	61.2158	43.5123	49.9179	5.59319	48.2242	18.9693	35.1559
Cphy0354	+	None	None	hypothetical protein	8.73047	14.0369	14.2178	12.062	28.4558	6.42645	10.1871	7.95233	89.7812	21.3732	97.1218	78.2236	51.8635
Cphy0355	-	unknown	None	protein of unknown function DUF340 membrane	16.3344	15.018	25.1184	22.9446	38.8917	4.80597	22.6281	13.2902	95.1481	25.7537	80.0255	41.468	44.9066
Cphy0356	-	None	None	hypothetical protein	9.0166	8.798	16.8451	10.2902	41.085	4.87471	7.56119	10.8067	79.4219	12.6916	54.2187	28.7747	43.7489
Cphy0357	+	None	None	hypothetical protein	956.895	502.09	1047.69	772.754	219.382	553.328	470.893	159.02	839.47	18.2165	571.083	69.915	322.746
Cphy0358	+	signal transduction	None	two component transcriptional regulator	85.7938	114.047	83.1094	71.3997	48.4043	65.9822	48.9325	34.4807	106.618	5.58366	115.525	15.0747	34.8142
Cphy0359	+	defense	None	ABC transporter related	72.752	81.5885	58.5291	66.3098	55.1145	59.2671	38.7195	40.2121	89.3942	10.984	101.252	13.7255	27.4575
Cphy0360	+	None	None	hypothetical protein	62.5503	39.5681	33.2449	50.556	32.8217	49.0728	30.6086	23.8635	63.1972	9.87061	61.3984	11.0763	18.9003
Cphy0361	+	signal transduction	None	histidine kinase	65.3141	76.1322	56.2557	58.6872	56.2968	57.5347	48.437	35.8789	125.467	18.1237	126.873	30.9066	48.5141
Cphy0362	-	general	None	ABC transporter related	74.4105	21.1412	54.4482	53.5713	35.9092	30.6178	30.444	10.1012	190.349	3.41246	74.1764	20.5294	80.2122
Cphy0363	+	unknown	None	hypothetical protein	241.744	230.633	114.097	178.041	77.25	48.6422	49.0799	52.4975	144.195	12.3636	92.8223	139.367	171.679
Cphy0364	-	unknown	None	GPR1/FUN34/yaaH family protein	407.2	218.806	254.33	229.307	123.298	103.984	88.7886	33.1941	416.503	9.81092	166.98	59.6824	143.501
Cphy0365	+	inorganic ion transport and metabolism	None	rhodanese domain-containing protein	5.66935	21.5102	90.2022	7.86288	10.3303	6.31911	8.7067	65.9722	67.306	110.08	45.567	1284.2	3857.71
Cphy0366	+	replication	None	putative RNA methylase	97.4943	124.875	189.026	118.553	50.918	40.7936	79.3236	51.546	275.36	21.3315	171.933	74.4122	134.824
Cphy0367	-	lipid transport and metabolism	None	alpha/beta hydrolase fold	291.486	258.507	280.663	296.288	237.366	142.618	492.32	121.021	562.683	316.932	407.157	388.227	350.776
Cphy0368	+	envelope	None	cell wall hydrolase/autolysin	90.9924	195.836	217.31	140.627	77.4388	89.3317	55.4084	121.287	146.561	37.8107	212.737	174.383	139.645
Cphy0369	+	nucleotide transport and metabolism	None	RdgB/HAM1 family non-canonical purine NTP pyrophosphatase	43.6275	66.2264	87.1676	51.1098	53.1821	17.1787	42.0246	48.4598	97.1805	28.7689	84.7379	24.1595	58.0875
Cphy0370	+	general	None	phosphodiesterase	34.5073	50.466	67.8404	44.7924	31.7044	9.37265	31.9732	35.1725	52.8908	14.0169	52.8449	25.7971	37.1951
Cphy0371	+	general	None	DJ-1 family protein	155.592	147.75	243.676	140.603	154.727	105.658	220.15	156.679	272.685	102.203	202.798	78.1272	107.275
Cphy0372	+	None	None	hypothetical protein	446.98	274.825	276.657	292.533	376.452	448.907	414.968	280.123	530.951	178.979	313.167	70.0686	155.545
Cphy0373	-	amino acid transport and metabolism	None	amino acid carrier protein	42.1654	30.782	30.443	31.9916	42.594	56.2722	31.8436	34.9779	31.367	13.4809	32.5936	19.2356	26.8315
Cphy0374	+	None	None	small acid-soluble spore protein alpha/beta type	28.0892	505.349	508.763	391.396	1555.1	1359.63	19.1842	8476.24	329.194	2370.41	786.082	25289.1	11717.2
Cphy0375	+	carbohydrate transport and metabolism	None	phosphoglucosamine mutase	209.533	184.871	176.319	123.979	92.3469	62.009	123.279	88.7532	149.178	39.2533	151.598	55.5245	144.91
Cphy0376	+	posttranslational modifications	None	trigger factor	911.954	760.51	631.55	591.055	431.003	331.887	474.475	313.337	593.645	59.4917	558.803	212.973	433.537
Cphy0377	+	secretion and trafficking	None	ATP-dependent Clp protease, proteolytic subunit ClpP	845.49	542.093	480.295	527.445	469.041	703.935	542.208	299.286	224.279	22.2161	268.056	43.1128	130.397
Cphy0378	+	posttranslational modifications	None	ATP-dependent protease ATP-binding subunit ClpX	806.341	543.11	619.003	635.235	340.893	881.374	571.15	268.165	424.527	51.5813	479.427	170.035	361.996
Cphy0379	+	posttranslational modifications	None	ATP-dependent protease La	221.005	113.006	88.5786	115.578	59.3773	184.034	89.4041	38.6764	54.958	3.02989	76.5932	11.3714	26.4482
Cphy0380	+	general	None	GTP-binding protein HSR1-related	192.511	131.945	118.252	114.396	54.0025	157.565	105.401	39.4262	146.318	10.9547	196.026	124.977	108.446
Cphy0381	+	defense	None	MATE efflux family protein	16.1339	25.6061	170.225	27.8976	31.1591	24.3562	212.437	70.6442	28.3233	7.40135	16.7327	8.31949	11.1966
Cphy0382	+	motility	None	methyl-accepting chemotaxis sensory transducer	101.795	79.3221	84.8082	84.1915	202.858	81.6364	136.15	236.166	247.257	127.305	92.1509	47.5291	137.704
Cphy0383	-	None	None	hypothetical protein	63.7556	88.7505	98.6466	70.8222	124.313	27.7627	85.6866	79.724	352.483	103.203	274.185	344.182	393.287
Cphy0384	-	unknown	None	hypothetical protein	35.8403	54.3541	73.9053	48.7837	44.208	15.2717	49.5091	26.1199	85.1833	26.7615	71.634	49.6593	64.9741
Cphy0385	+	transcription	None	AraC family transcriptional regulator	22.8909	22.1564	22.3887	9.86911	48.027	20.6733	46.2586	19.3536	22.0238	54.0201	22.1841	11.8872	13.7787
Cphy0386	+	None	None	hypothetical protein	23.0493	25.193	20.8821	11.7003	39.2027	16.3093	45.3894	18.2624	5.77867	13.8526	8.74074	3.68514	2.99761
Cphy0387	+	None	None	hypothetical protein	25.5147	27.8879	21.7095	13.8765	45.9749	19.8191	58.5264	18.667	11.1982	31.9742	18.9237	8.44569	6.39011
Cphy0388	-	general	None	oxidoreductase domain-containing protein	11.4988	9.9042	9.73559	5.86813	3.59465	4.99833	22.5782	4.13221	4.23292	3.11497	4.54581	1.03382	2.24434
Cphy0389	-	None	None	hypothetical protein	4.15768	2.11892	3.13236	1.63106	2.15116	4.08275	2.22409	1.7099	1.2232	0.952178	2.1704	0.448851	1.24364
Cphy0390	-	general	None	amidohydrolase	4.72054	2.43982	3.06532	1.92675	2.62027	2.28807	2.56403	2.39345	0.498157	0.295197	1.31125	0.340964	0.418893
Cphy0391	-	amino acid transport and metabolism	None	hypothetical protein	1.31831	0.980362	1.54821	1.8419	1.25409	0.705691	1.24085	1.96416	0.595825	0.250532	1.07015	0.793235	0.75257
Cphy0392	-	carbohydrate transport and metabolism	None	NAD-dependent epimerase/dehydratase	0.76777	0.664513	0.753575	0.430927	0.944306	0.808364	2.33272	0.28777	0.23326	0.321909	0.735583	0.31097	0.695003
Cphy0393	+	carbohydrate transport and metabolism	None	binding-protein-dependent transport systems inner membrane component	1.36049	0.842266	1.77246	0.630073	3.09063	0.844834	2.13889	0.961061	0.607971	0.438673	0.544094	0.176859	0.783015
Cphy0394	+	carbohydrate transport and metabolism	None	binding-protein-dependent transport systems inner membrane component	0.693457	0.35015	0.702542	0.637513	0.351168	0.585811	0.529197	0.691215	0.505646	0.27363	0.295806	0.229052	0.302353
Cphy0395	+	carbohydrate transport and metabolism	None	extracellular solute-binding protein	7.23277	8.39293	7.77233	4.73527	15.8637	7.17621	11.7417	9.84819	5.95562	1.91391	6.42716	1.67115	4.24501
Cphy0396	+	None	None	hypothetical protein	3.42381	3.96195	3.18132	2.23845	7.58547	3.18168	5.73127	6.30797	0.514829	0.688167	0.785081	0.385055	0.666594
Cphy0397	+	amino acid transport and metabolism	None	D-isomer specific 2-hydroxyacid dehydrogenase NAD-binding	3.98106	4.88195	3.75061	2.36097	16.4294	5.03189	7.50049	4.0239	0.764415	0.608538	1.37092	0.190004	0.99596
Cphy0398	+	general	None	oxidoreductase domain-containing protein	3.27794	3.83253	3.96458	2.14907	7.93727	4.53369	2.33191	4.6105	1.87344	0.451677	2.12981	0.519249	1.24888
Cphy0399	+	general	None	GCN5-related N-acetyltransferase	3.63591	3.24637	3.73977	2.10376	4.30372	3.54694	3.2282	4.46776	2.14621	0.562316	2.15682	0.409031	1.60395
Cphy0400	+	secretion and trafficking	None	sec-independent translocation protein mttA/Hcf106	2.36095	6.34302	3.21082	2.53112	9.74548	4.09906	4.86406	4.51796	2.44503	0.778272	3.25868	0.694716	1.77944
Cphy0401	+	secretion and trafficking	None	sec-independent translocation protein mttA/Hcf106	8.76801	11.1964	8.0684	4.56661	14.3643	12.6338	6.03066	11.2679	2.5706	1.83252	4.4057	0.418557	1.8427
Cphy0402	+	secretion and trafficking	None	Sec-independent protein translocase, TatC subunit	5.47316	8.02997	10.0629	4.75286	10.1269	5.73764	7.97993	5.73801	12.4852	4.02391	9.59816	3.67329	5.54948
Cphy0403	+	energy production	None	4Fe-4S ferredoxin iron-sulfur binding domain-containing protein	18.7142	1.06512	1.81873	27.9484	21.7428	8.76887	23.7114	18.3213	7.21637	0.3758	8.23647	1.08405	2.33294
Cphy0404	+	None	None	hypothetical protein	9.0702	2.17326	1.20507	14.716	13.1023	2.66415	16.2981	11.6663	7.19773	0.272665	7.02535	0.981792	3.0567
Cphy0405	+	carbohydrate transport and metabolism	CE4	polysaccharide deacetylase	108.33	219.361	144.851	126.163	107.761	108.827	93.6476	74.8087	392.049	34.0804	222.18	132.87	187.304
Cphy0406	-	carbohydrate transport and metabolism	None	histidine triad (HIT) protein	166.662	204.497	586.68	159.235	106.956	139.553	93.0018	49.9448	616.958	14.9788	232.244	92.3708	132.32
Cphy0407	-	None	None	hypothetical protein	96.1592	61.9967	65.0841	71.4616	70.5277	63.0331	45.5438	36.9904	162.493	11.1677	113.495	29.3361	52.9398
Cphy0408	-	general	None	putative radical SAM protein	72.6764	62.234	80.5298	63.3061	64.6941	21.1918	50.4204	30.9815	159.301	8.56163	148.878	21.7567	46.1046
Cphy0409	-	energy production	None	malate dehydrogenase	48.3692	58.1117	94.693	54.0786	25.7656	15.0149	39.6373	24.002	119.011	19.537	85.7532	36.1398	59.7482
Cphy0410	+	transcription	None	transcription termination factor Rho	185.798	185.708	217.792	165.705	149.085	146.613	180.652	157.306	583.76	125.519	549.673	116.415	143.81
Cphy0411	+	translation	None	ribosomal protein L31	2539.47	2742.38	8387.23	3116.2	1645.86	1390.39	2661.16	1570.42	4459.9	252.463	2497.38	2740.93	5455.37
Cphy0412	+	general	None	hypothetical protein	156.93	82.9782	103.711	69.4107	297.083	96.9525	78.5949	153.768	242.194	46.6894	210.895	93.2484	115.074
Cphy0413	+	translation	None	protein-(glutamine-N5) methyltransferase, release factor-specific	58.9925	60.7585	153.985	43.7243	144.568	34.0174	40.2911	55.7936	110.465	8.28483	87.9994	43.054	63.5285
Cphy0414	+	translation	None	peptide chain release factor 1	150.119	151.759	208.933	76.6596	170.885	103.501	48.6879	55.0972	153.59	7.03094	134.848	44.7852	68.2547
Cphy0415	+	inorganic ion transport and metabolism	None	H(+)-transporting two-sector ATPase	34.7786	48.2222	108.573	20.9387	34.9668	29.4014	14.3323	10.4175	54.7414	1.85386	49.1414	8.62905	22.3678
Cphy0416	+	inorganic ion transport and metabolism	None	TrkA domain-containing protein	31.7032	26.0796	75.8393	17.7725	21.6583	27.1592	11.1413	7.21024	43.6588	1.7813	32.8638	7.679	12.6681
Cphy0417	+	translation	None	tRNA/rRNA methyltransferase (SpoU)	29.657	30.2922	49.2688	19.695	21.1911	25.8035	9.01221	5.77641	56.9356	1.81853	36.054	9.43601	15.3244
Cphy0418	+	cell cycle	None	hypothetical protein	10.3381	407.071	2.11664	84.0655	35.6212	18.4717	2.44074	13.5584	246.107	400.517	2415.47	694.835	191.435
Cphy0419	+	carbohydrate transport and metabolism	None	glucose-6-phosphate isomerase	90.0829	288.602	68.0446	318.927	93.5506	44.6789	104.898	81.4586	264.306	168.096	1080.28	345.368	333.706
Cphy0420	+	general	None	patatin	16.65	23.6929	9.22011	22.2021	20.6208	9.81351	10.1284	12.1019	14.9647	7.05163	23.2311	16.7446	14.1967
Cphy0421	+	amino acid transport and metabolism	None	ornithine carbamoyltransferase	25.3515	36.7646	11.2033	22.0492	30.7701	16.7051	12.6052	15.3214	21.4613	8.31634	36.3784	25.0943	38.5617
Cphy0422	+	None	None	hypothetical protein	4915.43	3492.21	163.437	3908.39	531.494	1761.79	873.064	170.882	470.794	262.872	579.697	1307.73	1029.48
Cphy0423	+	None	None	hypothetical protein	84.6539	122.903	90.4657	67.4131	66.4856	32.0039	62.66	45.2181	152.583	24.0978	110.669	80.8926	102.885
Cphy0424	+	transcription	None	Baf family transcriptional activator	108.468	102.973	73.6562	85.1174	55.3336	43.9391	73.9348	59.9269	188.928	20.143	146.305	71.674	114.804
Cphy0425	+	translation	None	NifR3 family TIM-barrel protein	53.4237	42.6666	25.912	33.475	20.1139	21.7645	17.9332	27.5373	40.7709	2.21889	31.2977	5.99731	15.2735
Cphy0426	+	amino acid transport and metabolism	None	aspartate-semialdehyde dehydrogenase	227.536	132.88	237.984	160.478	114.509	158.083	141.04	185.308	176.823	22.0911	145.901	83.5414	178.447
Cphy0427	-	None	None	hypothetical protein	100.592	97.4157	119.649	119.697	229.807	47.4524	135.726	112.372	396.926	64.0329	286.769	88.867	143.536
Cphy0428	-	None	None	hypothetical protein	1381.14	1232.11	668.836	1297.46	393.312	826.711	417.687	226.264	1986.52	93.1772	1428.34	442.203	1156.56
Cphy0429	-	nucleotide transport and metabolism	None	uracil-xanthine permease	73.9136	12.5367	329.324	25.7241	39.1179	71.1248	23.301	7.74659	292.669	1.91807	24.1508	4.94472	22.8639
Cphy0430	+	carbohydrate transport and metabolism	GH94	Putative cellobiose phosphorylase. Glycosyltransferase 36	10.2121	9.49053	13.5744	700.778	274.369	9.18464	150.904	257.57	13.0646	10.0092	14.449	224.298	14.9115
Cphy0431	+	amino acid transport and metabolism	None	extracellular solute-binding protein	437.918	175.155	242.759	204.845	68.2475	319.824	60.1184	35.7109	450.345	10.7937	241.378	81.3365	108.474
Cphy0432	+	amino acid transport and metabolism	None	binding-protein-dependent transport systems inner membrane component	362.436	123.404	177.471	145.487	56.1735	234.755	34.6084	33.4755	241.588	10.211	104.957	33.6634	51.8223
Cphy0433	+	amino acid transport and metabolism	None	binding-protein-dependent transport systems inner membrane component	283.573	88.3254	144.077	103.016	47.1656	160.39	43.1681	22.4844	170.426	4.71796	70.3966	16.4378	29.7981
Cphy0434	+	general	None	ABC transporter related	304.208	125.19	118.458	82.0641	58.0601	167.391	26.9458	28.9962	225.162	6.40677	113.959	19.8805	39.2822
Cphy0435	+	None	None	hypothetical protein	355.317	235.328	152.002	101.562	101.147	227.487	38.7474	40.8509	461.711	31.8096	236.141	166.947	156.042
Cphy0436	+	motility	None	methyl-accepting chemotaxis sensory transducer	42.6723	36.9922	13.992	12.9554	34.97	18.9826	6.7497	19.1177	39.795	21.394	32.4002	14.2822	26.0779
Cphy0437	+	inorganic ion transport and metabolism	None	ferric uptake regulator family protein	16.0573	18.2752	18.3865	8.26825	11.5563	2.29005	2.12439	7.07218	39.089	2.64275	27.3524	28.4674	45.5783
Cphy0438	+	inorganic ion transport and metabolism	None	periplasmic solute binding protein	24.2197	10.7776	15.264	7.99756	11.6381	8.33761	11.046	4.12631	8.35056	0.461338	7.08496	0.747561	3.32491
Cphy0439	+	inorganic ion transport and metabolism	None	ABC transporter related	25.4263	18.3505	30.0801	7.35492	13.1933	10.149	10.3637	3.86108	8.15702	0.450816	8.74944	0.756247	4.00265
Cphy0440	+	inorganic ion transport and metabolism	None	ABC-3 protein	17.4672	14.9411	28.5825	7.42156	10.7228	7.19438	17.3245	2.20261	7.58309	0.500314	6.7708	0.859625	4.15868
Cphy0441	+	None	None	hypothetical protein	30.6459	30.3389	60.0174	12.2598	10.0572	18.9033	36.2377	3.84077	16.7696	0.761765	12.5972	8.48651	11.1629
Cphy0442	+	defense	None	ABC transporter related	98.3581	60.7848	86.4771	60.3639	30.8792	54.7261	36.146	12.928	79.1927	1.98781	61.3196	9.04161	24.9604
Cphy0443	+	defense	None	ABC transporter related	112.187	93.8119	129.926	70.8971	43.0108	110.043	48.0324	16.6077	127.412	2.5921	98.1368	13.8593	35.8077
Cphy0444	+	None	None	GCN5-related N-acetyltransferase	10.8688	4.36771	6.6928	3.77812	12.1626	8.87135	2.31377	1.61037	5.84314	0.526326	6.32849	11.5697	4.08838
Cphy0445	+	unknown	None	SCP-like extracellular	32.9973	26.9089	23.9175	17.0774	26.8862	28.4539	15.0882	8.95847	29.3718	3.17628	41.5856	8.4027	11.5662
Cphy0446	+	general	None	beta-lactamase domain-containing protein	52.619	58.7807	14.3739	41.7888	9.23939	14.0137	14.498	14.8373	24.2708	1.58461	22.3041	7.21629	10.9872
Cphy0447	+	translation	None	translation initiation factor IF-3	560.162	557.673	524.195	324.469	600.223	97.1331	194.571	198.294	1171.02	36.0448	1295.34	229.121	414.724
Cphy0448	+	translation	None	50S ribosomal protein L35	3645.1	1566.73	2298.07	1855.32	1188.73	3802.73	814.094	516.331	6290.52	126.997	3365.12	1418.21	3864.88
Cphy0449	+	translation	None	50S ribosomal protein L20	1824.54	735.042	1581.32	1093.88	527.622	1722.46	479.971	256.469	2391.45	53.3374	1283.22	615.484	1580.81
Cphy0450	+	None	None	hypothetical protein	115.161	182.471	61.4584	143.505	66.2392	130.497	49.6142	76.401	414.65	84.0591	372.044	42.7244	79.8595
Cphy0451	+	None	None	hypothetical protein	239.038	232.555	81.1957	296.444	94.0215	368.698	98.2655	128.301	470.998	121.68	385.071	52.9693	113.303
Cphy0452	+	None	None	hypothetical protein	656.204	851.02	50.5654	578.335	101.279	133.248	122.072	38.184	67.3183	31.2748	89.8913	61.8789	61.1183
Cphy0453	+	None	None	hypothetical protein	742.133	787.073	34.1744	622.89	104.59	210.074	124.747	57.3876	81.5609	41.778	108.076	75.514	74.5426
Cphy0454	+	None	None	hypothetical protein	843.843	852.276	29.5964	810.859	151.737	276.55	150.679	62.1651	88.1874	46.6028	99.2303	128.163	97.9178
Cphy0455	+	amino acid transport and metabolism	None	aminotransferase class I and II	16.2707	9.12868	17.8176	8.9637	27.1376	5.03882	8.05653	10.9777	18.1516	4.67241	21.5552	7.7715	6.68273
Cphy0456	+	None	None	hypothetical protein	65.8025	113.182	246.564	119.988	342.049	59.4591	323.336	135.863	33.3635	59.1479	113.644	71.2674	47.22
Cphy0457	+	None	None	hypothetical protein	51.6594	55.353	45.4843	39.101	76.5116	34.8048	40.0526	51.2346	88.0519	18.1995	49.8331	12.1933	33.1907
Cphy0458	+	None	None	hypothetical protein	84.7101	77.0855	75.378	60.5207	121	83.7097	76.1143	85.5769	64.2769	12.5061	36.9088	8.4687	23.1468
Cphy0459	+	None	None	hypothetical protein	57.4642	55.7185	39.5902	39.2777	97.9711	58.5253	38.6997	63.9559	70.9089	9.85897	44.8688	7.1978	22.9488
Cphy0460	+	None	None	hypothetical protein	77.6956	61.519	41.4781	42.606	97.5608	63.0037	44.1966	67.2386	113.988	10.4894	56.1125	21.9858	42.7405
Cphy0461	-	transcription	None	TetR family transcriptional regulator	19.1303	36.5439	31.077	34.8247	27.8862	9.57216	21.4172	23.2421	168.612	32.0026	133.054	91.4764	111.032
Cphy0462	+	carbohydrate transport and metabolism	None	NAD-dependent epimerase/dehydratase	2.50551	2.29962	4.3326	2.25931	6.376	3.2252	1.61365	48.3878	1.78561	1.19506	1.97681	1.32193	1.60908
Cphy0463	-	posttranslational modifications	None	peroxiredoxin	7.55043	49.8849	144.939	11.4446	51.4179	7.07537	18.9719	52.7872	10.1905	5.06234	15.5673	20.0064	152.381
Cphy0464	-	transcription	None	AraC family transcriptional regulator	7.83468	19.1614	8.97799	12.3305	25.3264	6.23406	19.8424	12.0834	35.2272	25.3204	42.0014	8.87429	12.4734
Cphy0465	+	unknown	None	hypothetical protein	2.77706	113.95	4.0353	5.28441	28.0365	696.381	17.2003	140.138	7.30532	5.55851	8.22239	3.37212	2.44776
Cphy0466	+	general	None	oxidoreductase domain-containing protein	4.17182	99.6493	2.95758	7.70997	20.221	1057.27	14.1714	127.314	9.80115	8.22786	9.52925	7.43786	6.88062
Cphy0467	+	general	None	hypothetical protein	32.6	57.7875	37.692	29.2397	58.233	41.2352	33.4089	60.1797	181.599	97.7803	204.261	98.2114	112.172
Cphy0468	+	replication	None	IS605 family transposase OrfB	29.5605	37.629	13.3507	21.5741	44.2863	49.1904	24.0642	41.2791	126.336	64.4191	119.657	52.043	70.1971
Cphy0469	+	None	None	glyoxalase/bleomycin resistance protein/dioxygenase	33.8737	44.4074	28.1851	35.9157	59.9608	69.4151	35.3947	51.5585	123.882	48.8853	117.142	84.8759	85.3505
Cphy0470	+	None	None	hypothetical protein	43.0077	63.329	29.2728	36.5012	46.0836	58.2799	28.2015	52.4304	113.579	40.3833	103.953	78.0726	74.5787
Cphy0471	+	None	None	hypothetical protein	16.2108	19.5062	5.51345	15.4905	12.0532	20.7165	11.6753	16.5152	59.7173	22.9828	95.0259	126.867	50.2717
Cphy0472	+	translation	None	valyl-tRNA synthetase	150.169	96.9788	186.03	105.97	35.0729	180.621	204.763	22.6691	518.345	7.54456	183.336	33.8898	79.936
Cphy0473	+	replication	None	hypothetical protein	26.1078	15.2488	31.7475	13.3203	8.49773	38.9041	20.467	6.07923	57.3035	5.37797	18.2414	6.52785	14.8549
Cphy0474	+	None	None	hypothetical protein	124.457	479.461	248.024	170.493	318.983	122.916	255.265	157.016	1359.51	577.018	3435.33	1373.42	1137.32
Cphy0475	+	unknown	None	TPR repeat-containing protein	128.886	551.112	137.958	215.608	185.911	101.563	162.595	164.173	618.404	232.232	1300.57	589.477	400.939
Cphy0476	+	signal transduction	None	anti-sigma-factor antagonist	11.9861	674.033	4.96201	177.171	37.4493	12.4118	8.82343	71.0412	159.981	145.208	1504.01	285.302	94.0663
Cphy0477	+	signal transduction	None	anti-sigma F factor	10.3032	542.789	3.68331	206.097	24.1505	17.0425	6.94522	46.7292	127.671	108.65	992.321	259.688	68.9239
Cphy0478	+	transcription	None	FliA/WhiG family RNA polymerase sigma factor	14.5555	845.703	6.83402	246.409	34.8143	29.2933	15.0192	82.7809	205.975	218.434	1503.87	600.922	135.572
Cphy0479	+	None	None	stage V sporulation protein AC	2.95748	7.00369	1.55722	7.43148	0.637722	7.73444	3.46395	5.65759	5.96231	4.3731	17.2151	47.2049	13.9338
Cphy0480	+	None	None	stage V sporulation protein AD	0.778952	6.9361	1.32061	6.2664	1.83577	6.43606	0.451608	6.80886	1.13605	3.55489	6.65237	32.9308	10.9603
Cphy0481	+	None	None	stage V sporulation protein AE	0.256432	3.26226	1.07236	4.46825	0	4.94877	1.36122	5.1225	1.88012	4.15389	6.12834	57.0327	17.4419
Cphy0482	+	None	None	hypothetical protein	7.82274	9.7092	7.08146	3.40252	2.81699	0.67797	1.40913	1.03121	23.4814	3.33856	17.2816	76.3012	36.4578
Cphy0483	+	unknown	None	cupin 2 domain-containing protein	1.66099	2.30791	2.08211	0.785689	1.471	0.296001	0	5.45705	3.09267	1.6008	2.37452	0.809466	1.97799
Cphy0484	+	transcription	None	LacI family transcription regulator	1.29109	1.59635	1.58957	0.633557	1.13153	0.293643	0.717896	2.42268	3.00025	0.924365	2.8546	1.39058	2.58272
Cphy0485	+	carbohydrate transport and metabolism	None	binding-protein-dependent transport systems inner membrane component	1.87008	1.99501	1.24464	1.17919	0.510069	1.49744	0.491823	0.955094	1.16573	0.808495	2.04635	0.518774	1.04438
Cphy0486	+	carbohydrate transport and metabolism	None	binding-protein-dependent transport systems inner membrane component	1.44466	1.36965	1.17562	1.43098	2.12773	1.33646	0.539901	0.463797	1.72637	0.405199	2.26465	0.437106	1.27183
Cphy0487	+	carbohydrate transport and metabolism	None	extracellular solute-binding protein	7.47237	8.11814	5.14778	6.57002	5.82344	10.5131	3.44662	5.82789	17.748	2.4295	13.3011	5.79127	7.10705
Cphy0488	+	None	PL15	heparinase II/III family protein	2.73953	2.69997	2.15946	1.41639	1.82885	4.13604	2.25961	2.72452	0.870149	0.460676	0.912536	0.380904	0.733783
Cphy0489	+	None	PL17	heparinase II/III family protein	2.53409	2.17903	2.20752	1.29692	3.48489	3.04455	1.63577	1.62949	0.730598	0.589738	0.678835	0.448934	0.345624
Cphy0490	+	general	None	gluconate 5-dehydrogenase	4.13122	2.59156	2.3048	2.07753	2.46002	3.93279	1.91505	3.6281	0.608335	0.504011	0.943637	0.292391	0.651141
Cphy0491	+	carbohydrate transport and metabolism	None	hypothetical protein	3.81406	3.19508	1.70512	1.41153	5.96065	4.52486	3.83108	3.17295	1.51639	0.677816	1.4278	0.338105	0.626489
Cphy0492	+	general	CBM50,CBM50,PL7	alginate lyase 2	4.59716	3.15614	2.30501	2.36297	4.56083	5.77014	3.75642	5.56163	2.97573	1.61419	3.49925	1.24901	2.68459
Cphy0493	+	motility	None	methyl-accepting chemotaxis sensory transducer	2.12542	1.31347	0.998658	1.18726	0.73234	2.12844	1.77068	2.64824	3.04388	0.745756	2.58756	2.04182	1.42084
Cphy0494	+	carbohydrate transport and metabolism	None	extracellular solute-binding protein	35.9251	63.3251	65.835	26.3912	24.6126	14.0337	69.2291	10.0519	87.5777	15.3604	78.9904	18.5593	27.2735
Cphy0495	+	signal transduction	None	histidine kinase internal region	16.4337	11.6394	3.61366	4.54216	15.3528	5.45664	7.60729	3.65604	14.6626	1.5947	18.2237	3.97191	7.80643
Cphy0496	+	signal transduction	None	two component AraC family transcriptional regulator	15.9374	14.9007	6.00413	7.17822	8.48414	6.18699	9.10781	3.15254	19.0483	2.29059	20.9999	5.17049	9.3484
Cphy0497	-	envelope	GT51	glycosyl transferase family protein	79.2633	120.124	45.7001	144.861	55.7897	55.4825	46.8279	52.8813	100.425	23.7887	194.161	40.1024	55.9522
Cphy0498	-	envelope	GT51	glycosyl transferase family protein	390.202	271.074	304.202	299.256	168.847	300.303	127.633	111.676	268.823	23.7279	358.846	55.8515	109.736
Cphy0499	-	unknown	None	hypothetical protein	69.5028	38.5212	71.3541	62.2158	23.2571	52.8367	24.9175	22.7435	59.4923	6.16215	49.1578	18.531	32.6485
Cphy0500	+	unknown	None	VanZ family protein	56.4668	57.4461	101.292	73.5198	43.2861	26.6288	58.431	33.9075	72.6588	12.0768	55.7603	16.5623	30.5829
Cphy0501	-	None	None	hypothetical protein	49.7123	44.5979	135.868	77.8784	43.9362	34.6138	41.0722	26.1211	173.912	12.2303	80.3155	50.7893	70.5154
Cphy0502	+	replication	None	recombination factor protein RarA	70.5849	45.3001	42.406	48.514	55.8758	37.6309	64.7364	46.929	75.2272	20.0355	76.1	14.6961	33.6629
Cphy0503	+	None	None	hypothetical protein	105.52	85.2927	59.9318	64.2623	98.6166	71.5498	73.9509	68.202	172.246	34.3773	147.122	57.5628	98.3245
Cphy0504	+	general	None	hypothetical protein	166.353	124.548	408.803	179.059	99.8887	29.211	75.1265	28.3746	927.778	14.5397	353.763	300.089	571.412
Cphy0505	+	None	None	hypothetical protein	1.0621	0.676341	3.25889	1.64084	1.92471	0.615121	2.33941	0.595926	3.76448	0.59333	5.51859	1.10629	1.67936
Cphy0506	+	None	None	hypothetical protein	1.48124	1.37431	3.17628	2.07864	4.28982	0.546971	1.676	2.70581	4.16215	0.899182	5.76201	20.0182	10.1338
Cphy0507	+	None	None	hypothetical protein	1.87404	2.12904	4.65672	3.92463	2.62077	4.09206	0	5.27355	5.68636	18.2652	34.9766	497.84	386.775
Cphy0508	+	None	None	hypothetical protein	60.1294	103.011	40.0419	93.4033	36.2422	92.616	34.3187	41.7378	196.591	49.8885	148.055	121.428	102.647
Cphy0509	-	None	None	membrane protein	228.663	254.982	333.582	408.73	307.627	327.172	594.196	181.207	743.01	125.609	639.042	229.182	305.243
Cphy0510	-	transcription	None	XRE family transcriptional regulator	2582.54	3382.49	5012.08	2970.81	2513.51	1152.23	2902.24	2156.99	7434.15	1682.11	2815.31	4036.14	6756.52
Cphy0511	+	signal transduction	None	PAS/PAC sensor signal transduction histidine kinase	39.2137	58.2239	42.2185	36.8114	93.4996	21.4246	35.4587	89.7792	81.3897	37.091	51.7967	22.269	34.5781
Cphy0512	+	signal transduction	None	response regulator receiver modulated metal dependent phosphohydrolase	70.0152	69.3963	45.0637	64.9158	141.721	47.7998	56.1417	136.802	114.592	50.9301	69.9539	27.4868	46.8463
Cphy0513	+	unknown	None	hypothetical protein	115.936	93.8914	161.043	142.048	222.706	110.282	135.29	244.983	148.39	175.678	100.537	176.701	166.352
Cphy0514	+	transcription	None	ECF subfamily RNA polymerase sigma-24 factor	4316.36	9162.42	3857.86	3942.12	404.442	1075.05	1084.75	327.472	3483.2	192.158	2298.28	264.313	330.567
Cphy0515	+	None	None	hypothetical protein	7977.17	19576.5	5375.48	4426.49	834.592	1424.38	1772.76	650.015	4259.66	278.842	2714.61	510.418	515.414
Cphy0516	+	lipid transport and metabolism	None	malonyl CoA-acyl carrier protein transacylase	3383.26	5195.08	1597.97	1701.08	169.083	453.164	421.326	162.609	1164.66	50.3837	733.276	36.8044	76.8953
Cphy0517	+	general	None	3-oxoacyl-(acyl-carrier-protein) reductase	2905.95	5363.21	1938.57	1787.61	189.704	483.386	392.007	170.783	722.468	32.6745	615.863	28.8162	46.4767
Cphy0518	+	lipid transport and metabolism	None	3-oxoacyl-(acyl-carrier-protein) synthase 2	4358.27	8434.21	3482.1	3589.93	365.035	1760.03	1104.4	349.019	741.33	57.7675	852.411	38.383	66.4832
Cphy0519	+	lipid transport and metabolism	None	acetyl-CoA carboxylase, biotin carboxyl carrier protein	1345.78	2953.45	1270.86	1497.89	119.185	700.204	429.07	106.974	288.132	28.5302	328.118	14.3744	27.5333
Cphy0520	+	lipid transport and metabolism	None	beta-hydroxyacyl-(acyl-carrier-protein) dehydratase FabZ	2325.74	6286.42	2489.72	2855.78	268.562	1433.09	784.644	208.201	458.475	33.7608	542.191	28.4846	48.6316
Cphy0521	+	lipid transport and metabolism	None	acetyl-CoA carboxylase, biotin carboxylase	2028.25	6036.59	2217.92	2872.02	513.069	1535.07	890.219	236.935	640.423	33.2406	865.468	37.0696	69.6705
Cphy0522	+	lipid transport and metabolism	None	acetyl-CoA carboxylase, carboxyl transferase, beta subunit	2267.82	4579.83	1650.16	3653.69	244.069	2025.37	896.525	180.817	640.533	30.1739	818.241	39.5165	68.5999
Cphy0523	+	lipid transport and metabolism	None	acetyl-CoA carboxylase, carboxyl transferase, alpha subunit	1814.43	4498.55	2072.14	3042.05	263.041	1755.43	852.11	176.103	648.713	21.2095	740.476	68.7337	85.7306
Cphy0524	+	energy production	None	rubrerythrin	1565.06	1203.45	3139.19	2157.01	1394.78	1243.29	1928.74	1065.57	2108.63	170.725	713.182	1050.22	1798.71
Cphy0525	-	signal transduction	None	two component AraC family transcriptional regulator	23.8339	17.1548	19.7249	16.3995	33.9023	17.809	16.1271	18.3797	56.7594	8.8093	49.1131	15.0993	25.9058
Cphy0526	-	signal transduction	None	histidine kinase internal region	15.4544	13.8288	15.619	11.4924	30.1557	8.06861	9.76491	10.7298	38.5622	4.51945	38.7663	7.99849	13.7
Cphy0527	+	carbohydrate transport and metabolism	None	binding-protein-dependent transport systems inner membrane component	8.7876	8.18885	11.8082	7.4807	10.6058	5.14448	8.17285	5.53937	7.29469	4.21992	17.4778	7.38971	3.46335
Cphy0528	+	carbohydrate transport and metabolism	None	binding-protein-dependent transport systems inner membrane component	4.70491	3.52571	3.75566	3.83267	5.23142	2.45043	4.27446	4.54577	5.54068	4.00537	13.5826	6.02903	3.45135
Cphy0529	+	carbohydrate transport and metabolism	None	extracellular solute-binding protein	53.7661	38.7219	46.2826	31.6165	39.0727	45.804	29.031	29.9378	159.918	48.2541	106.035	86.1346	89.8365
Cphy0530	+	carbohydrate transport and metabolism	GH2	Beta-galactosidase	9.81635	7.32136	10.1486	5.17522	6.15257	9.3581	7.43112	4.26493	19.52	4.37402	18.9339	9.80379	9.95916
Cphy0531	+	None	GH43	Alpha-N-arabinofuranosidase	58.3213	103.808	82.7882	81.3194	55.8918	40.351	75.8129	123.881	32.1322	20.5539	33.5117	8.29253	16.7259
Cphy0532	+	posttranslational modifications	None	peptidase S8/S53 subtilisin kexin sedolisin	47.2391	84.6618	57.8434	73.6072	45.1221	48.4365	63.7086	92.9484	27.7175	15.2925	38.5089	67.9451	43.8348
Cphy0533	+	general	None	TPR repeat-containing protein	86.4584	47.9919	37.0757	43.2253	43.0632	22.1402	30.913	40.5297	203.902	21.1945	177.276	55.7403	86.4589
Cphy0534	+	general	None	GTP-binding proten HflX	131.257	58.7996	90.7317	95.169	47.0828	70.3084	70.3855	50.9265	307.699	19.8389	223.709	80.5575	118.592
Cphy0535	+	nucleotide transport and metabolism	None	anaerobic ribonucleoside triphosphate reductase	1088.45	614.066	618.331	1174.97	535.286	596.547	683.128	418.244	1211	59.4685	905.112	196.78	440.184
Cphy0536	+	signal transduction	None	diguanylate cyclase	150.927	176.757	202.531	134.872	109.771	98.045	179.169	59.2402	262.522	102.93	179.422	61.4051	143.673
Cphy0537	+	amino acid transport and metabolism	None	branched-chain amino acid aminotransferase	150.201	211.165	356.045	189.213	107.444	99.2694	152.2	170.797	237.359	69.7456	208.824	122.367	187.381
Cphy0538	+	carbohydrate transport and metabolism	CE4	polysaccharide deacetylase	5.71009	14.1593	17.8967	11.8207	16.4901	8.69861	7.2437	12.7182	23.3027	16.2175	107.372	461.107	428.681
Cphy0539	-	envelope	None	peptidoglycan binding domain-containing protein	1.33718	87.9092	113.958	6.06279	21.7934	6.40535	2.49026	55.8579	2.94057	4.49721	6.07321	28.2786	309.678
Cphy0540	+	amino acid transport and metabolism	None	carbamoyl phosphate synthase small subunit	24.7007	20.876	23.0062	27.5981	27.1832	15.7139	22.7863	22.623	35.382	1.67531	48.1084	10.2063	23.915
Cphy0541	+	amino acid transport and metabolism	None	carbamoyl phosphate synthase large subunit	36.0652	39.4687	58.244	59.1032	37.5866	49.9522	61.3272	30.7996	24.4999	1.46748	48.2924	5.61068	15.3287
Cphy0542	-	None	None	hypothetical protein	115.508	152.486	166.018	172.702	129.968	40.4909	133.305	131.531	283.91	27.1133	151.338	100.982	168.76
Cphy0543	-	inorganic ion transport and metabolism	None	magnesium-translocating P-type ATPase	162.285	79.2152	134.684	145.894	97.8788	86.8131	131.397	72.7044	168.9	39.7902	140.661	32.7207	120.215
Cphy0544	-	signal transduction	None	winged helix family two component response transcriptional regulator	23.1679	25.1576	25.551	19.1365	48.7914	10.6778	23.0154	20.4186	46.5193	25.6667	56.6929	109.159	51.2005
Cphy0545	+	energy production	None	4Fe-4S ferredoxin iron-sulfur binding domain-containing protein	293.112	230.093	164.536	227.726	229.262	157.638	236.282	185.649	465.207	75.9836	434.521	169.843	244.801
Cphy0546	+	energy production	None	4Fe-4S ferredoxin iron-sulfur binding domain-containing protein	0.498305	0.464506	0.496506	0.407604	1.07369	0.627118	0.793484	0.311628	1.59342	2.66545	3.33147	8.49844	2.90717
Cphy0547	+	nucleotide transport and metabolism	None	adenine phosphoribosyltransferase	216.08	297.349	591.281	236.358	212.044	83.6205	207.491	150.413	1088.89	53.8232	515.534	460.558	829.688
Cphy0548	+	signal transduction	None	(p)ppGpp synthetase I, SpoT/RelA	178.23	121.017	152.614	122.616	99.0693	109.719	92.8239	80.4444	199.167	20.9889	125.036	38.0913	89.6009
Cphy0549	+	general	None	beta-lactamase domain-containing protein	166.942	120.776	157.628	115.132	75.7822	125.944	80.6568	63.3665	152.886	17.2881	115.625	32.1799	63.9877
Cphy0550	+	coenzyme transport and metabolism	None	coproporphyrinogen III oxidase	138.845	79.6094	124.273	84.7348	70.6844	79.3076	69.8446	48.0468	108.174	6.1392	67.6209	12.6621	32.7786
Cphy0551	+	signal transduction	None	metal dependent phosphohydrolase	57.0544	26.0561	46.5052	33.2781	23.4246	45.5068	22.9615	16.7921	52.1326	3.05059	30.1822	4.618	13.1824
Cphy0552	+	translation	None	histidyl-tRNA synthetase	138.46	90.8678	156.956	72.5248	63.2771	118.695	77.3939	43.1907	115.628	6.87567	78.5005	16.83	39.9423
Cphy0553	+	translation	None	aspartyl-tRNA synthetase	323	232.434	345.977	149.835	127.817	314.014	198.373	85.5906	259.62	11.5389	155.002	31.0734	66.9877
Cphy0554	+	unknown	None	hypothetical protein	103.698	130.017	172.176	63.9387	38.7467	89.7568	64.72	23.2892	198.968	5.94162	84.35	36.1977	56.6004
Cphy0555	+	transcription	None	cold-shock DNA-binding domain-containing protein	23902.8	25875.4	66312.2	35033.5	6714.77	13856.8	15491.9	9657.19	19641.9	1099.66	17686.8	29460.2	25876.1
Cphy0556	+	carbohydrate transport and metabolism	None	aldose 1-epimerase	175.887	217.79	172.857	174.76	138.03	49.0838	151.902	140.865	407.76	168.332	388.542	283.746	259.377
Cphy0557	-	nucleotide transport and metabolism	None	uracil phosphoribosyltransferase	502.87	438.68	1012.25	431.847	243.405	268.227	329.519	224.271	1173.74	78.5865	719.943	294.802	588.203
Cphy0558	+	signal transduction	None	response regulator receiver protein	69.6521	100.149	61.0296	61.0249	64.9881	35.305	36.9458	71.9587	225.169	57.269	202.775	208.487	596.456
Cphy0559	+	None	None	hypothetical protein	65.3874	109.047	61.2595	64.8586	56.0043	32.0243	28.1612	57.0248	252.934	66.8176	209.096	431.131	1159.69
Cphy0560	+	inorganic ion transport and metabolism	None	periplasmic binding protein	80.2806	359.866	59.3096	138.351	94.0576	70.6581	48.2843	44.4392	179.691	30.7456	662.908	75.0011	168.606
Cphy0561	+	inorganic ion transport and metabolism	None	transport system permease protein	57.5198	281.806	43.4798	108.284	53.7809	63.4532	36.8259	37.1964	167.771	26.3776	571.386	64.7869	149.906
Cphy0562	+	coenzyme transport and metabolism	None	ABC transporter related	90.642	519.15	92.1731	203.325	121.945	127.461	72.4119	71.3928	267.526	39.1812	872.261	146.844	272.068
Cphy0563	+	None	None	S-layer domain-containing protein	470.743	994.593	37.4912	41.6292	1505.65	130.226	221.721	938.321	156.835	2374.69	388.611	449.536	724.886
Cphy0564	+	motility	None	negative regulator of genetic competence sporulation and motility-like protein	75.0512	159.63	141.242	102.625	150.024	19.515	60.2885	138.921	392.05	54.984	304.694	284.931	427.755
Cphy0565	-	replication	None	transposase IS204/IS1001/IS1096/IS1165 family protein	25.2357	19.2821	21.8378	16.245	29.6469	14.79	13.8297	17.8615	28.7133	12.4446	25.0027	8.43018	12.6299
Cphy0566	+	motility	None	methyl-accepting chemotaxis sensory transducer	235.612	158.889	275.195	173.447	96.7174	302.998	95.8671	60.7881	826.808	28.7522	272.092	99.6297	279.06
Cphy0567	-	unknown	None	hypothetical protein	76.3311	72.6086	99.0349	73.611	86.9405	80.111	57.6179	87.8071	139.647	56.2887	131.68	112.528	87.3665
Cphy0568	-	transcription	None	LacI family transcription regulator	23.4065	22.9586	46.5313	25.4558	74.0928	26.2262	57.1924	35.9876	39.138	104.258	44.2664	25.6034	31.5514
Cphy0569	+	envelope	None	hypothetical protein	1.8122	1.84997	2.43752	1.33176	3.02206	1.50408	3.45154	1.95422	2.0674	0.492441	5.70863	1.51168	1.99778
Cphy0570	+	None	None	hypothetical protein	64.4051	145.729	127.612	89.9664	62.9821	26.1436	49.8162	71.0259	501.74	37.067	306.222	99.6255	252.472
Cphy0571	+	envelope	None	UDP-glucose 4-epimerase	148.736	131.896	164.994	180.077	84.5209	92.7633	94.9533	104.014	439.718	36.6504	239.803	153.175	291.257
Cphy0572	-	transcription	None	AraC family transcriptional regulator	94.9601	52.6669	33.0076	38.0212	53.2584	31.473	90.405	27.7866	112.131	38.8759	121.985	31.6223	63.6139
Cphy0573	+	carbohydrate transport and metabolism	None	extracellular solute-binding protein	38.794	36.6928	27.9497	25.6137	33.7479	40.6805	30.2719	31.0803	62.4879	20.5136	54.1801	23.4073	27.577
Cphy0574	+	carbohydrate transport and metabolism	None	binding-protein-dependent transport systems inner membrane component	11.4672	7.8568	6.23608	6.01917	7.85228	11.8863	9.33169	9.34059	7.37088	2.35369	7.97281	4.91461	3.18533
Cphy0575	+	carbohydrate transport and metabolism	None	binding-protein-dependent transport systems inner membrane component	7.93454	4.30658	4.57881	3.40322	2.23229	6.22627	2.86049	3.39152	5.17244	1.73943	4.88433	4.06936	2.78952
Cphy0576	+	None	None	hypothetical protein	8.87849	9.72701	8.62584	4.79346	13.3654	8.28001	7.524	5.60274	4.8975	1.34444	6.4163	8.46791	2.74847
Cphy0577	+	None	GH112	hypothetical protein	6.12921	5.95964	5.92968	4.47878	4.00804	6.03329	5.24149	3.66955	5.22112	1.5214	8.11393	16.5395	11.9208
Cphy0578	-	signal transduction	None	histidine kinase internal region	7.3607	6.19928	2.19948	3.67101	5.9084	3.60812	11.3686	1.5514	7.79427	2.28579	9.16315	1.25196	2.11688
Cphy0579	-	signal transduction	None	two component AraC family transcriptional regulator	7.39364	7.43926	4.83744	3.63668	4.33802	2.91986	14.8547	2.68329	16.592	5.97628	17.899	3.5002	4.45854
Cphy0580	+	carbohydrate transport and metabolism	None	ABC transporter related	0.991623	1.41373	1.61008	0.952312	1.07314	1.50543	1.48567	1.30213	0.748978	17.9314	1.63661	0.656905	0.660762
Cphy0581	+	carbohydrate transport and metabolism	None	monosaccharide-transporting ATPase	1.96279	1.27641	2.5908	1.5254	0	3.43512	2.84926	1.11025	1.2283	11.9188	1.14607	0.221937	0.280677
Cphy0582	+	carbohydrate transport and metabolism	None	monosaccharide-transporting ATPase	1.03585	0.948905	1.52915	1.17706	0.314769	3.08246	1.47258	1.11942	0.742283	11.9573	1.02203	0.274813	0.511964
Cphy0583	+	carbohydrate transport and metabolism	None	putative sugar ABC transporter, substrate-binding protein	11.358	8.59815	17.7718	9.83539	4.14025	20.1499	27.5605	5.40859	34.5355	114.161	19.1015	5.8054	7.51586
Cphy0584	+	carbohydrate transport and metabolism	None	L-arabinose isomerase	3.82457	4.90135	6.61824	4.6104	2.76403	8.19841	11.0698	2.59495	5.1308	15.0166	5.17474	2.63756	3.63639
Cphy0585	+	None	None	hypothetical protein	27.9547	45.3034	16.487	36.8165	80.0791	32.6	40.7451	50.6142	132.884	213.111	107.677	54.6048	64.7429
Cphy0586	+	cell cycle	None	hypothetical protein	51.9305	35.0198	8.44254	39.3296	77.5279	45.5174	35.361	75.1819	148.214	229.944	107.65	55.0751	61.3647
Cphy0587	+	None	None	hypothetical protein	119.726	82.1247	22.8857	98.9416	168.89	98.1886	85.9755	159.202	145.04	179.179	121.375	41.5027	58.084
Cphy0588	+	general	None	DEAD/DEAH box helicase domain-containing protein	112.648	109.887	47.4148	110.202	144.073	164.567	108.184	149.427	154.079	200.495	138.748	46.9963	54.8586
Cphy0589	+	None	None	cell wall anchor domain-containing protein	109.744	241.127	97.456	198.095	422.037	194.038	233.045	408.703	186.631	758.771	208.249	411.378	151.041
Cphy0590	+	transcription	None	LacI family transcription regulator	106.729	127.25	41.9993	93.6779	49.0423	43.8685	78.5142	91.7608	230.034	48.5319	135.008	91.9478	102.594
Cphy0591	+	unknown	GH127	hypothetical protein	0.76267	2.02631	0.792381	0.801439	234.431	0.484739	24.9801	56.2055	0.55421	1.4424	0.797273	0.927011	1.63833
Cphy0592	+	carbohydrate transport and metabolism	None	extracellular solute-binding protein	26.7101	57.4489	31.4628	37.8084	946.43	26.8411	129.229	226.922	17.5785	25.003	20.1198	9.98841	10.187
Cphy0593	+	carbohydrate transport and metabolism	None	binding-protein-dependent transport systems inner membrane component	27.5748	35.5947	21.9587	36.6262	547.393	26.6087	127.843	104.708	11.8749	16.2346	15.8788	3.59796	3.57368
Cphy0594	+	carbohydrate transport and metabolism	None	binding-protein-dependent transport systems inner membrane component	28.8156	42.5218	25.4084	40.657	592.591	32.2573	148.292	118.173	19.4275	23.6051	19.0319	14.2206	8.34385
Cphy0595	+	transcription	None	LacI family transcription regulator	11.1153	4.8648	4.7368	3.94977	20.8554	1.85799	7.00426	14.461	9.6761	11.1986	14.4167	14.6788	11.4253
Cphy0596	+	unknown	None	hypothetical protein	75.425	43.7384	37.2146	42.0134	93.7978	46.412	31.9983	71.642	51.2581	20.8591	38.2656	18.5111	26.1264
Cphy0597	+	None	None	hypothetical protein	14.5496	9.78497	5.14957	5.37963	12.4809	9.60515	1.39308	6.85345	10.5173	3.6185	9.64326	2.08687	3.92831
Cphy0598	+	unknown	None	hypothetical protein	41.5139	18.0553	10.665	15.8041	55.3358	26.3931	9.02134	24.1962	12.1533	4.57988	13.9343	1.79381	4.38499
Cphy0599	+	general	None	oxidoreductase domain-containing protein	35.4776	23.4502	10.5965	15.8828	63.3763	24.8467	9.31444	26.5015	10.5501	4.79909	14.3019	2.80822	5.01327
Cphy0600	+	general	None	oxidoreductase domain-containing protein	34.3149	24.8338	16.1834	18.0315	46.7243	25.3655	12.4239	28.9094	24.5345	7.03803	20.8507	14.1913	15.6702
Cphy0601	+	carbohydrate transport and metabolism	CE4	polysaccharide deacetylase	2.72564	15.3127	4.14948	25.5479	23.5405	36.2234	2.73556	24.9418	38.1478	143.638	245.746	2023.19	1547.87
Cphy0602	+	None	None	hypothetical protein	0.405781	4.96668	0	8.46994	2.45486	5.38052	2.61428	1.66578	0.205836	1.10661	15.2169	7.66024	1.61338
Cphy0603	+	energy production	None	pyruvate flavodoxin/ferredoxin oxidoreductase domain-containing protein	0.717911	2.54507	0.548636	4.27905	1.69623	4.51049	0.368427	1.36258	0.507169	1.16501	9.72444	5.37702	0.87757
Cphy0604	+	motility	None	methyl-accepting chemotaxis sensory transducer	35.1877	7.7431	36.6515	15.3673	14.9429	20.9378	8.90571	5.43285	97.9093	2.80826	23.7637	6.2803	26.8762
Cphy0605	+	motility	None	methyl-accepting chemotaxis sensory transducer	74.4749	52.2836	54.1833	44.1743	29.4087	30.9302	43.6032	24.8795	143.898	26.1147	86.5537	51.4255	68.9559
Cphy0606	+	nucleotide transport and metabolism	None	inosine guanosine and xanthosine phosphorylase family protein	101.893	64.3572	91.9178	81.5982	36.8541	51.1728	64.2542	45.0383	187.072	44.6594	128.461	114.879	110.586
Cphy0607	+	carbohydrate transport and metabolism	GH20	glycoside hydrolase family protein	43.1628	96.8776	93.8144	119.46	39.7085	51.1444	40.5925	31.6468	87.6337	8.12053	121.285	38.0622	59.0096
Cphy0608	-	replication	None	transposase IS204/IS1001/IS1096/IS1165 family protein	21.2239	19.5631	22.6965	16.976	27.8105	14.1271	14.9155	17.1482	29.3765	12.302	24.1738	9.03875	13.4159
Cphy0609	-	unknown	None	hypothetical protein	3.35759	7.96023	3.61146	6.94162	5.59419	6.86382	1.90083	3.21613	8.0518	8.20949	100.21	26.9219	7.88276
Cphy0610	-	transcription	None	TetR family transcriptional regulator	2.28384	9.16601	16.7142	4.79117	10.2354	0.705589	2.8393	1.89997	33.9088	2.62346	18.6901	21.3345	30.5298
Cphy0611	+	None	None	hypothetical protein	14.2348	86.4859	81.1676	40.4997	80.4397	8.90696	19.4726	41.3815	58.6273	9.58466	55.0906	106.873	57.2927
Cphy0612	-	None	None	VanZ family protein	11.6336	6.0904	16.6731	8.79101	4.62047	3.27408	4.42862	2.73095	26.7636	2.68454	14.5389	19.2503	14.4749
Cphy0613	+	motility	None	methyl-accepting chemotaxis sensory transducer	1.77755	6.00173	7.44058	3.19342	2.29329	1.4466	3.3255	4.56101	16.003	4.92895	17.152	24.6539	23.7796
Cphy0614	+	motility	None	methyl-accepting chemotaxis sensory transducer	26.5287	26.6725	18.0341	30.1303	16.3988	4.59637	6.14278	9.00715	60.0652	10.2657	108.969	9.02322	4.0912
Cphy0615	+	None	None	hypothetical protein	33.7859	54.1307	411.605	76.3271	57.4918	56.3988	40.912	14.059	102.902	94.3228	66.6459	49.5306	36.0484
Cphy0616	+	None	None	hypothetical protein	36.2916	36.3428	130.806	68.1639	33.295	72.2004	35.9243	19.4028	79.2648	60.1542	54.8524	46.7979	32.2033
Cphy0617	-	signal transduction	None	signal transduction histidine kinase, LytS	10.735	19.5623	113.158	26.1465	27.0641	19.84	23.684	10.6836	32.6597	26.7158	29.1154	20.3943	25.5752
Cphy0618	-	signal transduction	None	two component AraC family transcriptional regulator	12.0033	16.3589	87.1582	26.5467	49.9955	19.4484	35.6472	12.8232	17.0592	23.7708	17.4944	5.071	6.72567
Cphy0619	+	carbohydrate transport and metabolism	None	extracellular solute-binding protein	12.3601	18.7506	120.112	33.3872	39.7902	23.1814	46.1956	15.8051	24.5497	37.3059	27.1373	19.0095	17.002
Cphy0620	+	carbohydrate transport and metabolism	None	binding-protein-dependent transport systems inner membrane component	2.48624	3.95274	39.3246	5.9885	10.5767	4.40547	10.5927	1.33987	3.18863	4.547	5.16204	1.20735	2.59098
Cphy0621	+	carbohydrate transport and metabolism	None	binding-protein-dependent transport systems inner membrane component	2.13339	2.98157	29.2685	5.11599	2.76542	3.55354	4.03829	1.52993	3.83119	2.70158	4.36325	2.40848	3.59726
Cphy0622	+	replication	None	DNA mismatch repair protein MutS domain-containing protein	42.0658	61.7384	19.2248	42.2248	32.3054	22.924	30.7001	54.3208	185.43	23.3617	119.105	41.3519	62.6188
Cphy0623	+	None	None	hypothetical protein	68.57	99.367	94.0495	67.1604	42.268	35.3956	40.0293	57.6875	366.678	51.6908	238.336	104.238	127.754
Cphy0624	+	carbohydrate transport and metabolism	CBM22,GH10	endo-1,4-beta-xylanase	404.61	1269.44	110.976	1721.02	1752.61	545.306	355.464	6273.11	540.266	8317.63	1781.3	2270.81	528.193
Cphy0625	-	general	None	putative esterase	24.8887	27.175	29.2793	46.2813	12.4233	27.5119	17.5878	24.5365	22.1996	1.83117	15.6407	1.58697	4.93129
Cphy0626	-	general	None	hypothetical protein	16.9564	13.4103	8.7893	28.4605	7.24518	11.8394	4.0995	11.0558	21.9237	1.45225	11.9447	1.69579	3.72574
Cphy0627	+	amino acid transport and metabolism	None	phosphotransferase domain-containing protein	90.9989	142.137	143.846	138.957	114.562	45.5247	96.0746	80.0956	312.312	26.4086	189.573	130.109	189.071
Cphy0628	+	amino acid transport and metabolism	None	glutamine synthetase, type I	66.7811	85.6787	86.4348	95.523	52.3831	61.3063	36.7757	83.5789	56.6046	3.40709	51.6822	70.0068	55.0839
Cphy0629	+	signal transduction	None	response regulator receiver/ANTAR domain-containing protein	127.456	153.745	110.298	161.832	159.099	164.207	81.4703	161.472	85.2188	5.28574	82.3589	39.7583	46.185
Cphy0630	+	amino acid transport and metabolism	None	diaminopimelate epimerase	89.6487	85.4971	74.0343	84.2801	81.504	79.4421	52.3321	91.2153	84.7257	8.22743	75.8257	50.406	71.4455
Cphy0631	+	amino acid transport and metabolism	None	L,L-diaminopimelate aminotransferase	66.8572	88.5926	76.4792	74.1051	81.6046	70.754	49.3873	85.8103	95.3336	11.0071	78.9875	105.248	109.951
Cphy0632	-	inorganic ion transport and metabolism	None	ATPase, P-type (transporting), HAD superfamily, subfamily IC	32.8314	21.2142	28.9826	38.2796	33.5446	38.9771	14.9306	17.734	12.2887	3.34759	33.2847	12.0151	24.6663
Cphy0633	+	defense	None	peptidase U61 LD-carboxypeptidase A	17.8071	13.0945	17.3297	15.0741	14.034	13.3152	20.3633	9.45094	36.9192	3.05583	36.9501	13.2561	12.3788
Cphy0634	+	energy production	None	4Fe-4S ferredoxin iron-sulfur binding domain-containing protein	60.2702	101.748	71.976	82.4479	89.2475	30.6958	68.315	44.7165	152.659	13.2971	117.222	46.9663	57.4501
Cphy0635	+	envelope	None	sulfatase	27.9002	54.8689	35.6596	42.4926	77.4342	25.4351	28.0502	37.4377	125.181	11.9174	110.333	38.5149	43.6079
Cphy0636	+	translation	None	aspartyl-tRNA synthetase	45.4918	17.0763	42.8535	26.9052	18.7897	38.5986	11.3806	10.7436	56.541	1.96889	33.4191	11.3437	17.6588
Cphy0637	+	translation	None	glutamyl-tRNA(Gln) amidotransferase, C subunit	36.4102	23.7545	28.3706	21.9687	26.0176	57.7643	14.8535	27.4413	33.8984	1.6226	26.1738	7.51578	8.44613
Cphy0638	+	translation	None	glutamyl-tRNA(Gln) amidotransferase, A subunit	44.6438	29.526	35.2046	28.6958	17.549	60.184	31.5849	11.0966	34.4225	1.63427	26.2598	4.74199	7.08233
Cphy0639	+	translation	None	glutamyl-tRNA(Gln) amidotransferase, B subunit	54.5591	40.1908	40.8257	32.3338	30.9898	65.7322	41.5869	16.4277	75.4535	2.36485	37.8023	11.8736	18.3333
Cphy0640	+	None	None	type IV pilus assembly PilZ	85.5132	106.157	137.59	113.32	79.7419	73.567	91.9526	40.1234	301.115	33.6424	152.864	152.487	148.722
Cphy0641	-	general	None	phosphoesterase domain-containing protein	91.4036	68.8258	61.7705	69.7222	54.8151	49.1371	68.5349	39.3279	105.801	17.7739	143.788	147.573	210.083
Cphy0642	-	None	None	membrane protein	16.9762	20.1362	14.3229	16.813	17.5772	14.9842	13.1098	7.72764	30.71	4.53213	29.1054	52.5125	49.5275
Cphy0643	+	nucleotide transport and metabolism	None	bifunctional phosphoribosylaminoimidazolecarboxamide formyltransferase/IMP cyclohydrolase	25.4053	41.2473	23.8308	15.2989	31.1732	19.4924	14.6457	22.9707	58.2495	12.0699	44.9679	21.2517	41.7025
Cphy0644	-	transcription	None	cold-shock DNA-binding domain-containing protein	4878.82	6890.13	8035.5	6124.67	2427.72	4212.1	3676.27	2858.21	17470.9	643.46	8541.93	13390.8	11856.3
Cphy0645	+	general	None	peptidase M16C associated domain-containing protein	205.493	167.534	97.4312	129.694	96.8745	154.699	135.524	91.2435	170.394	51.2334	266.653	116.038	153.371
Cphy0646	+	general	None	GTP-binding protein Era	250.115	255.566	82.0754	141.898	133.885	221.449	151.634	88.0779	214.595	58.9596	418.905	144.081	187.731
Cphy0647	+	replication	None	DNA repair protein RecO	163.641	171.333	79.6654	105.998	103.074	130.782	108.353	84.9887	80.8368	29.9496	174.834	154.658	96.2799
Cphy0648	+	translation	None	glycyl-tRNA synthetase	276.072	221.009	283.662	238.093	109.958	110.487	159.667	76.7009	506.534	34.3805	398.529	203.955	258.566
Cphy0649	-	replication	None	transposase IS204/IS1001/IS1096/IS1165 family protein	23.1437	19.8023	19.9168	16.4517	27.2237	14.7043	18.7892	16.791	28.5167	11.7163	24.7907	8.54802	12.6503
Cphy0650	-	amino acid transport and metabolism	None	GDSL family lipase	186.454	177.595	280.343	204.527	75.9712	84.6241	156.211	77.6365	318.129	35.9872	258.063	123.13	206.071
Cphy0651	+	carbohydrate transport and metabolism	None	pyruvate phosphate dikinase	3588.52	4410.04	81.0352	4486.45	1317.76	5333.97	3117.09	911.871	3760.55	248.374	4051.26	497.878	1340.87
Cphy0652	-	None	None	hypothetical protein	40.4632	30.7208	2.15178	29.4581	26.5619	68.4726	35.8058	29.0742	10.6398	0.581153	17.1794	12.46	14.4443
Cphy0653	+	None	None	citrate transporter	16.0669	10.934	5.25891	13.6016	66.8927	23.9158	9.83286	17.0753	5.2348	1.34692	8.02697	2.40741	2.1196
Cphy0654	+	amino acid transport and metabolism	None	hydantoinase/oxoprolinase	10.7251	5.58898	1.59768	5.20335	29.8687	11.7202	4.21589	7.55666	2.46376	0.793605	4.97431	1.55659	2.16253
Cphy0655	+	transcription	None	GntR family transcriptional regulator	31.6591	48.4891	73.0367	32.4238	35.5599	12.9129	17.0363	17.0939	60.1847	3.56698	47.1368	13.4898	17.8522
Cphy0656	+	carbohydrate transport and metabolism	None	phosphomannose isomerase-like protein	35.9116	36.3679	39.5711	35.489	40.3548	16.3828	19	15.9639	91.5255	5.59182	66.8306	21.7391	24.8234
Cphy0657	+	transcription	None	TetR family transcriptional regulator	4.82766	6.79945	11.247	5.52578	14.3792	4.99669	4.8712	7.26867	4.71268	5.61115	6.2931	1.57582	1.82951
Cphy0658	+	None	None	hypothetical protein	3.91245	6.93384	9.41315	6.19695	12.2271	3.26839	6.37551	2.48033	2.61883	1.79797	4.06508	5.62583	2.05907
Cphy0659	+	None	None	hypothetical protein	4.05908	4.9765	5.57771	4.23482	15.4624	5.4655	1.70577	3.5214	1.62512	1.80948	1.69734	1.45646	0.76701
Cphy0660	+	general	None	beta-lactamase domain-containing protein	11.5234	11.039	13.4844	9.31285	20.6519	11.5058	16.4648	11.7581	2.08525	2.12439	1.86781	2.68645	2.85274
Cphy0661	+	lipid transport and metabolism	None	esterase/lipase-like protein	9.28005	8.07495	11.4166	9.53638	16.1891	10.8959	9.7892	8.90925	1.33531	0.984737	1.39667	2.21918	2.21453
Cphy0662	+	carbohydrate transport and metabolism	GH3	glycoside hydrolase family 3 protein	20.8572	20.4497	32.7108	16.4254	39.8027	25.2138	24.1327	28.8179	2.00846	1.09356	2.44729	2.58274	2.66039
Cphy0663	-	carbohydrate transport and metabolism	None	ABC-type sugar transport system periplasmic component-like protein	10.359	11.0456	13.9308	5.13356	350.128	16.5205	3.56756	12.3595	2.06338	0.594737	3.5765	0.80981	1.31302
Cphy0664	+	carbohydrate transport and metabolism	None	binding-protein-dependent transport systems inner membrane component	1.63086	2.40515	2.78264	1.35235	95.8777	1.40233	0.494862	5.05704	0.510644	0.228673	0.701025	0.497075	0.776423
Cphy0665	+	carbohydrate transport and metabolism	None	binding-protein-dependent transport systems inner membrane component	1.26155	1.65665	2.59462	1.27345	87.1088	1.66488	1.6307	4.42048	0.632447	0.0301745	0.95887	0.608519	1.31884
Cphy0666	+	None	GHnc	hypothetical protein	3.43505	3.44565	5.46767	2.44283	84.0002	3.41198	2.4627	5.61229	0.757049	0.373132	1.60546	0.824715	1.36847
Cphy0667	+	transcription	None	TetR family transcriptional regulator	35.7504	56.5234	129.117	56.637	189.83	16.5412	45.4242	32.4513	68.202	12.4224	56.5011	38.8508	48.4325
Cphy0668	+	None	None	hypothetical protein	3.75158	7.05534	6.53542	3.54497	18.9639	1.87652	2.34864	5.48685	20.6895	7.42452	12.8851	5.45999	10.4552
Cphy0669	+	envelope	None	UDP-glucose 4-epimerase-like protein	10.6551	7.22495	3.75687	10.9674	44.5571	6.536	9.10975	10.081	29.403	11.3384	14.8622	5.84637	18.3244
Cphy0670	+	None	None	hypothetical protein	16.9907	15.4444	16.6576	13.466	69.7637	10.6619	30.7481	19.1346	40.8582	19.5941	22.0265	18.6049	45.5347
Cphy0671	+	translation	None	methyltransferase type 11	8.86856	7.35747	6.81609	8.2292	7.27269	4.83909	14.1852	4.04403	13.9131	2.22804	10.7995	4.90618	5.30103
Cphy0672	+	None	None	TetR family transcriptional regulator	12.51	20.7358	16.6435	14.0745	76.9831	14.9953	15.3511	36.5547	26.4355	5.81445	20.5592	9.83763	11.5383
Cphy0673	+	None	None	abortive infection protein	18.3787	19.6262	16.9836	15.6859	41.3126	22.3345	17.4652	31.2011	20.7395	2.96948	14.7396	3.53648	7.23291
Cphy0674	+	transcription	None	AraC family transcriptional regulator	21.5991	23.9246	19.0706	20.9138	108.511	26.699	19.0537	356.613	35.0919	8.42114	24.5577	10.5983	14.5406
Cphy0675	+	None	None	hypothetical protein	56.8229	410.699	25.6037	13.9294	101.434	14.0706	31.5957	117.759	17.5744	59.7928	55.2036	68.6299	61.693
Cphy0676	+	general	None	hypothetical protein	25.5035	82.1854	49.7418	37.4353	20.5224	7.55052	23.7481	9.00758	110.027	38.1536	50.0482	28.4689	32.5217
Cphy0677	+	inorganic ion transport and metabolism	None	ATPase, P-type (transporting), HAD superfamily, subfamily IC	28.298	33.0257	36.947	18.8527	27.139	22.6125	14.2134	13.8046	11.2645	2.87034	16.5153	6.67559	9.73983
Cphy0678	+	lipid transport and metabolism	None	phosphoesterase PA-phosphatase related	22.1362	27.5592	32.5614	17.5273	23.4061	34.9371	10.349	14.8713	7.32071	2.32188	13.788	5.2145	4.88781
Cphy0679	+	transcription	None	ECF subfamily RNA polymerase sigma-24 factor	40.141	69.8924	76.583	38.4935	62.1049	56.7525	50.8381	51.059	41.412	42.776	50.1399	26.0763	35.0164
Cphy0680	+	None	None	hypothetical protein	15.6968	24.8075	21.0647	15.6577	22.8172	16.459	18.0309	19.5491	19.1046	16.1715	22.3045	5.83469	10.0392
Cphy0681	+	inorganic ion transport and metabolism	None	cobalamin (vitamin B12) biosynthesis CbiM protein	579.088	558.091	553.033	597.734	407.963	310.669	711.196	133.171	753.513	303.638	871.136	573.934	545.146
Cphy0682	-	amino acid transport and metabolism	None	Urea transporter	12.6941	14.9867	11.8489	25.2212	10.5085	25.0164	5.20426	7.36159	16.1002	7.84367	41.3501	36.1856	8.09736
Cphy0683	-	posttranslational modifications	None	urease accessory protein UreD	6.28769	11.3019	5.14647	28.3552	6.97964	37.2386	4.55181	5.17547	4.68759	4.88698	22.2829	17.1369	3.33647
Cphy0684	-	posttranslational modifications	None	urease accessory protein UreG	2.24753	7.55344	3.57762	26.4434	5.63294	31.6249	1.58063	12.3087	2.32783	4.01629	20.3336	21.4727	4.10923
Cphy0685	-	posttranslational modifications	None	urease accessory protein UreF	2.31351	6.29538	1.89542	21.8252	2.43675	28.8772	1.0553	8.79655	1.13665	2.67348	13.623	12.194	1.20871
Cphy0686	-	posttranslational modifications	None	urease accessory protein UreE	1.82082	4.90207	0.757528	17.543	1.41089	23.5994	2.34822	4.64418	1.07389	3.3771	20.4089	20.7291	2.22608
Cphy0687	-	amino acid transport and metabolism	None	urease subunit alpha	1.69494	7.05161	0.917373	27.3445	5.42303	28.0619	2.30805	7.4452	1.15469	2.95485	19.8703	19.5075	1.69558
Cphy0688	-	amino acid transport and metabolism	None	urease subunit beta	0.713884	10.3115	0.773116	24.9041	5.73923	21.9046	0	8.57743	1.08371	5.14554	40.9471	39.7204	5.21802
Cphy0689	-	amino acid transport and metabolism	None	urease, gamma subunit	1.1698	6.66198	0.262763	24.2251	2.73311	22.2886	0	2.28529	1.36035	8.78071	68.7937	114.239	12.373
Cphy0690	+	unknown	None	hypothetical protein	23.1087	24.6667	39.7924	21.4888	20.3237	10.9013	8.39644	11.364	65.2955	5.53164	71.9235	81.2576	64.7038
Cphy0691	+	inorganic ion transport and metabolism	None	cobalt ABC transporter, inner membrane subunit CbiQ	21.0418	14.6746	17.2855	19.9375	10.3799	8.74073	6.50112	5.45731	28.804	2.07502	31.7188	20.4933	17.2406
Cphy0692	+	inorganic ion transport and metabolism	None	ABC transporter related	37.0102	25.2146	59.5907	34.5496	20.6599	22.9934	16.8321	15.5666	60.1483	6.77228	52.5211	89.9878	40.7719
Cphy0693	-	general	None	endonuclease/exonuclease/phosphatase	4.32801	4.42194	5.70026	3.039	3.5911	3.582	5.09589	2.85967	5.62093	1.04581	5.65556	10.4089	13.7457
Cphy0694	-	carbohydrate transport and metabolism	GH94	hypothetical protein	5.26118	4.37282	8.11724	4.09904	4.53197	3.23811	3.3624	1.27538	4.30837	0.487034	3.92633	0.59443	1.17451
Cphy0695	+	carbohydrate transport and metabolism	None	binding-protein-dependent transport systems inner membrane component	2.63494	0.650419	1.23784	0.628848	6.87235	1.0941	2.28646	0.608019	2.53859	2.59712	2.7311	1.29271	1.49262
Cphy0696	+	carbohydrate transport and metabolism	None	binding-protein-dependent transport systems inner membrane component	1.56357	1.20551	2.52604	0.744498	10.6465	1.70026	0.849069	0.688646	1.51773	0.644903	2.33902	1.49162	0.703461
Cphy0697	+	carbohydrate transport and metabolism	None	extracellular solute-binding protein	40.2124	46.8766	64.2945	41.3747	53.5122	28.843	36.2984	17.2052	63.3155	6.86937	51.8494	8.9673	17.0383
Cphy0698	+	transcription	None	LacI family transcription regulator	24.4949	16.1761	27.2518	22.6354	20.1368	10.2766	14.8011	8.59859	58.025	6.95866	30.3639	16.4253	23.636
Cphy0699	+	carbohydrate transport and metabolism	GH3	glycoside hydrolase family 3 protein	28.9025	21.8607	37.1156	22.9163	27.8006	24.3316	16.2528	10.4829	48.444	6.1915	36.5648	10.0007	17.0182
Cphy0700	-	general	None	hypothetical protein	56.1319	109.513	162.816	68.2833	93.1332	60.4058	175.78	102.789	641.044	457.786	366.231	468.086	411.927
Cphy0701	+	None	None	hypothetical protein	1.02303	0.294461	0.994959	0.710047	1.51495	0.309154	0.790906	1.07611	0.620174	0.0666105	0.622036	0.856105	0.996625
Cphy0702	+	None	None	hypothetical protein	0.204181	0.875285	0.722971	0.708418	0.74938	0.147778	1.95737	0.964836	0.17478	0.0401115	0.385359	0.124481	0.427468
Cphy0703	+	envelope	None	spore coat protein CotH	0.321192	0.540697	1.18132	0.672021	1.57415	0.730431	1.20101	1.82092	0.228672	0.0405005	0.289359	0.833516	0.432875
Cphy0704	+	signal transduction	None	two component transcriptional regulator	88.2679	79.0295	66.7606	64.3748	74.4193	64.0484	114.887	61.5763	37.4452	16.2977	48.3099	6.7895	16.9162
Cphy0705	+	signal transduction	None	integral membrane sensor signal transduction histidine kinase	72.3912	81.7582	60.5287	57.9178	62.8339	54.2978	78.6039	54.4143	41.0437	19.259	48.6411	8.96308	18.3725
Cphy0706	+	general	None	LrgA family protein	9.44183	41.896	16.2483	30.6291	42.3913	3.47096	4.95673	21.6387	12.2579	1.71864	16.6604	3.79837	4.5592
Cphy0707	+	envelope	None	LrgB family protein	22.5571	46.6093	20.3733	56.1284	44.4036	6.46009	18.6734	24.5474	24.9648	4.43831	22.1098	7.15734	8.81388
Cphy0708	+	general	None	DEAD/DEAH box helicase domain-containing protein	88.2821	90.5974	85.1346	106.498	97.4975	72.0268	79.73	83.8116	41.518	31.6195	51.8444	19.5348	22.5916
Cphy0709	-	transcription	None	AraC family transcriptional regulator	34.5274	37.5519	36.9836	39.3185	66.3823	20.6995	67.5869	29.5048	38.9379	26.3758	40.4191	12.5381	17.3075
Cphy0710	+	carbohydrate transport and metabolism	None	NAD-dependent epimerase/dehydratase	53.9917	59.1505	11.6507	50.8584	84.456	30.5867	45.7558	69.8478	186.442	73.5484	193.899	376.56	92.2262
Cphy0711	-	carbohydrate transport and metabolism	GH2	glycoside hydrolase family protein	127.496	174.17	96.1696	173.717	164.327	89.2657	218.668	104.109	126.171	35.2504	260.103	85.4078	103.995
Cphy0712	+	None	None	hypothetical protein	57.0798	61.5603	38.3676	41.4763	98.8654	31.5168	59.7435	74.4147	182.968	116.847	147.209	131.393	168.192
Cphy0713	+	inorganic ion transport and metabolism	None	zinc/iron permease	125.389	125.807	139.001	120.122	181.222	107.762	172.838	123.438	158.569	79.7403	176.799	77.6937	187.36
Cphy0714	+	transcription	None	GreA/GreB family elongation factor	91.4799	130.298	97.2677	91.6836	121.024	83.2495	125.624	102.789	201.69	115.586	156.713	30.1936	49.5691
Cphy0715	+	None	None	hypothetical protein	107.315	345.898	143.116	141.976	243.162	109.123	137.961	176.313	376.286	285.373	302.15	64.7387	87.1665
Cphy0716	+	secretion and trafficking	None	SecD/SecF family protein-export membrane protein	230.509	440.555	214.033	262.199	209.835	461.141	301.564	203.327	935.681	495.579	581.771	144.321	217.432
Cphy0717	+	unknown	None	hypothetical protein	11.8107	47.942	16.0649	14.2712	18.0773	14.2033	16.537	25.3748	7.69102	17.8003	25.7802	6.97687	11.1496
Cphy0718	-	None	None	hypothetical protein	1.39535	12.7204	42.9305	0.861675	13.7682	0.526188	0	72.5795	1.57336	3.11442	1.58919	20.0021	103.689
Cphy0719	-	unknown	None	hypothetical protein	0.866053	1.78255	0.906266	7.24963	2.41642	4.29395	0.770244	2.13798	4.37402	11.3928	69.1876	128.054	33.8579
Cphy0720	-	general	None	flavin-nucleotide-binding protein-like protein	0.121995	17.2068	58.1115	2.97771	4.78108	1.05954	0	39.8654	7.63286	11.5643	4.74827	211.663	1043.65
Cphy0721	+	None	None	hypothetical protein	1.71263	231.226	327.622	10.1542	17.0658	4.01517	0.803184	113.615	12.3548	37.292	8.22074	136.485	1716.75
Cphy0722	+	None	None	hypothetical protein	14.6826	84.779	78.3746	224.395	201.507	558.628	5.37125	382.33	297.3	625.547	381.009	31968.9	17822.2
Cphy0723	-	None	None	hypothetical protein	25.0074	12.8879	17.3767	5.41161	13.2632	9.44828	0.483196	9.55668	155.306	24.2026	26.153	14.71	21.7914
Cphy0724	-	envelope	None	NLP/P60 protein	25.7824	32.2712	28.0092	11.0457	24.3718	7.45708	4.31415	16.6317	215.5	133.842	46.8863	16.1678	31.6522
Cphy0725	-	None	None	hypothetical protein	21.8458	80.7386	12.2314	76.0598	70.3472	28.3699	29.517	44.5161	119.054	439.27	353.178	116.861	103.739
Cphy0726	+	inorganic ion transport and metabolism	None	arsenate reductase and related	28.9017	59.3891	66.7688	40.8711	62.453	16.5369	37.8626	25.4983	118.461	76.1956	74.4918	35.4797	53.5709
Cphy0727	+	unknown	None	hypothetical protein	22.1184	55.4395	27.4102	21.7207	112.933	16.5005	16.473	17.4883	71.6761	200.027	46.166	41.5718	33.6373
Cphy0728	-	None	None	hypothetical protein	255.083	684.299	129.475	111.926	1070.27	187.907	313.904	258.426	152.95	1445.47	182.082	298.57	353.707
Cphy0729	-	unknown	None	proton-coupled thiamine transporter YuaJ	16.8334	11.3727	29.1146	22.4695	29.903	5.207	17.8462	8.67659	33.0692	5.30223	20.5418	10.2118	16.1658
Cphy0730	-	transcription	None	AraC family transcriptional regulator	4.73592	18.3536	17.0689	14.1872	41.069	2.09034	6.7991	16.1961	4.88071	1.04394	36.9085	21.4465	8.54648
Cphy0731	+	inorganic ion transport and metabolism	None	transport system permease protein	1.31731	0.851725	2.93904	2.05663	2.41106	1.09743	3.39978	0.234668	4.89173	0.243935	2.13702	0.704612	1.00388
Cphy0732	+	inorganic ion transport and metabolism	None	transport system permease protein	2.11921	0.895106	3.14845	1.8342	2.21009	1.27851	0.248969	1.20894	6.18279	0.249795	3.04832	0.92697	2.79503
Cphy0733	+	inorganic ion transport and metabolism	None	ABC transporter related	2.27272	0.447195	1.70225	1.63922	2.77171	0.563951	0.318219	2.47263	4.04176	0.0395275	1.46123	0.19133	0.50194
Cphy0734	+	inorganic ion transport and metabolism	None	periplasmic binding protein	8.4673	2.58225	6.58098	4.78912	4.70105	5.8243	4.8732	2.70465	20.0097	0.285594	5.18051	0.757548	2.49955
Cphy0735	-	posttranslational modifications	None	redoxin domain-containing protein	72.9653	5.90589	3.38333	116.717	140.233	62.834	183.681	37.9758	39.0151	8.72245	35.3161	21.6095	109.145
Cphy0736	-	posttranslational modifications	None	cytochrome c biogenesis protein transmembrane region	42.4618	11.8489	4.22848	56.0073	159.94	63.2103	146.204	38.9104	18.5658	4.57662	21.9302	3.21918	19.0667
Cphy0737	+	inorganic ion transport and metabolism	None	rhodanese domain-containing protein	18.7808	54.677	71.5561	47.673	226.063	44.3419	83.9415	86.8148	55.6294	36.3562	93.4713	66.6185	50.6696
Cphy0738	-	transcription	None	MerR family transcriptional regulator	17.7356	26.8053	12.4133	20.9122	34.2261	6.49017	26.4645	8.00704	82.6816	8.79141	75.6853	10.0162	19.7619
Cphy0739	+	posttranslational modifications	None	thioredoxin	294.043	74.9943	34.6996	412.199	987.311	803.686	592.076	1438.18	193.53	327.566	524.758	1471.61	1459.26
Cphy0740	-	signal transduction	None	Crp/FNR family transcriptional regulator	86.5698	156.295	121.933	101.974	149.432	33.4509	152.265	62.1183	116.616	41.5632	116.938	148.092	143.918
Cphy0741	+	carbohydrate transport and metabolism	None	pyruvate kinase	92.6965	145.821	166.87	115.651	70.1263	84.7242	60.847	53.9413	436.629	33.4342	261.574	65.3679	98.2107
Cphy0742	-	signal transduction	None	two component transcriptional regulator	164.065	172.901	230.194	208.24	162.406	109.609	119.463	139.936	331.638	57.9215	293.488	145.011	151.021
Cphy0743	-	signal transduction	None	integral membrane sensor signal transduction histidine kinase	84.2769	90.3366	82.3222	97.0193	71.8004	44.8608	67.7211	52.2434	150.935	25.5032	143.867	50.3341	61.6608
Cphy0744	+	replication	None	ATP-dependent OLD family endonuclease	56.2636	63.8047	31.41	27.7603	29.8464	27.2236	25.3475	26.4724	54.7572	15.2197	50.8326	25.7765	30.6697
Cphy0745	+	defense	None	peptidase U61 LD-carboxypeptidase A	51.1776	59.1759	28.6769	31.447	31.1899	44.8692	31.3061	39.1756	32.7431	8.35909	44.7943	22.0505	31.5418
Cphy0746	+	signal transduction	None	metal dependent phosphohydrolase	121.388	386.791	56.3424	378.065	150.168	132.361	133.555	194.173	148.373	1775.26	242.54	268.739	176.371
Cphy0747	+	None	None	C_GCAxxG_C_C family protein	123.82	334.071	81.911	279.326	122.522	122.681	108.959	200.035	145.451	965.542	222.116	166.578	169.168
Cphy0748	+	translation	None	threonyl-tRNA synthetase	490.191	115.727	304.253	283.242	84.8376	275.676	224.946	162.179	468.783	47.7358	152.547	62.7383	128.815
Cphy0749	+	motility	None	methyl-accepting chemotaxis sensory transducer	5.2071	0.877146	3.01386	1.91841	6.80164	2.46128	3.2788	4.32839	2.16891	3.2896	1.6637	0.775759	0.862042
Cphy0750	+	posttranslational modifications	None	peptidylprolyl isomerase FKBP-type	6.68575	10.2584	19.4531	4.53596	23.1348	3.9666	2.26502	26.9161	25.9255	5.40814	20.9361	22.1572	12.1139
Cphy0751	+	None	None	GerA spore germination protein	0.30182	0.345063	0.449865	1.99789	1.72891	1.18571	0.169433	1.02831	0.690676	2.01797	6.31654	15.4854	2.22332
Cphy0752	+	nucleotide transport and metabolism	None	purine nucleoside phosphorylase	969.096	624.099	565.623	531.752	890.226	897.348	1218.91	651.254	664.694	930.715	566.54	249.027	485.051
Cphy0753	+	nucleotide transport and metabolism	None	deoxyribose-phosphate aldolase	794.272	498.993	299.596	443.407	741.297	686.03	946.098	607.854	1092.47	1249.55	865.347	414.387	764.12
Cphy0754	+	nucleotide transport and metabolism	None	cytidine deaminase	711.202	403.303	217.357	418.343	564.43	592.016	807.587	516.271	788.626	1168.17	590.895	762.586	673.94
Cphy0755	+	general	None	basic membrane lipoprotein	1.95354	5.03028	1.84563	16.0228	7.66447	11.8592	1.75843	12.8124	8.98961	37.5189	71.0543	306.226	55.1879
Cphy0756	+	general	None	ABC transporter related	1.73401	1.73077	1.68208	4.19178	3.27817	4.49747	0.505212	3.70712	1.01879	2.41761	8.18786	12.0725	2.97407
Cphy0757	+	general	None	inner-membrane translocator	1.53452	2.43424	1.78033	3.99727	3.4151	3.734	1.25152	5.03757	0.876896	2.31171	9.03465	9.07089	2.19876
Cphy0758	+	general	None	inner-membrane translocator	19.8303	11.9889	8.70697	13.5291	9.6138	19.9288	6.78673	9.02426	33.5638	3.60967	30.8906	8.20321	7.35839
Cphy0759	-	amino acid transport and metabolism	None	carboxypeptidase Taq	453.654	202.394	107.87	271.277	354.57	396.386	209.226	309.436	631.358	127.253	526.138	135.754	233.169
Cphy0760	+	unknown	None	hypothetical protein	23.7066	32.5777	44.792	28.6438	22.207	7.38897	25.2892	15.0432	63.682	3.46171	53.5079	24.6193	39.7663
Cphy0761	+	translation	None	tyrosyl-tRNA synthetase	84.9675	4.95076	39.012	28.0052	8.40798	51.4948	11.0977	3.24291	40.3156	1.03267	9.02485	2.27045	8.34494
Cphy0762	+	None	None	hypothetical protein	31.7936	19.815	34.2717	22.9338	21.1608	17.9971	23.1812	18.2912	64.6871	37.4661	45.2343	50.5436	44.5235
Cphy0763	+	None	None	hypothetical protein	0.545664	0.615192	1.12977	1.00929	2.33231	0.323623	2.03066	1.54715	3.27953	3.87107	11.0883	73.9958	15.4065
Cphy0764	+	general	None	basic membrane lipoprotein	15.1182	58.7807	50.5382	12.9075	46.4061	7.95712	3.12604	6.47594	65.694	5.46724	23.7071	5.19055	7.02799
Cphy0765	+	general	None	ABC transporter related	15.6735	8.99707	28.741	12.2066	17.2639	5.47341	6.79017	2.96934	22.4087	1.98028	8.72031	1.90824	3.98983
Cphy0766	+	general	None	inner-membrane translocator	17.9948	14.9029	60.1484	13.7493	19.2762	18.0938	11.4441	6.53973	13.6707	3.10798	11.3582	0.985198	2.28984
Cphy0767	+	general	None	inner-membrane translocator	15.7003	28.4505	74.3757	20.6021	20.2521	22.611	20.4614	6.02692	26.633	2.75417	20.4115	4.83469	11.3864
Cphy0768	-	transcription	None	AraC family transcriptional regulator	20.8215	28.1949	40.1773	28.7202	24.7133	18.0475	28.0539	26.0119	19.2137	7.18123	23.9247	14.2538	15.1392
Cphy0769	+	carbohydrate transport and metabolism	GH4	glycoside hydrolase family protein	14.1806	5.03559	5.99413	8.7477	3.9287	6.03718	13.1302	2.60901	2.13066	2.64893	7.31239	103.098	1.21285
Cphy0770	+	None	None	hypothetical protein	11.8549	5.6584	5.98379	8.55272	7.53098	8.02369	8.40235	1.73822	1.09541	1.4343	2.31879	50.6504	1.52311
Cphy0771	+	signal transduction	None	two component AraC family transcriptional regulator	15.3289	10.4431	11.8346	13.254	11.7827	10.5571	16.7968	6.78338	0.993484	0.588981	1.77025	13.0841	0.597155
Cphy0772	+	signal transduction	None	integral membrane sensor signal transduction histidine kinase	12.1046	7.53795	8.86221	8.02501	6.9663	9.31801	7.61201	4.4629	0.833143	0.765396	1.57173	15.2987	0.59754
Cphy0773	+	carbohydrate transport and metabolism	None	binding-protein-dependent transport systems inner membrane component	10.5157	9.05026	9.60765	7.71352	3.21306	8.89123	10.0062	3.7077	0.896481	0.435581	1.34314	8.31365	0.609575
Cphy0774	+	carbohydrate transport and metabolism	None	binding-protein-dependent transport systems inner membrane component	7.5059	4.60561	7.08793	8.07881	3.87759	7.91797	8.83745	3.35203	0.617386	0.22792	0.832309	2.37589	0.439223
Cphy0775	+	carbohydrate transport and metabolism	None	extracellular solute-binding protein	16.5148	15.5115	14.2943	11.303	10.0039	17.6873	14.9956	5.1809	1.41864	0.653971	1.97789	5.66328	0.75162
Cphy0776	+	posttranslational modifications	GH88	glycosy hydrolase family protein	17.4103	21.5638	23.9873	14.7409	12.494	19.9773	15.3861	11.7817	1.36946	0.806851	2.66842	37.1374	1.73623
Cphy0777	+	None	GHnc	hypothetical protein	17.972	14.1914	20.0153	14.4687	12.9851	19.0792	13.4884	8.21079	1.61075	0.753072	3.15892	18.6989	1.63
Cphy0778	+	None	None	beta-lactamase domain-containing protein	4.08887	3.84177	2.1839	10.3802	13.0172	5.07644	1.65694	0.635293	6.45591	2.17551	12.7157	5.44242	8.49121
Cphy0779	+	general	None	Cof-like hydrolase	75.2309	69.1034	166.393	85.9595	67.4525	32.9863	37.8083	36.1044	284.461	7.66531	110.134	19.6601	86.6272
Cphy0780	-	None	None	hypothetical protein	91.9366	76.293	144.519	118.605	72.6932	37.6276	60.3896	28.9244	277.608	10.7754	125.486	31.3901	86.025
Cphy0781	-	amino acid transport and metabolism	None	hypothetical protein	53.2087	35.2751	29.5425	32.8224	133.996	29.9535	62.3628	71.7545	91.3908	88.5635	67.3289	46.8652	82.9318
Cphy0782	-	None	None	XRE family transcriptional regulator	50.4212	38.3531	56.8375	35.8948	164.719	28.5946	61.1686	125.415	180.435	217.32	219.017	139.628	196.207
Cphy0783	+	None	None	hypothetical protein	22.4557	27.6488	11.1859	17.4953	297.656	15.7823	31.4083	245.177	19.7901	8.11671	13.1838	8.42893	23.7994
Cphy0784	+	None	None	hypothetical protein	68.8938	129.142	45.3706	107.233	1015.65	82.8675	122.59	2218.48	78.0658	65.2592	98.3536	61.8219	62.7882
Cphy0785	+	None	None	phage protein	54.2868	106.713	38.141	96.3377	834.889	66.4055	85.1123	1519.77	128.791	105.831	110.443	99.9007	86.107
Cphy0786	+	None	None	phage protein	90.7286	132.296	54.56	138.122	2057.94	106.688	122.82	2062.83	179.877	157.339	160.353	145.497	120.999
Cphy0787	+	None	None	XkdN-like protein	60.7677	62.2763	26.6911	77.882	861.723	73.1521	116.498	1405.2	77.7533	71.6933	71.1349	69.4995	88.2235
Cphy0788	+	cell cycle	None	phage tape measure protein	31.2391	37.6665	17.0397	40.8739	367.537	34.7996	53.7767	834.821	33.5526	32.9376	34.3675	29.7582	32.2287
Cphy0789	+	unknown	None	peptidoglycan-binding LysM	22.5741	26.4039	13.0179	33.6613	263.264	25.8414	38.085	615.94	32.9652	34.3779	29.4732	25.6739	27.8469
Cphy0790	+	None	None	putative phage cell wall hydrolase	34.5281	41.1218	19.6863	45.9743	541.849	36.9279	47.0582	933.359	55.5427	49.3294	52.1515	44.124	53.1993
Cphy0791	+	None	None	hypothetical protein	19.8684	38.6914	18.7096	27.3269	343.019	20.8977	40.4949	825.853	60.4504	53.0771	63.8642	50.6882	66.3498
Cphy0792	+	None	None	phage protein	45.6158	44.6179	17.324	47.6195	594.91	38.368	61.5126	928.841	55.6214	52.4118	52.5167	42.9395	46.2826
Cphy0793	+	unknown	None	putative phage tail protein	43.5892	51.5329	25.3329	56.7665	568.834	49.3461	77.6922	1307.52	54.2663	51.3519	61.5364	41.6442	48.4669
Cphy0794	+	None	None	hypothetical protein	27.2324	28.7816	13.1591	31.774	309.638	20.4921	43.0369	639.283	44.7662	54.9949	57.2089	31.0785	41.5663
Cphy0795	+	None	None	hypothetical protein	41.3701	41.5348	17.1866	47.3184	465.839	41.7175	67.2974	949.256	53.8567	62.3739	63.6506	39.472	48.8791
Cphy0796	+	None	None	hypothetical protein	35.1588	41.3612	17.5943	47.2899	428.289	36.6928	50.675	844.47	59.0409	74.4688	69.6234	45.96	51.9606
Cphy0797	+	None	None	hypothetical protein	54.6021	75.3716	30.7508	66.8039	1015.98	61.2688	105.178	1480.84	120.498	134.785	144.966	104.69	122.595
Cphy0798	+	general	None	toxin secretion/phage lysis holin	12.8648	26.9408	7.83637	17.6091	114.419	14.0837	21.593	281.101	27.7232	17.8054	29.9715	6.2485	11.3683
Cphy0799	+	None	None	hypothetical protein	15.8717	23.1243	14.8834	22.1562	108.945	14.6699	35.8085	200.396	57.3057	32.6935	43.7784	12.7014	17.3494
Cphy0800	-	None	None	hypothetical protein	20.7154	19.1775	26.8853	27.8791	135.399	14.5991	26.0417	114.973	61.8435	32.3126	35.7258	23.0505	23.4748
Cphy0801	+	None	None	hypothetical protein	26.5747	22.8404	53.2639	34.6984	55.9293	9.56519	21.0796	89.005	76.3526	18.8326	40.4912	42.9812	74.1424
Cphy0802	-	inorganic ion transport and metabolism	None	binding-protein-dependent transport systems inner membrane component	4.76176	18.4281	42.5728	5.69457	49.8639	4.90716	4.57296	61.9856	6.83488	19.0999	12.3296	9.23098	82.3176
Cphy0803	-	inorganic ion transport and metabolism	None	ABC transporter related	3.0268	21.8253	58.1702	4.37322	22.7969	2.62097	1.54208	41.1183	2.73045	7.78588	2.62525	33.8681	209.621
Cphy0804	+	None	None	hypothetical protein	881.33	606.67	344.24	425.797	535.999	277.055	258.972	521.476	983.426	72.2787	831.882	314.519	471.304
Cphy0805	+	amino acid transport and metabolism	None	extracellular solute-binding protein	5138.29	2109.29	2674.58	2388.46	1518.19	5348.66	1755.82	1210.5	2128.43	139.397	1677.47	294.231	774.758
Cphy0806	+	amino acid transport and metabolism	None	binding-protein-dependent transport systems inner membrane component	1933.07	941.612	1236.58	961.648	405.992	1739.82	594.471	323.691	407.264	19.2366	415.991	36.0326	104.838
Cphy0807	+	amino acid transport and metabolism	None	binding-protein-dependent transport systems inner membrane component	2320.46	1160.89	1482.32	1051.86	487.468	2088.95	654.673	340.943	552.038	28.0027	623.379	45.5704	146.838
Cphy0808	+	amino acid transport and metabolism	None	oligopeptide/dipeptide ABC transporter, ATPase subunit	4055.72	1611.21	2110.11	1547.84	854.449	3988.84	1063.83	446.665	675.313	24.0651	760.457	60.2642	206.125
Cphy0809	+	amino acid transport and metabolism	None	oligopeptide/dipeptide ABC transporter, ATPase subunit	3989.6	1462.29	2097.76	1725.98	815.56	3951.12	1146.56	459.533	743.224	33.3466	778.827	117.134	290.936
Cphy0810	+	None	None	hypothetical protein	47.233	66.5514	127.414	51.2053	50.5025	27.6815	47.3634	30.7177	172.268	31.9616	68.891	46.1235	58.1713
Cphy0811	+	None	None	hypothetical protein	26.2381	8.15268	17.6444	11.3043	14.1613	20.2892	7.54401	19.3999	29.8626	3.39919	15.5092	30.56	11.6083
Cphy0812	+	amino acid transport and metabolism	None	extracellular solute-binding protein	390.401	92.322	735.572	103.678	68.8625	579.34	339.635	18.5881	158.84	16.3363	70.6093	29.9928	74.018
Cphy0813	+	amino acid transport and metabolism	None	binding-protein-dependent transport systems inner membrane component	67.9068	22.842	152.536	26.4344	18.964	88.3396	46.6586	6.23709	30.1368	4.00793	21.2351	9.31337	13.3024
Cphy0814	+	amino acid transport and metabolism	None	binding-protein-dependent transport systems inner membrane component	83.6864	25.8767	160.382	34.7437	24.7153	141.972	56.5937	9.80883	26.4439	3.82163	19.7169	7.10773	10.7763
Cphy0815	+	amino acid transport and metabolism	None	oligopeptide/dipeptide ABC transporter, ATPase subunit	98.6259	36.4748	176.489	36.1443	37.0894	188.845	120.301	10.1827	49.0334	9.32988	47.4793	12.9185	25.8593
Cphy0816	+	amino acid transport and metabolism	None	oligopeptide/dipeptide ABC transporter, ATPase subunit	138.876	45.2603	290.98	59.2941	48.0042	259.313	224.131	15.9206	35.7625	6.79513	32.9753	8.63283	17.5843
Cphy0817	+	None	None	hypothetical protein	21.822	37.001	52.882	21.2556	42.2936	13.1017	28.3451	21.1152	56.1858	29.6977	56.348	70.5117	36.7577
Cphy0818	+	general	None	radical SAM domain-containing protein	62.9376	46.1688	32.278	53.9001	348.454	18.2009	41.2939	244.493	38.6589	18.4762	48.4704	8.90098	74.9219
Cphy0819	+	None	None	hypothetical protein	44.4771	26.0238	10.0095	27.1963	248.058	13.7992	17.9592	116.261	28.9242	11.9981	38.1097	7.77966	51.2405
Cphy0820	+	replication	None	hypothetical protein	34.2207	28.0644	22.1192	34.3813	123.055	14.5061	25.0851	73.3379	56.7142	15.1477	45.824	24.8741	60.4272
Cphy0821	+	None	None	hypothetical protein	181.556	346.824	130.767	944.463	1320.17	1304.48	75.6728	1224.82	494.634	1662.18	6617.87	21762.4	9297.58
Cphy0822	-	general	None	HAD family hydrolase	38.5647	64.2589	93.114	61.5688	45.0666	11.5067	41.692	28.0818	116.643	23.9426	72.4256	41.855	67.8924
Cphy0823	+	None	None	hypothetical protein	63.7156	60.6448	62.2074	53.3253	40.6795	15.163	41.8894	59.9443	102.653	13.9725	83.7016	53.7701	56.0149
Cphy0824	-	None	None	hypothetical protein	143.207	80.5667	54.3287	90.1093	52.7282	35.4671	57.7621	84.9992	205.453	32.9644	167.15	85.6824	87.7064
Cphy0825	+	unknown	None	adenylate cyclase	41.7058	24.3634	18.7138	34.3512	17.672	15.1991	19.4009	31.2333	140.619	16.9233	82.9648	49.5887	50.6114
Cphy0826	+	amino acid transport and metabolism	None	glutamate dehydrogenase	97.1701	60.9417	72.9832	45.6992	38.1114	25.0731	13.0294	50.7079	92.5197	2.14719	48.6915	16.0015	42.2643
Cphy0827	-	None	None	spore germination protein	3.8174	2.7226	1.9642	7.65804	9.28707	7.79504	1.93369	4.01609	9.61833	9.10782	44.8004	36.2818	9.70323
Cphy0828	-	None	None	hypothetical protein	2.22189	1.91533	0.635084	5.50581	5.67085	6.51082	1.42968	2.41151	2.69698	7.07739	32.2994	22.0569	5.4407
Cphy0829	-	None	None	GerA spore germination protein	1.99795	3.03124	1.57896	6.03181	6.73608	5.87618	2.25361	4.91023	2.99588	3.35687	18.3211	17.5149	10.417
Cphy0830	-	energy production	None	redoxin domain-containing protein	2.37483	1.48046	0.562405	2.38973	5.2962	1.90682	2.58937	0.53217	3.17866	0.510976	6.97346	2.00928	1.84181
Cphy0831	-	posttranslational modifications	None	cytochrome c biogenesis protein transmembrane region	1.06898	1.34393	1.53699	0.971768	4.33657	0.728913	0	0.347554	0.932572	0.363023	3.54762	0.374489	2.29898
Cphy0832	-	unknown	None	hypothetical protein	54.0803	110.685	121.486	115.611	58.0814	37.9412	60.7481	34.0292	157.825	19.8218	144.87	59.1262	114.061
Cphy0833	+	None	None	hypothetical protein	9.89147	73.1265	17.994	349.918	44.1836	54.9938	93.9821	49.4089	13.8558	114.556	237.845	47.5687	30.0436
Cphy0834	+	None	None	hypothetical protein	5.97334	37.8631	2.28522	218.19	30.7725	39.3788	49.448	31.9725	6.33359	101.061	250.031	39.0592	22.4073
Cphy0835	+	None	None	hypothetical protein	11.3744	61.0632	4.81051	346.001	80.8496	78.1436	95.6318	63.3418	4.33601	62.0048	198.218	41.732	24.8949
Cphy0836	+	None	None	hypothetical protein	7.79475	34.2162	2.20743	185.725	39.1606	43.7491	48.4615	34.4065	4.58248	62.3541	154.669	17.5634	10.0747
Cphy0837	+	secretion and trafficking	None	AAA ATPase	13.081	62.2919	5.77744	377.871	58.8646	76.2943	104.369	49.435	6.37562	106.016	335.388	46.2704	23.241
Cphy0838	+	None	None	hypothetical protein	2.45729	23.5419	1.6135	202.804	21.0295	25.3411	42.0642	13.7503	1.76197	54.5358	206.281	25.9057	11.9052
Cphy0839	+	None	None	hypothetical protein	1.40273	23.7783	0.415241	175.738	11.8798	20.5147	25.5531	7.88752	0.851603	32.7124	215.196	27.3188	8.72066
Cphy0840	+	None	None	hypothetical protein	1.43175	27.9	1.07119	196.269	15.9673	17.8562	34.9378	8.88069	0.94444	18.7041	168.323	23.1471	8.7052
Cphy0841	+	None	None	hypothetical protein	1.52353	28.2342	0.614115	172.982	17.059	21.4892	34.9579	9.07461	0.96903	16.4517	215.162	33.7083	11.0607
Cphy0842	+	None	None	hypothetical protein	1.23667	34.4396	0.889865	198.312	16.0047	25.9144	34.4436	11.3483	0.656712	4.68183	150.933	16.2269	4.22934
Cphy0843	+	None	None	hypothetical protein	0.431985	11.5041	0.617602	73.2963	9.96575	9.26272	12.8852	5.24512	0.461021	4.4457	76.2073	12.0539	4.24814
Cphy0844	+	None	None	hypothetical protein	94.9658	172.865	20.199	209.129	151.524	88.8859	70.348	166.189	371.922	378.605	502.223	231.354	159.544
Cphy0845	+	None	None	hypothetical protein	44.0049	91.7666	8.23823	138.15	83.5082	63.337	35.9314	77.9515	177.879	213.572	422.508	83.881	75.393
Cphy0847	+	amino acid transport and metabolism	None	amino acid ABC transporter periplasmic protein	24.5605	12.1541	10.3014	32.567	14.8318	9.2089	12.7837	12.1473	26.3999	8.34469	105.127	69.1123	64.271
Cphy0848	+	amino acid transport and metabolism	None	polar amino acid ABC transporter, inner membrane subunit	15.0882	6.31253	8.83597	14.0771	8.0686	7.22384	5.23839	5.96604	11.2876	3.10269	50.9589	31.0919	30.9399
Cphy0849	+	amino acid transport and metabolism	None	ABC transporter related	22.591	10.847	23.7122	29.3647	11.9861	16.4358	12.2112	12.1025	13.1198	6.62713	61.1978	58.4228	54.2243
Cphy0850	-	None	None	hypothetical protein	87.3214	474.294	6.89755	121.071	253.33	38.5408	44.2974	207.599	143.2	224.363	449.28	225.766	533.335
Cphy0851	+	signal transduction	None	two component LuxR family transcriptional regulator	15.6479	33.2955	41.6379	23.0301	12.5527	9.25539	46.8473	12.1162	82.2647	33.3807	30.4525	21.0756	43.9985
Cphy0852	+	None	None	hypothetical protein	9.09551	12.1923	9.02713	10.8343	4.93087	3.62868	12.8009	8.57768	37.6649	11.3059	14.7215	9.4071	15.5696
Cphy0853	+	signal transduction	None	putative signal transduction histidine kinase	12.7228	11.0238	9.56178	8.58634	7.9491	7.28288	13.2126	10.6831	36.2876	10.3244	19.7557	10.4723	18.0834
Cphy0854	+	transcription	None	transcriptional regulator, TrmB	12.3968	103.465	45.2702	11.2859	363.656	3.79424	7.45308	37.9265	77.9497	2.86608	60.9105	30.1553	88.41
Cphy0855	+	defense	None	ABC transporter related	16.9254	139.662	62.0709	30.863	242.41	27.4017	20.8024	38.7469	61.4024	3.44629	50.0635	14.3021	55.0771
Cphy0856	+	defense	None	ABC transporter related	31.059	320.682	108.001	39.8999	326.205	62.6295	34.4308	52.2664	123.49	8.46978	107.376	50.5595	142.476
Cphy0857	+	carbohydrate transport and metabolism	GH94	cellobiose phosphorylase-like protein	5.75013	1.47172	1.2304	9.38886	29.9488	2.79122	26.4921	8.0975	1.76012	7.36516	1.79284	1.63648	1.38336
Cphy0858	+	envelope	GH30	glycoside hydrolase family protein	17.259	9.52178	5.61144	10.797	45.3276	8.34414	59.2183	13.34	8.22459	44.5389	14.699	7.72016	8.56776
Cphy0859	+	None	None	hypothetical protein	28.8523	7.12531	1.19521	14.5318	42.727	10.149	60.6923	15.3973	7.3371	42.6337	12.6524	6.59667	6.11305
Cphy0860	+	carbohydrate transport and metabolism	None	binding-protein-dependent transport systems inner membrane component	20.0246	3.44065	1.49715	10.4066	54.5626	10.5398	105.242	15.7696	3.95441	44.4506	7.78723	3.00897	4.16593
Cphy0861	+	carbohydrate transport and metabolism	None	binding-protein-dependent transport systems inner membrane component	30.9702	12.4578	2.57055	20.2524	154.397	16.76	206.375	40.8832	8.94957	86.8018	18.7744	6.28994	9.21882
Cphy0862	+	carbohydrate transport and metabolism	None	extracellular solute-binding protein	140.862	93.9626	15.7265	169.658	785.018	148.632	999.455	253.081	146.595	539.573	202.568	159.195	219.002
Cphy0863	+	signal transduction	None	histidine kinase internal region	14.8088	5.9415	2.46112	8.15845	37.1621	10.8316	20.5566	16.2611	9.17165	30.1129	13.8454	9.8316	11.5933
Cphy0864	+	signal transduction	None	two component AraC family transcriptional regulator	6.54863	6.95189	2.16836	4.18774	30.6737	9.33335	13.0438	11.9713	6.32835	26.6634	9.76527	9.30698	10.8805
Cphy0865	+	None	None	hypothetical protein	12.6633	8.49869	3.35424	10.6404	37.5215	14.7134	23.8795	16.7033	13.0178	36.7354	22.3687	24.2528	21.9316
Cphy0866	+	defense	None	beta-lactamase	28.5552	23.0149	32.9932	27.5952	15.2171	13.7112	14.9861	15.5576	90.1014	4.47099	45.3783	13.6505	28.6477
Cphy0867	+	signal transduction	None	two component transcriptional regulator	4.00181	3.97721	6.11778	3.10714	8.54208	2.01775	0.815578	5.23649	8.91122	4.30667	12.1341	5.48111	6.9683
Cphy0868	+	signal transduction	None	integral membrane sensor signal transduction histidine kinase	6.29036	5.96869	9.99843	6.5091	12.9089	7.77043	5.53701	6.38065	20.8878	6.32604	18.6015	9.30228	13.5379
Cphy0869	-	unknown	None	degV family protein	661.228	706.818	543.916	537.203	161.57	182.498	297.926	104.401	564.031	190.283	786.666	417.798	419.86
Cphy0870	+	None	None	hypothetical protein	1539.62	2780.99	4179.1	3079.66	1398.47	695.571	1974.85	1711.88	2153.15	496.594	1553.47	5543.32	6144.42
Cphy0871	+	general	None	radical SAM domain-containing protein	151.144	123.31	102.314	110.495	85.5521	67.9021	62.7658	48.4703	126.991	9.25936	240.634	85.2575	82.6074
Cphy0872	+	coenzyme transport and metabolism	None	methyltransferase type 12	172.228	136.855	97.4395	108.778	95.378	98.122	65.2577	29.0188	111.955	7.54244	239.662	76.7772	71.5017
Cphy0873	+	None	None	hypothetical protein	121.778	171.643	176.591	142.902	244.667	83.8854	121.916	77.6226	199.149	93.9325	142.529	60.0171	76.0558
Cphy0874	-	None	GH95	hypothetical protein	57.3787	111.551	73.8234	108.856	72.4917	38.7206	116.558	54.1099	52.5504	24.8267	110.024	42.3018	20.3901
Cphy0875	+	carbohydrate transport and metabolism	GH43	glycoside hydrolase family protein	53.7609	58.9581	64.0799	55.3948	43.5714	42.8496	197.502	29.0913	72.8553	9.13696	81.9295	25.2808	31.6173
Cphy0876	+	replication	None	single-stranded-DNA-specific exonuclease RecJ	45.8687	27.6179	49.7598	28.4931	28.261	16.0394	25.0062	15.1768	89.3823	5.89108	38.2992	10.4925	15.6146
Cphy0877	+	None	None	hypothetical protein	77.5367	34.4832	58.9472	45.7889	44.6846	60.9116	36.8613	29.0011	151.196	9.99588	67.2242	85.3494	30.8988
Cphy0878	-	unknown	None	hypothetical protein	214.445	68.1483	308.976	50.2543	1518.98	9.11615	235.432	369.13	190.311	6.27206	148.089	50.3141	3061.04
Cphy0879	+	translation	None	tRNA pseudouridine synthase A	94.6992	112.482	67.3834	76.6181	123.907	77.9632	171.12	50.7756	62.8525	84.5766	72.1604	20.802	22.0552
Cphy0880	+	None	None	NUDIX hydrolase	91.0045	83.6361	64.7111	93.8046	84.8516	86.4661	191.466	63.4755	50.3407	72.7251	73.7967	66.0095	73.2602
Cphy0881	+	nucleotide transport and metabolism	None	dihydroorotase, multifunctional complex type	133.961	105.965	59.8477	110.28	119.97	93.8337	231.465	55.3251	44.5534	34.7718	49.5952	17.0339	30.6513
Cphy0882	+	nucleotide transport and metabolism	None	orotidine 5'-phosphate decarboxylase	128.311	100.682	155.377	112.348	121.96	42.5973	140.139	41.0638	176.006	26.0157	124.754	30.2725	79.3315
Cphy0883	+	defense	None	MATE efflux family protein	129.332	89.1601	169.009	109.784	100.468	56.6361	127.429	48.3524	132.331	25.3635	81.0308	25.3292	58.3942
Cphy0884	-	unknown	None	SNARE associated Golgi protein	3.19563	4.55603	3.37112	6.14558	13.186	4.77341	0.872859	3.37251	16.8664	16.2665	133.006	484.758	387.152
Cphy0885	+	general	None	competence protein-like protein	14.0647	49.0462	28.8694	19.3957	74.7038	9.92659	16.7261	69.0619	36.1125	16.7943	30.3652	29.3393	15.1044
Cphy0886	+	None	GH113	hypothetical protein	35.1935	52.3659	33.2094	47.7689	116.181	22.9686	40.0905	102.124	64.7845	31.7946	51.0027	60.9907	31.7949
Cphy0887	-	None	None	hypothetical protein	19.0211	37.0685	15.219	71.9444	56.6981	136.356	20.9629	42.6898	16.5826	44.1777	181.561	695.383	583.591
Cphy0888	-	None	None	hypothetical protein	9.94706	37.6623	14.6665	61.4688	49.5895	126.306	9.96107	50.0673	15.5495	32.9487	270.986	374.02	543.041
Cphy0889	-	signal transduction	None	S-ribosylhomocysteinase	184.436	400.122	447.174	266.266	151.191	99.0747	121.344	140.48	426.223	53.8847	431.845	443.681	721.295
Cphy0891	+	general	None	hydrolase	54.596	55.5514	38.5342	47.3893	35.8732	21.3661	46.0063	27.4425	63.3543	8.56718	64.1791	15.9357	26.7728
Cphy0892	+	coenzyme transport and metabolism	None	D-isomer specific 2-hydroxyacid dehydrogenase NAD-binding	72.0759	76.6966	63.6076	66.7053	72.5804	59.6632	65.548	42.2437	89.5093	15.0613	98.7853	27.5614	49.512
Cphy0893	-	inorganic ion transport and metabolism	None	catalase	5.02998	59.7034	76.0433	17.685	14.926	21.2372	3.03527	51.4718	10.2867	26.1956	71.5339	234.849	599.136
Cphy0894	-	amino acid transport and metabolism	None	extracellular solute-binding protein	124.778	14.4665	80.1794	137.438	70.357	88.9964	74.4412	22.2254	102.151	6.66551	133.6	32.2354	72.258
Cphy0895	-	amino acid transport and metabolism	None	ornithine carbamoyltransferase	144.077	7.65369	46.3005	114.578	74.1314	53.0762	83.575	14.78	49.0467	3.83447	63.3684	7.10142	27.9824
Cphy0896	-	amino acid transport and metabolism	None	binding-protein-dependent transport systems inner membrane component	220.982	6.3385	41.7149	130.325	80.7995	39.9802	124.61	18.7419	45.9804	2.75503	69.9496	5.84176	30.198
Cphy0897	-	amino acid transport and metabolism	None	spermidine/putrescine ABC transporter ATPase subunit	128.03	5.31793	26.5854	68.2747	44.0964	12.5095	50.7968	13.4687	37.6366	3.39643	64.7171	6.17613	28.4167
Cphy0898	-	carbohydrate transport and metabolism	None	XRE family transcriptional regulator	104.89	16.1006	50.9024	61.7321	102.066	11.4923	86.4162	24.2052	76.546	5.75338	135.352	19.3209	69.6661
Cphy0899	+	None	None	hypothetical protein	0.593332	0.993645	1.52905	0.533677	1.27205	0.538408	0.319489	1.49257	2.66349	1.91842	4.02717	8.21107	10.9978
Cphy0900	-	general	None	ABC transporter related	80.69	33.542	31.7929	47.6815	22.9538	26.6403	30.3316	22.2591	160.278	15.6612	120.154	44.842	86.425
Cphy0901	+	general	None	redox-sensing transcriptional repressor Rex	194.283	236.137	218.769	177.595	131.239	91.4976	298.443	156.136	362.72	396.614	376.54	134.677	234.802
Cphy0902	+	None	None	hypothetical protein	164.512	148.497	99.3686	146.623	87.5127	76.0811	204.62	150.53	283.216	370.789	230.516	94.564	178.888
Cphy0903	+	lipid transport and metabolism	None	holo-acyl-carrier-protein synthase	120.393	126.115	112.472	94.6918	79.1643	50.0976	142.395	135.268	145.626	185.035	142.98	107.007	98.5604
Cphy0904	+	carbohydrate transport and metabolism	None	carbohydrate kinase, YjeF related protein	213.639	103.678	232.51	78.2329	63.1357	119.368	138.285	68.6259	56.4122	32.8274	49.144	22.0614	84.3373
Cphy0905	+	envelope	None	alanine racemase	466.802	192.648	418.353	130.666	97.1797	258.363	150.547	61.3791	131.979	21.44	83.4453	18.9327	79.154
Cphy0906	+	signal transduction	None	transcriptional modulator of MazE/toxin, MazF	678.82	399.762	956.758	228.095	208.376	453.45	231.372	153.164	171.913	53.1691	178.293	128.053	219.345
Cphy0907	+	general	None	hypothetical protein	420.737	362.267	515.651	247.053	202.819	300.597	219.437	158.057	332.673	77.4875	432.159	399.331	365.237
Cphy0908	+	unknown	None	hypothetical protein	12.4734	22.8499	61.5779	30.819	14.4814	6.33123	25.8655	17.61	35.924	5.30134	20.51	18.0688	19.9772
Cphy0909	+	unknown	None	hypothetical protein	5.93325	6.63392	18.1847	7.27738	6.90347	6.76926	11.0355	6.07793	13.548	1.29676	6.63364	1.9839	4.476
Cphy0910	+	unknown	None	rRNA large subunit methyltransferase	14.3391	17.706	61.9511	19.3227	26.5227	9.08057	14.0376	11.7976	35.3236	3.22838	22.5978	14.8027	14.3254
Cphy0911	+	None	None	hypothetical protein	18.7059	32.6911	49.3796	34.5367	30.0902	10.0035	29.7242	21.7064	44.0862	18.2504	44.5862	32.5583	32.4836
Cphy0912	+	transcription	None	ECF subfamily RNA polymerase sigma-24 factor	1.07229	0.319315	3.33707	0.644029	3.79825	0.444202	1.02893	3.49751	0.378533	0.329765	0.902129	1.08105	1.05169
Cphy0913	+	None	None	hypothetical protein	1.66766	1.05703	1.96349	1.47683	2.24505	0.704886	1.059	0.400427	0.701533	0.347888	0.624775	0.46439	0.440789
Cphy0914	+	defense	None	ABC transporter related	1.74639	2.38292	1.97707	1.46699	3.74688	2.14164	6.85102	2.21099	1.35535	0.873324	1.74306	2.16114	1.38174
Cphy0915	+	None	None	hypothetical protein	1.438	1.24194	1.77008	0.788533	4.39058	1.06927	2.06284	1.38664	2.53194	0.849375	1.98059	2.46863	1.87858
Cphy0916	+	None	None	hypothetical protein	1.81984	2.1098	3.66421	1.36266	2.56293	2.1438	2.21817	1.26482	3.78377	1.36302	2.88459	6.91288	5.35385
Cphy0917	+	None	None	hypothetical protein	27.1189	50.0595	38.5114	32.073	27.1903	7.77363	27.6377	17.3023	120.27	15.2792	74.9419	37.6454	58.9175
Cphy0918	-	replication	None	transposase IS204/IS1001/IS1096/IS1165 family protein	13.3751	16.6596	13.8732	12.5688	15.8436	11.722	16.6723	8.50284	30.2373	2.05378	23.6165	9.15167	11.9821
Cphy0919	+	None	None	hypothetical protein	46.0241	28.9956	24.3269	34.1105	47.2218	20.8504	36.5934	50.2795	132.776	71.5498	58.7043	61.3794	59.3452
Cphy0920	+	None	None	hypothetical protein	29.5101	36.0883	19.8317	27.087	38.7284	26.2944	28.0473	42.1092	164.624	82.0167	85.165	45.543	71.9475
Cphy0921	+	None	None	hypothetical protein	18.9788	31.0454	47.3413	22.6927	18.2555	13.3188	8.23068	17.9113	98.717	4.69219	35.4608	25.6938	51.7586
Cphy0923	+	None	None	hypothetical protein	39.3088	22.3458	21.1854	28.312	33.3117	20.7982	15.5424	40.6594	103.496	7.10388	50.075	41.2822	57.0605
Cphy0924	+	None	None	hypothetical protein	34.6012	19.8211	18.877	31.3421	22.846	32.3292	14.2706	28.8452	120.694	9.8536	47.8777	60.4083	70.7498
Cphy0925	+	None	None	hypothetical protein	69.5791	74.297	62.073	83.7232	89.3285	30.0724	89.2619	68.6341	252.351	115.816	156.114	67.4976	101.197
Cphy0926	+	None	None	hypothetical protein	28.977	67.4521	21.3672	42.4017	52.6351	13.282	44.181	47.3237	239.113	92.9955	152.63	48.463	71.4837
Cphy0927	+	None	None	hypothetical protein	49.5278	103.472	72.9585	79.7644	68.7203	24.7257	64.1873	52.5887	417.131	77.2066	267.236	130.698	164.203
Cphy0928	-	transcription	None	AraC family transcriptional regulator	7.49818	8.01367	6.38523	5.78336	12.1377	4.54195	4.84254	2.84391	16.701	2.24882	12.6097	2.96521	3.69508
Cphy0929	+	carbohydrate transport and metabolism	None	binding-protein-dependent transport systems inner membrane component	4.59568	4.62845	3.41943	3.7784	10.4174	2.32793	3.63774	2.96699	2.01573	0.536168	2.80258	1.16501	1.98392
Cphy0930	+	carbohydrate transport and metabolism	None	binding-protein-dependent transport systems inner membrane component	7.68052	5.67846	4.77307	4.26572	11.4349	4.70423	6.50015	3.13416	2.38411	0.776411	3.08642	1.27799	1.96807
Cphy0931	+	carbohydrate transport and metabolism	None	extracellular solute-binding protein	47.234	22.9714	30.4576	12.165	20.5995	39.2521	17.3117	9.46598	27.2668	2.47491	17.4	7.66725	14.2704
Cphy0932	+	None	None	polysaccharide lyase family protein 8	8.3323	4.03659	4.37648	2.22912	5.32646	5.53423	2.23128	1.38328	0.942988	0.478836	1.33526	0.387049	0.833552
Cphy0933	+	None	None	hypothetical protein	9.03219	4.73527	10.2708	4.75557	6.09934	5.843	6.6043	3.16938	8.26712	0.890335	4.90571	2.77334	4.13118
Cphy0934	+	None	GH88	glycosy hydrolase family protein	19.9354	12.3043	16.8596	11.9953	5.28559	8.22331	8.26363	4.08787	19.9122	1.68998	14.9616	7.30004	10.7317
Cphy0935	+	general	None	HD superfamily phosphohydrolase-like protein	28.0538	29.0709	24.0983	25.294	15.8071	16.3102	18.9509	15.6773	44.7086	6.98289	45.5181	15.4944	17.9438
Cphy0936	+	unknown	None	hypothetical protein	37.7355	35.0155	35.617	35.9181	21.852	32.3834	19.2295	19.959	53.8803	9.76512	52.0546	19.3734	22.0766
Cphy0937	+	general	None	ABC transporter related	42.0372	31.4947	25.8405	27.6575	38.1771	21.9289	16.5528	24.8951	83.2424	9.86707	74.0337	33.0461	45.1328
Cphy0938	+	translation	None	leucyl-tRNA synthetase	69.4228	51.8186	96.0244	76.1758	33.0983	109.3	43.9752	25.3291	167.297	9.04393	91.6332	39.3737	44.6195
Cphy0939	+	None	None	hypothetical protein	76.0041	69.3435	23.8648	52.958	135.495	28.3422	51.1435	58.4976	130.206	64.8712	84.7822	75.1833	76.5786
Cphy0940	+	transcription	None	ECF subfamily RNA polymerase sigma-24 factor	5.72487	9.80122	11.1102	5.75571	50.4192	4.07931	9.63839	21.0215	13.7334	9.45216	14.0528	9.29887	13.146
Cphy0941	+	None	None	hypothetical protein	7.62994	8.91822	10.065	5.66891	34.7964	6.72585	4.55813	22.4982	12.9094	9.71304	13.1715	3.83423	11.5219
Cphy0944	+	None	None	hypothetical protein	12.9654	15.3099	18.8937	11.0203	60.0925	7.47513	10.8364	43.8273	24.044	10.3484	20.0841	5.93537	14.4461
Cphy0945	+	None	None	hypothetical protein	66.3675	81.7225	21.3715	55.1996	166.431	29.0883	45.9947	93.6416	128.373	132.072	85.3479	54.2182	60.994
Cphy0946	+	transcription	None	ECF subfamily RNA polymerase sigma-24 factor	15.1273	32.7368	11.2409	19.5126	62.7108	11.3521	14.0075	18.4877	19.1281	4.28898	21.901	3.24939	6.05075
Cphy0947	+	None	None	hypothetical protein	62.489	77.1517	36.7066	57.8456	250.726	49.6285	56.7243	77.5946	48.8303	18.4707	50.8467	21.3237	23.3659
Cphy0948	-	None	None	hypothetical protein	1.45699	1.73468	1.57188	0.468552	5.43569	0.595472	0	0.691815	1.62336	0	0.96188	1.03356	1.32262
Cphy0949	+	None	None	lactoylglutathione lyase	54.6659	64.844	63.3569	58.4432	99.2768	28.9195	80.7651	46.6812	68.3179	110.803	83.9456	89.9025	37.6383
Cphy0950	+	general	None	GCN5-related N-acetyltransferase	43.5	54.7094	44.4864	46.8741	61.402	21.1515	67.0972	45.0611	98.4951	98.8957	85.1637	68.422	39.0435
Cphy0951	+	None	None	hypothetical protein	47.5172	55.2772	41.9217	59.5458	51.2644	31.2258	75.4423	54.239	130.311	126.793	109.123	61.6458	42.2772
Cphy0952	+	translation	None	GCN5-related N-acetyltransferase	54.2698	80.9152	40.5429	58.8719	84.5916	41.5756	75.4025	61.7134	151.995	108.664	124.076	44.7075	45.3148
Cphy0953	+	None	None	hypothetical protein	48.8331	60.309	37.6053	53.7029	46.8774	26.3532	43.0442	61.3751	80.4321	44.2294	78.8875	27.207	29.3851
Cphy0954	+	transcription	None	XRE family transcriptional regulator	48.7374	45.7252	24.3751	43.2347	37.1686	19.5511	32.9538	40.529	38.4138	21.3775	36.3941	13.0176	16.6728
Cphy0955	+	None	None	xylose isomerase domain-containing protein	35.9157	32.3498	18.2259	30.8993	24.3016	20.1417	35.5462	29.4919	71.7594	39.7807	97.0106	174.149	303.619
Cphy0956	+	translation	None	alanyl-tRNA synthetase	25.1684	9.67088	18.024	10.3037	4.76185	24.9151	3.84761	2.72706	24.8016	0.842304	9.36401	2.98844	14.0566
Cphy0957	+	general	None	ATPase of the ABC class-like protein	5.15916	4.64497	4.59886	4.47369	171.988	5.1827	4.15366	18.6782	7.13951	0.985811	7.74118	4.97132	8.42103
Cphy0958	+	energy production	None	aldehyde dehydrogenase	79.9664	38.1672	196.289	56.6165	460.321	326.38	306.314	188.34	13.9447	357.741	25.4527	33.1662	46.6455
Cphy0959	-	None	None	hypothetical protein	15.5313	57.321	5.19069	67.813	66.5764	19.0464	31.5611	84.5327	154.757	644.388	116.27	192.98	112.758
Cphy0960	+	replication	None	DNA-(apurinic or apyrimidinic site) lyase	5.66387	13.6403	13.2699	7.33772	10.2323	1.44432	6.21176	7.0004	27.2926	3.60033	20.0596	14.9254	17.1074
Cphy0961	+	general	None	ABC transporter related	24.4788	32.1278	13.0027	9.70511	55.0958	9.62057	15.549	25.0413	16.5687	11.298	29.0606	19.3248	52.7909
Cphy0962	+	lipid transport and metabolism	None	hypothetical protein	8.85562	11.3719	2.34523	4.47126	16.1676	3.19913	2.94019	11.1146	9.03909	3.29751	11.527	12.8272	22.6789
Cphy0963	+	signal transduction	None	two component transcriptional regulator	7.64134	6.80249	2.18855	3.22724	16.0127	3.60175	7.14509	6.52132	7.69169	2.68847	12.414	7.21826	19.5223
Cphy0964	+	signal transduction	None	integral membrane sensor signal transduction histidine kinase	13.7065	11.8902	4.16198	5.38953	29.6457	9.31379	9.38147	11.1365	11.8295	7.48463	27.5379	83.4446	103.976
Cphy0965	-	nucleotide transport and metabolism	None	putative uridine kinase	9.17708	8.66174	7.2394	9.20168	39.886	7.81793	11.7371	20.7956	16.6547	22.7328	29.58	21.0956	28.4523
Cphy0966	+	None	None	hypothetical protein	43.4822	57.0902	86.8972	76.0277	67.9111	37.1814	57.6574	57.6094	213.969	157.697	296.772	1192.56	362.467
Cphy0967	+	None	None	hypothetical protein	0.418731	27.093	96.7665	3.27495	6.0184	0.907844	0.262862	19.1945	17.1972	29.8322	15.2894	321.505	2423.89
Cphy0968	+	energy production	None	nitroreductase	41.188	68.5398	54.1048	62.5358	44.4121	10.3054	29.0005	30.4852	226.564	30.7518	151.976	98.6551	128.438
Cphy0969	-	energy production	None	hypothetical protein	65.1047	42.9878	62.7391	53.7273	53.3919	40.5727	60.6081	23.7579	19.4618	2.90212	36.0115	2.1566	7.02935
Cphy0970	-	None	None	hypothetical protein	26.6155	25.0181	23.2035	23.1747	20.3547	9.65759	27.3172	17.8666	26.5995	5.84031	37.8971	6.06222	9.77569
Cphy0971	+	transcription	None	AraC family transcriptional regulator	6.13759	18.4388	15.4971	7.31094	7.93293	2.57521	6.86332	12.4676	16.2785	9.33571	17.8666	17.6899	14.1339
Cphy0972	+	secretion and trafficking	None	endopeptidase Clp	7.38321	17.1095	10.6535	8.14507	5.75855	3.56857	8.41865	4.91484	17.6125	8.80063	19.9786	18.2868	18.0679
Cphy0973	+	general	None	alpha/beta hydrolase fold	24.7332	24.8034	21.7712	31.0265	13.5376	7.29066	17.4785	8.41206	71.1311	4.09693	52.0906	29.9667	44.2714
Cphy0974	+	signal transduction	None	LytTR family two component transcriptional regulator	4.2078	8.85487	7.05304	8.96345	5.75492	1.15334	3.93433	5.33588	39.274	6.52869	20.1358	9.15598	11.9148
Cphy0975	+	signal transduction	None	signal transduction histidine kinase regulating citrate/malate metabolism	7.32603	11.8822	3.75696	8.60094	7.58734	2.25896	4.44648	8.0449	41.9352	5.91785	26.8147	6.54113	12.2179
Cphy0978	+	general	None	ABC transporter related	10.2673	17.3284	9.73518	14.7159	12.5029	8.52863	7.81476	10.1602	33.1854	6.27874	24.515	4.75224	10.516
Cphy0979	+	general	None	hypothetical protein	7.18482	18.3349	13.0086	14.7198	10.524	11.1898	6.59565	5.59244	23.3788	4.68303	19.149	4.04078	8.44943
Cphy0980	+	general	None	hypothetical protein	9.18228	16.2139	14.6715	12.4468	7.58781	8.98811	9.23274	5.04649	31.5836	3.58582	22.0213	4.03266	9.2815
Cphy0981	+	None	None	hypothetical protein	12.0195	21.1919	11.3626	15.2854	9.7025	8.55766	17.2843	5.32831	37.3207	5.38733	27.4787	8.62751	18.3033
Cphy0982	+	replication	None	exodeoxyribonuclease III	84.6287	95.5133	164.47	69.3136	153.935	64.6395	128.281	69.1192	218.148	158.962	100.444	43.6851	112.738
Cphy0983	+	None	None	hypothetical protein	9.66398	10.5363	7.58294	5.28451	22.9892	5.13422	5.36422	8.45107	16.6359	5.83473	11.1262	7.63654	10.0062
Cphy0984	+	None	None	hypothetical protein	16.9165	18.8723	32.4708	8.10019	23.697	5.78613	11.1787	22.7277	12.7124	8.4319	8.57054	97.3003	316.599
Cphy0985	+	None	None	hypothetical protein	2.6935	3.26034	1.58295	4.76935	6.54191	17.5779	0	22.518	4.37971	10.0317	8.8143	177.278	63.546
Cphy0986	+	None	None	hypothetical protein	0.715831	3.70564	1.71967	4.36151	9.75075	21.1957	0	24.805	18.6883	62.237	42.3684	504.895	270.693
Cphy0987	+	energy production	None	desulfoferrodoxin ferrous iron-binding region	1.94558	5.82213	5.80669	7.3738	12.5584	19.1036	2.34462	30.0531	10.8625	36.2376	36.6575	327.895	171.194
Cphy0988	+	lipid transport and metabolism	None	NAD(P)H dehydrogenase (quinone)	40.7163	56.5351	129.857	45.6656	39.8478	9.74917	22.9241	22.0668	121.509	16.2603	80.6015	92.874	100.701
Cphy0989	-	amino acid transport and metabolism	None	transcriptional regulator	12.167	8.38312	18.365	8.97047	13.7822	7.5646	18.2537	8.0309	4.66166	0.41447	6.82557	2.54734	9.03707
Cphy0990	+	coenzyme transport and metabolism	None	phosphomethylpyrimidine kinase	259.934	85.1834	728.708	45.9914	745.195	20.2589	187.895	646.155	40.5514	2.64665	14.0208	15.7462	2040.69
Cphy0991	+	transcription	None	helix-turn-helix type 11 domain-containing protein	14.5387	29.1353	15.9554	17.8121	22.9923	7.52786	17.2359	17.3196	32.7425	13.6352	47.8237	9.78078	18.6288
Cphy0992	+	None	None	hypothetical protein	30.102	49.2231	20.1935	30.6147	29.628	13.0289	29.4668	35.5435	28.8543	9.19254	42.5638	11.9414	17.1269
Cphy0993	+	None	None	hypothetical protein	19.2759	30.2925	19.7413	22.0545	22.0693	9.13037	13.8653	17.217	36.1686	8.40135	39.0951	20.4656	22.039
Cphy0994	+	None	None	hypothetical protein	4.37114	9.30001	14.2458	6.93397	18.5387	2.4463	0	8.34385	4.31773	0.972154	4.77285	5.91628	16.779
Cphy0995	+	None	None	hypothetical protein	7.28797	9.73226	12.0875	8.49389	15.9262	6.9394	8.46073	10.9549	3.13544	0.153604	2.61204	2.97912	11.5095
Cphy0996	-	lipid transport and metabolism	None	alpha/beta hydrolase domain-containing protein	4.18433	49.6774	80.0346	7.78038	12.692	5.25664	8.89946	34.105	4.57392	15.8161	6.87497	60.4378	355.008
Cphy0997	+	unknown	None	hypothetical protein	10.2567	15.0199	14.4021	13.1691	16.7435	9.09914	19.8876	14.3661	20.9091	14.5225	25.8871	58.8598	31.8035
Cphy0998	+	unknown	None	hypothetical protein	3.64352	7.67675	19.9171	5.95502	4.83076	1.00284	6.79511	3.47437	41.8855	1.07746	12.8971	6.15994	15.2902
Cphy0999	+	coenzyme transport and metabolism	None	hypothetical protein	0.867116	0.251024	0.317771	0.304675	0.608513	0.416679	0	1.78133	1.23938	0.0987855	0.551194	2.22601	1.22612
Cphy1000	+	unknown	None	C4-dicarboxylate anaerobic carrier	1.28179	1.12199	1.11123	1.45579	1.38	1.26032	1.35733	1.38258	2.51099	1.3822	4.05309	12.8593	3.18101
Cphy1001	+	None	None	hypothetical protein	0.166398	0.469883	1.11477	0.510886	1.83212	0.40136	0	0.428692	2.0349	0.992217	3.22241	34.53	14.3597
Cphy1002	+	translation	None	2'-5' RNA ligase	3.28759	2.29917	4.94859	4.2992	5.93816	2.37417	4.84462	1.54938	9.91726	0.820846	5.48803	4.67777	4.87063
Cphy1003	+	unknown	None	FMN-binding domain-containing protein	219.787	243.301	206.946	222.885	282.282	326.888	781.728	66.8095	451.615	189.32	300.847	181.926	279.564
Cphy1004	+	transcription	None	ArsR family transcriptional regulator	21.8571	33.3826	42.4765	29.5637	36.5795	8.40599	28.3435	28.0317	66.2359	26.3626	56.0516	38.7672	31.3112
Cphy1005	+	defense	None	ABC transporter related	0.994078	1.42038	2.32925	1.04014	2.12259	0.141779	1.62528	2.5547	1.37919	0.524324	3.8251	1.43024	0.81903
Cphy1006	+	None	None	ABC-2 type transporter	1.08485	1.5235	0.937037	0.963668	0.409321	1.87498	1.29809	0.487972	2.03996	0.486654	2.4201	0.982339	1.44812
Cphy1007	+	None	None	ABC-2 type transporter	1.91973	0.807893	1.65998	0.819705	2.27994	0.506559	1.23843	1.05222	2.59529	0.587553	2.71232	1.21188	0.859554
Cphy1008	+	transcription	None	MerR family transcriptional regulator	19.7714	12.1448	11.7563	10.7546	6.82794	16.8152	11.2261	9.18298	43.6301	4.19681	25.0986	15.5115	11.4241
Cphy1009	+	translation	None	histidine--tRNA ligase	12.656	13.3377	9.94198	9.47353	7.10467	7.55054	6.29007	5.02427	10.9976	1.4035	24.1577	6.10431	13.1373
Cphy1010	+	transcription	None	XRE family transcriptional regulator	5.85277	11.9339	9.58394	5.30432	6.8225	6.14899	2.99591	5.82207	7.47538	0.465368	17.03	4.52972	8.14943
Cphy1011	+	None	None	hypothetical protein	4.16993	17.8036	6.77846	15.3984	3.27759	8.36231	7.40948	2.47441	22.297	45.1819	181.771	1375.04	173.67
Cphy1012	-	transcription	None	regulatory protein GntR HTH	1.53256	1.00545	1.04415	1.25721	3.42315	1.17163	1.8689	0.999391	16.3585	7.04721	10.8234	12.83	7.00358
Cphy1013	+	carbohydrate transport and metabolism	None	extracellular solute-binding protein	1.59771	1.67458	1.34918	0.691512	4.69665	1.56136	2.01448	1.41051	1.62575	0.696693	1.3345	1.26035	0.566281
Cphy1014	+	carbohydrate transport and metabolism	None	binding-protein-dependent transport systems inner membrane component	1.44152	0.889157	1.25684	0.382339	2.35661	0.904832	2.17926	1.22467	2.10707	1.40179	1.8637	0.634358	0.534888
Cphy1015	+	carbohydrate transport and metabolism	None	binding-protein-dependent transport systems inner membrane component	2.18393	1.61021	1.91867	0.886306	6.21545	3.12762	3.2995	1.79514	2.73881	1.31975	2.05299	0.605975	1.12467
Cphy1016	+	None	None	hypothetical protein	2.50083	3.51708	3.07877	1.53931	5.59101	3.45962	4.39644	2.70076	2.82993	0.899731	2.70856	1.0407	1.43322
Cphy1017	+	None	None	hypothetical protein	1.33932	2.252	1.18258	0.886343	4.41116	1.45744	3.80651	2.43825	1.32642	0.401139	1.2433	0.489428	0.945644
Cphy1018	+	None	None	hypothetical protein	3.59339	2.90666	2.74752	1.39742	5.11916	4.1141	1.60317	1.99549	2.85603	0.664943	2.60969	3.41336	6.68439
Cphy1019	+	carbohydrate transport and metabolism	GH65	Kojibiose phosphorylase	1.57386	1.88401	1.81815	0.886402	2.6463	1.83491	1.70038	0.984862	1.69674	0.512291	1.74536	1.03809	1.2348
Cphy1020	+	amino acid transport and metabolism	None	hypothetical protein	1.4172	2.19533	2.04883	1.58694	2.98505	1.7129	2.25322	1.02306	2.87572	0.652257	2.68828	1.71556	1.48004
Cphy1021	+	general	None	beta-phosphoglucomutase	0.954079	1.85963	1.59611	1.16609	1.59213	0.488362	0.383795	0.279403	1.98201	0.373098	2.68221	3.83673	2.42413
Cphy1022	+	energy production	None	Na+/H+ antiporter NhaC	32.9072	23.6747	101.021	37.4566	21.0264	10.7622	22.1815	8.93982	112.728	2.09066	27.2351	11.7498	22.8935
Cphy1023	+	None	None	hypothetical protein	11.4584	15.7515	16.8628	9.56475	25.5013	5.44104	5.45553	13.7529	27.9575	15.5286	17.0039	14.0204	10.3838
Cphy1024	+	signal transduction	None	two component transcriptional regulator	20.32	27.9239	31.7517	18.4932	35.1964	21.3623	18.1853	67.7096	31.0503	14.538	20.6058	5.7501	8.4067
Cphy1025	+	signal transduction	None	histidine kinase	32.4855	45.4146	39.5286	26.3456	62.0735	30.3433	23.4351	106.753	42.747	21.5886	30.8504	9.73327	10.3093
Cphy1026	+	defense	None	ABC transporter related	23.8639	34.6801	35.6467	19.0571	48.7432	25.3392	17.8765	66.8509	100.879	27.2304	31.7336	8.7365	10.6388
Cphy1027	+	envelope	None	hypothetical protein	25.8452	39.201	32.9343	23.0814	51.2881	24.1949	21.104	75.965	99.0043	25.6532	35.1128	10.2319	14.1631
Cphy1028	-	amino acid transport and metabolism	None	sodium/glutamate symporter	105.482	50.0694	46.9989	43.0272	13.392	51.5922	39.0066	13.9405	65.5115	4.82777	47.2228	12.8348	20.0847
Cphy1029	-	energy production	None	iron-containing alcohol dehydrogenase	7885.71	3894.41	2195.95	4630.97	607.019	3123.2	4220.07	631.781	5975.67	431.25	3954.78	432.064	1648.4
Cphy1030	+	None	None	hypothetical protein	3.00825	12.8729	20.0744	4.86832	17.7732	1.45548	9.6588	12.0868	30.4658	12.2457	34.556	37.375	29.3554
Cphy1031	+	None	None	hypothetical protein	0.932513	4.98623	6.38241	2.69359	11.1486	0.166564	0.814426	1.84986	8.44058	2.83984	7.53103	4.9335	6.35273
Cphy1032	+	carbohydrate transport and metabolism	None	ribokinase-like domain-containing protein	53.7582	30.9538	34.8078	37.5018	10.5979	8.39381	15.171	9.72208	129.19	4.80148	53.8166	22.4704	52.661
Cphy1033	+	None	None	GCN5-related N-acetyltransferase	1.28856	0.378821	1.00216	0.553652	0	0.427716	0	0.41112	2.68495	0.499162	2.15393	3.44731	6.21996
Cphy1034	+	nucleotide transport and metabolism	None	NUDIX hydrolase	24.1273	33.646	29.2523	20.1577	60.7884	8.12526	18.9583	32.2123	188.462	18.9494	72.6942	38.2525	74.7296
Cphy1035	+	motility	None	methyl-accepting chemotaxis sensory transducer	301.152	72.1036	42.3139	132.536	85.7718	86.1883	62.8907	45.0768	318.769	31.871	112.042	58.0429	111.587
Cphy1036	+	None	None	hypothetical protein	11.1936	1.58882	6.4234	3.56169	6.19069	4.47179	1.63997	0.994918	2.03811	0.811756	2.0268	9.42505	55.6993
Cphy1037	+	general	None	ABC transporter related	2.4841	1.84864	1.83016	3.23518	3.56966	1.69234	3.75233	0.937449	2.57574	0.576827	3.21993	0.924313	1.47308
Cphy1038	-	None	None	hypothetical protein	175.905	99.4506	265.447	353.018	91.6631	123.645	254.387	89.7704	503.058	32.4806	159.51	645.055	683.193
Cphy1039	-	unknown	None	hypothetical protein	81.848	35.4953	43.1618	109.924	56.1913	25.1618	74.814	9.94843	133.604	2.1461	76.831	17.699	15.4798
Cphy1040	+	signal transduction	None	protein tyrosine phosphatase	15.0621	21.8274	29.5977	18.7445	12.9135	6.56456	15.3725	7.07516	118.448	4.33404	73.8129	44.1831	62.0075
Cphy1041	+	translation	None	pseudouridine synthase	34.9105	24.3472	20.4923	27.064	27.0132	10.3356	13.6735	9.75092	114.742	3.39324	75.5914	20.8462	37.3043
Cphy1042	+	None	None	hypothetical protein	18.4698	18.6159	14.2195	21.7211	17.571	21.8703	12.8836	19.696	111.833	3.8741	56.7751	20.834	36.8976
Cphy1043	+	general	None	radical SAM domain-containing protein	32.0442	16.5102	24.0676	25.1691	14.1804	17.757	10.6528	10.9051	108.222	3.74091	52.2305	21.6511	38.2776
Cphy1044	+	None	None	hypothetical protein	13.5132	7.18249	10.0807	10.9917	3.84151	12.4078	5.95942	2.44934	24.475	1.63597	12.2875	9.72539	9.08692
Cphy1045	+	transcription	None	ECF subfamily RNA polymerase sigma-24 factor	2.60815	1.04151	2.62365	0.68546	3.60747	0.395463	3.10243	3.52101	5.2267	3.24862	4.13029	11.1657	4.34603
Cphy1046	+	None	None	hypothetical protein	5.72066	2.61683	3.72926	2.31527	5.4009	4.03947	1.40142	3.46157	8.16965	4.2506	5.11154	7.6838	5.58864
Cphy1047	+	None	None	SPP1 family holin	9.86826	18.7197	8.60672	42.8052	13.7199	32.2953	5.32318	25.091	53.1337	135.859	395.843	5978.75	3441.73
Cphy1048	+	general	None	oxidoreductase domain-containing protein	35.5221	31.1848	33.5315	34.0591	19.5852	18.9533	87.8782	41.9196	61.7538	10.3471	47.6064	15.4689	23.7879
Cphy1049	+	energy production	None	aldo/keto reductase	25.1628	13.2527	12.6688	17.924	15.9279	16.0682	54.8602	28.014	48.1566	8.27726	40.7697	8.97468	15.2403
Cphy1050	+	general	None	aldo/keto reductase	46.0414	39.9169	51.3217	43.3468	35.9338	45.2447	135.709	56.4957	109.554	15.542	77.3625	25.8286	32.2691
Cphy1051	-	signal transduction	None	diguanylate cyclase/phosphodiesterase	150.576	99.0633	82.5449	130.402	118.248	160.188	217.797	95.2946	175.166	306.962	157.315	53.8887	57.9222
Cphy1052	+	unknown	None	hypothetical protein	39.912	47.859	61.7028	37.9293	34.9711	18.1066	45.0377	40.0827	70.864	39.2197	40.2888	21.5718	38.7277
Cphy1053	+	motility	None	methyl-accepting chemotaxis sensory transducer	72.0969	50.2799	47.0114	72.3828	35.5581	51.6312	70.0638	44.6289	97.5722	31.6859	54.568	21.0381	44.052
Cphy1054	+	None	None	hypothetical protein	931.716	823.2	49.9859	763.023	67.6303	339.584	83.0781	37.8508	58.2331	6.44061	68.3637	75.8686	62.8701
Cphy1055	+	defense	None	ABC transporter related	597.77	313.255	17.2458	423.102	41.0057	307.4	33.6739	19.36	33.1677	4.28168	42.1373	18.9632	26.766
Cphy1056	+	defense	None	ABC transporter related	863.664	244.549	26.0693	611.377	58.6697	770.024	62.5243	26.9033	52.6452	8.10121	87.3444	44.5525	38.5613
Cphy1057	+	general	None	ABC transporter related	1021.24	389.07	277.659	624.563	112.702	845.773	239.34	121.158	749.967	27.0514	527.937	40.1403	159.129
Cphy1058	+	energy production	None	ABC-type Na+ efflux pump permease component-like protein	740.455	271.562	204.228	445.435	78.2543	609.039	168.015	88.3114	602.196	23.3521	412.928	32.8229	131.667
Cphy1059	+	energy production	None	ABC-type Na+ efflux pump permease component-like protein	1091.67	415.549	451.381	724.598	140.734	1037.56	286.256	124.909	792.363	28.1509	474.929	97.3339	248.74
Cphy1060	+	carbohydrate transport and metabolism	None	LacI family transcription regulator	23.383	36.0208	22.3175	18.6089	101.768	22.1138	27.6749	50.054	26.9389	22.5938	26.1394	12.6167	11.1533
Cphy1061	+	carbohydrate transport and metabolism	None	mannonate dehydratase	62.7635	51.3422	21.3141	32.3418	182.592	399.555	62.0892	119.661	38.8216	23.1567	45.3874	11.3218	12.6979
Cphy1062	+	carbohydrate transport and metabolism	None	mannitol dehydrogenase domain-containing protein	73.6102	41.8128	31.1926	43.7653	250.819	664.677	75.2492	168.661	52.3422	38.8021	66.2707	33.975	28.3076
Cphy1063	+	unknown	None	hypothetical protein	1.6958	1.28966	1.12463	0.816846	15.0323	1.26606	1.55153	4.33219	5.89248	0.864309	3.64469	2.79256	2.64726
Cphy1064	-	general	None	metallophosphoesterase	42.3247	50.4899	58.218	54.257	49.4004	11.7514	40.5324	23.5202	87.2618	9.71138	99.3616	55.403	59.8976
Cphy1065	+	None	None	hypothetical protein	87.4941	128.398	207.943	161.22	106.249	68.3373	215.857	159.217	120.599	208.028	143.201	268.027	227.98
Cphy1066	+	energy production	None	Na+/H+ antiporter NhaC	36.273	23.5717	34.1001	16.0495	12.485	7.72639	9.85622	7.43142	27.0435	2.76566	10.0881	3.92869	11.152
Cphy1067	+	defense	None	MATE efflux family protein	64.2686	174.468	92.7094	153.112	57.3511	36.6839	65.8025	99.5051	338.991	42.2713	246.375	88.1858	119.962
Cphy1068	+	inorganic ion transport and metabolism	None	ABC-type phosphate transport system periplasmic component-like protein	12.7802	58.6638	5.14331	37.7978	23.3216	26.7329	9.94413	41.2799	64.2711	80.1083	158.536	54.9881	63.3395
Cphy1069	+	amino acid transport and metabolism	None	hypothetical protein	45.0316	113.586	103.702	77.076	54.4637	32.223	36.7802	51.6044	340.873	65.8186	248.362	106.075	140.81
Cphy1070	+	unknown	None	hypothetical protein	67.0732	110.597	100.033	118.788	49.9089	48.1944	68.3367	63.2791	172.195	30.3203	156.07	52.6074	74.5167
Cphy1071	+	carbohydrate transport and metabolism	CBM35,GH26,CBM3	glycoside hydrolase family protein	15.8007	234.106	22.4253	395.796	3035.32	121.055	447.802	5509.9	34.4329	7677.18	406.121	631.26	110.22
Cphy1074	+	carbohydrate transport and metabolism	None	extracellular solute-binding protein	102.763	7.1402	1.62299	136.162	68.3662	83.2037	241.406	168.608	10.5992	69.1539	35.3583	100.906	3611.36
Cphy1075	+	carbohydrate transport and metabolism	None	binding-protein-dependent transport systems inner membrane component	16.8324	1.7735	1.90218	17.4379	16.4247	9.62517	31.1406	23.6346	1.75849	4.29144	3.09536	6.37558	176.761
Cphy1076	+	carbohydrate transport and metabolism	None	binding-protein-dependent transport systems inner membrane component	18.8494	0.958225	1.41668	15.4647	18.9699	10.4051	29.3832	14.7711	1.76886	4.52937	2.95853	4.27633	185.416
Cphy1077	+	transcription	None	LacI family transcription regulator	114.339	123.419	113.715	138.173	182.207	58.3212	174.761	137.313	278.698	150.289	148.862	81.9294	446.379
Cphy1078	+	None	None	hypothetical protein	87.0302	97.6	63.0126	103.082	120.119	74.5782	151.512	105.884	227.319	164.812	124.481	98.3608	451.544
Cphy1079	+	None	None	hypothetical protein	2.17038	3.83265	3.11161	11.617	7.24361	2.65365	6.19022	1.6875	4.71678	2.55171	32.171	10.9662	6.49547
Cphy1080	+	posttranslational modifications	None	peptidase U32	5.78452	9.47397	8.18371	23.0905	7.55976	5.09806	12.0699	7.61504	15.5522	2.49161	40.0991	12.2988	8.87635
Cphy1081	-	signal transduction	None	diguanylate cyclase	55.0137	135.437	30.5467	112.005	70.799	27.6952	43.5329	74.9972	304.621	18.7485	391.988	149.951	139.277
Cphy1082	-	signal transduction	None	diguanylate cyclase	27.9575	92.9082	17.5162	55.3691	53.3017	10.3734	24.9464	53.767	194.529	11.4316	316.706	47.4994	66.6595
Cphy1083	+	defense	None	ABC transporter related	3.17084	5.57511	2.89352	2.54943	5.28471	1.77143	2.20534	4.97295	22.5532	4.00266	13.6162	17.3684	17.1688
Cphy1084	+	amino acid transport and metabolism	None	peptidase M1 membrane alanine aminopeptidase	34.0902	53.5451	23.6151	50.0967	22.5204	10.9097	21.0863	24.2264	82.7391	1.76871	53.4768	19.5916	22.5221
Cphy1085	+	unknown	None	hypothetical protein	28.6795	25.8237	10.9064	38.5536	7.43069	17.203	13.7965	9.32254	40.442	0.969284	19.3864	16.3318	15.2715
Cphy1086	+	transcription	None	ECF subfamily RNA polymerase sigma-24 factor	8.61091	13.5898	11.0068	8.3722	340.073	7.62408	6.43127	65.9652	17.8801	18.3531	12.4269	45.9063	43.0452
Cphy1087	+	None	None	hypothetical protein	18.2839	26.2366	11.215	16.0392	445.654	14.9779	11.4786	83.0827	62.6131	74.5782	66.1554	176.133	191.627
Cphy1088	-	amino acid transport and metabolism	None	GntR family transcriptional regulator	134.82	157.326	148.615	196.012	100.763	27.5301	76.6804	76.1906	303.037	27.7125	320.889	89.0149	98.9637
Cphy1089	+	carbohydrate transport and metabolism	None	extracellular solute-binding protein	36.9395	120.086	38.6915	104.984	81.5248	33.2902	49.0555	87.7671	98.3435	48.279	107.467	45.572	48.5558
Cphy1090	+	carbohydrate transport and metabolism	None	binding-protein-dependent transport systems inner membrane component	25.3765	85.5224	44.159	93.7847	35.9575	24.0726	33.7678	64.7094	32.0485	12.9326	31.3064	14.5822	14.6794
Cphy1091	+	carbohydrate transport and metabolism	None	binding-protein-dependent transport systems inner membrane component	23.7913	93.5338	47.7953	72.7308	26.3432	28.072	35.8034	42.7814	31.6125	8.11572	27.0775	9.1958	8.79921
Cphy1092	+	None	None	hypothetical protein	57.8328	138.59	92.2021	145.542	89.8268	67.7255	77.2688	106.318	28.4471	8.98722	25.585	11.8557	13.2366
Cphy1093	+	general	None	GTP-binding proten HflX	47.6398	87.5785	73.2603	47.0828	57.5894	41.5971	47.4393	40.1528	34.7857	3.69183	46.5732	39.901	77.6908
Cphy1094	+	transcription	None	ECF subfamily RNA polymerase sigma-24 factor	27.0661	25.0558	7.92967	15.1046	52.1975	11.3468	26.5944	16.2421	8.75165	15.5767	27.2887	13.6803	30.3172
Cphy1095	+	secretion and trafficking	None	signal peptidase I	25.0561	24.3176	8.58929	16.8738	21.4062	7.59407	12.8467	13.0703	8.87062	20.6638	14.0246	13.2272	20.3089
Cphy1096	+	coenzyme transport and metabolism	None	ABC transporter related	25.9208	25.9326	10.7494	14.8836	26.9593	8.11387	13.2273	10.5043	19.4819	10.9738	25.6684	8.20714	20.8862
Cphy1097	+	general	None	hypothetical protein	48.699	36.8107	17.8672	25.5664	43.59	14.6472	26.5772	21.799	12.2686	6.56282	20.5798	2.86056	11.6762
Cphy1098	+	amino acid transport and metabolism	None	FAD dependent oxidoreductase	29.1592	31.9018	14.1798	18.8569	29.1178	13.9608	13.488	13.1087	17.8643	19.1629	33.9898	45.8049	26.9998
Cphy1099	+	replication	None	G	18.2537	20.3665	11.296	11.713	35.2002	10.3732	4.74278	8.18932	31.7698	6.98295	39.1242	18.4828	20.5324
Cphy1100	+	carbohydrate transport and metabolism	None	peptidase M42 family protein	72.1311	99.4369	129.84	101.514	61.4328	39.5593	65.2044	44.7595	253.133	37.9198	232.66	126.979	130.429
Cphy1101	-	None	None	hypothetical protein	22.8737	23.8268	12.5307	18.5558	12.0348	7.95396	14.2408	7.35596	56.5469	9.37012	66.5018	92.9598	124.322
Cphy1102	-	transcription	None	LysR family transcriptional regulator	19.5163	20.4804	22.1314	17.0747	18.044	9.02623	19.1765	5.03148	66.9866	9.46771	58.1253	21.427	42.9198
Cphy1103	+	general	None	oxidoreductase domain-containing protein	226.558	205.5	171.821	187.173	150.716	146.216	191.535	127.862	374.961	165.927	217.514	198.276	306.058
Cphy1104	-	None	None	parallel beta-helix repeat-containing protein	13.4904	5.54907	4.26205	3.18682	19.1408	2.6896	10.5246	4.73573	6.42537	4.66862	9.86093	6.69028	11.0982
Cphy1105	+	coenzyme transport and metabolism	None	nicotinate-nucleotide--dimethylbenzimidazole phosphoribosyltransferase	63.6514	79.3398	101.043	101.491	32.4526	38.9668	36.6506	11.7095	84.6085	3.96539	70.5876	26.5493	37.9085
Cphy1106	+	coenzyme transport and metabolism	None	hypothetical protein	56.1038	79.209	104.372	108.672	183.245	81.269	107.614	55.9141	62.2259	36.1631	46.9374	65.7892	55.1072
Cphy1107	+	coenzyme transport and metabolism	None	cobalamin-5-phosphate synthase CobS	18.9384	44.0713	41.9518	42.3608	14.4763	21.0122	18.9747	6.71295	79.3899	4.82342	62.5536	18.537	17.5897
Cphy1108	+	coenzyme transport and metabolism	None	cobalamin biosynthesis protein CobU, putative, truncation	37.0752	82.8395	79.2894	67.4025	23.9847	43.1694	30.2062	5.93116	104.948	6.39942	70.9228	20.8492	19.485
Cphy1109	+	carbohydrate transport and metabolism	None	phosphoglycerate mutase	37.3004	94.3601	104.194	74.0569	18.7291	41.6353	21.3843	11.1275	114.717	6.54479	83.7208	23.0745	22.5855
Cphy1110	+	coenzyme transport and metabolism	None	cobalamin biosynthesis protein CobD	30.0693	83.2141	83.5278	53.9367	22.4386	36.6277	24.4652	9.39099	116.306	6.07439	97.4486	21.0512	24.5403
Cphy1111	+	amino acid transport and metabolism	None	aminotransferase class I and II	44.8991	107.595	85.7106	46.5985	35.0065	46.4691	24.8922	8.74452	93.2763	5.01227	80.2172	22.4487	24.8211
Cphy1112	+	coenzyme transport and metabolism	None	cobyric acid synthase	57.8719	137.685	67.9359	57.6313	40.6841	73.0075	36.9774	17.3815	88.9635	6.62133	104.629	27.86	27.9974
Cphy1113	+	coenzyme transport and metabolism	None	ATP	114.902	254.241	91.8551	91.3541	47.8948	203.916	57.1682	30.6741	266.026	25.0297	331.171	169.285	136.431
Cphy1114	+	general	None	NADPH-dependent FMN reductase	153.169	278.854	223.788	181.681	54.4769	255.779	108.648	44.7229	297.993	23.3967	242.133	239.446	156.733
Cphy1115	+	translation	None	seryl-tRNA synthetase	227.066	155.845	178.614	232.122	75.4232	207.501	179.579	78.7076	324.89	19.1896	173.156	60.8858	145.026
Cphy1116	+	defense	None	MATE efflux family protein	18.2739	32.3707	27.9153	29.3766	18.2997	10.8172	30.6952	26.5402	25.1013	9.86334	31.1903	13.3289	10.4793
Cphy1117	+	energy production	None	L-lactate dehydrogenase	13.3511	29.7677	27.9664	20.9301	19.7252	9.5902	22.8565	23.2849	18.8614	3.46691	22.8227	10.2477	28.5839
Cphy1118	+	carbohydrate transport and metabolism	None	extracellular solute-binding protein	81.4853	81.2396	16.1783	65.7957	1423.64	90.0339	145.572	375.245	124.577	185.108	188.61	69.7603	83.4556
Cphy1119	+	carbohydrate transport and metabolism	None	binding-protein-dependent transport systems inner membrane component	15.6137	7.93081	1.78353	11.1243	155.37	11.9543	23.3696	40.4518	6.06597	21.9577	9.83704	2.49126	4.91944
Cphy1120	+	carbohydrate transport and metabolism	None	binding-protein-dependent transport systems inner membrane component	11.6466	5.53054	2.33418	10.7441	143.409	7.94275	30.6425	38.5672	6.63198	17.0765	8.40292	1.42494	2.33785
Cphy1121	+	general	None	glucokinase regulatory-like protein	22.776	13.8442	4.41251	16.8291	320.238	12.8795	27.0879	68.1068	13.5244	38.0251	14.9557	3.15588	5.25136
Cphy1122	-	transcription	None	RpiR family transcriptional regulator	20.046	12.4666	10.6149	18.5696	162.987	12.2574	19.6294	37.6385	23.7295	21.9495	21.0291	6.96014	9.22544
Cphy1123	-	posttranslational modifications	None	anhydro-N-acetylmuramic acid kinase	21.0118	13.5202	9.7186	17.9554	169.9	8.69779	13.4498	37.4849	17.271	13.1317	19.2299	5.16968	6.87821
Cphy1124	+	unknown	None	hypothetical protein	14.4421	6.77035	4.23812	10.6084	134.386	6.07978	10.2152	35.0301	1.56602	8.50039	3.11815	1.58595	1.927
Cphy1125	+	carbohydrate transport and metabolism	GH3	glycoside hydrolase family 3 protein	13.4166	6.67068	2.65462	9.27442	147.087	7.88286	10.9495	39.8347	3.37131	10.6555	4.97176	2.42256	2.315
Cphy1126	+	carbohydrate transport and metabolism	None	ATPase BadF/BadG/BcrA/BcrD type	12.9504	9.60125	6.74562	10.3323	142.835	8.34264	13.3214	31.6905	11.342	10.1942	11.5851	2.69335	4.5466
Cphy1127	+	None	None	hypothetical protein	20.6564	15.8304	16.1726	24.4079	162.992	15.0656	35.177	30.5671	28.6011	18.7645	26.8422	14.8452	15.1739
Cphy1128	+	general	None	ABC transporter related	14.7704	8.26312	1.88895	6.86601	15.3964	4.18946	12.2021	3.97706	4.94323	2.49782	13.49	11.5175	14.3033
Cphy1129	+	general	None	ABC-type uncharacterized transport system permease component-like protein	7.58809	5.97623	1.57887	5.2829	11.9891	2.83704	12.6924	4.0026	4.92399	2.01307	8.60669	7.46444	9.53131
Cphy1130	+	general	None	hypothetical protein	8.44369	7.87343	3.2175	8.50474	18.6082	7.65147	28.3677	10.4767	9.25555	2.48867	19.4282	20.0453	29.7871
Cphy1131	+	None	None	hypothetical protein	47.1076	63.8775	99.0342	62.1346	44.0417	22.6305	49.2693	35.8836	118.081	23.9245	74.6599	175.188	223.657
Cphy1132	-	carbohydrate transport and metabolism	None	putative solute-binding component of ABC transporter	208.522	95.26	382.383	58.1736	137.751	3692.78	88.4044	111.285	325.044	14.6572	111.515	22.6194	72.7519
Cphy1133	-	carbohydrate transport and metabolism	None	monosaccharide-transporting ATPase	30.8877	17.7188	46.3938	18.465	115.245	430.802	23.7274	58.5038	22.3981	5.37285	16.475	2.43523	6.3541
Cphy1134	-	carbohydrate transport and metabolism	None	ABC transporter related	40.7359	19.66	50.7545	21.0945	144.063	274.505	30.5939	84.061	23.9598	7.77948	16.0805	3.04282	9.49429
Cphy1135	-	None	None	hypothetical protein	15.786	21.807	31.6049	20.7518	9.7532	7.42681	19.9761	7.19412	61.0395	13.9449	31.5433	23.2734	29.4749
Cphy1136	+	signal transduction	None	diguanylate cyclase/phosphodiesterase with PAS/PAC sensor(s)	29.9138	32.2991	57.4978	20.7187	25.8521	18.4598	13.451	9.2928	32.1466	1.44565	14.5224	5.03269	10.9062
Cphy1137	+	replication	None	NUDIX hydrolase	13.9965	13.1867	17.5625	11.8745	14.551	2.53524	3.53982	4.70991	41.8127	1.57916	22.7895	14.6454	34.3907
Cphy1138	-	general	None	ribosome small subunit-dependent GTPase A	19.6009	12.0112	15.5529	13.5596	152.775	10.8228	12.6535	24.2104	26.6245	2.44657	17.8052	32.2115	70.3232
Cphy1139	+	translation	None	tRNA synthetase class II (D K and N)	74.9789	27.5422	28.3212	54.076	26.1438	62.5193	33.3552	46.6636	29.7301	0.928229	56.6445	19.9669	32.523
Cphy1140	+	None	CE2	GDSL family lipase	132.35	207.531	153.773	204.067	66.0792	95.9499	121.883	141.788	196.399	25.9104	144.305	40.1602	70.3048
Cphy1141	+	None	None	hypothetical protein	68.5175	95.3012	70.4367	110.094	40.1503	71.6459	61.7465	62.6434	250.175	40.0629	195.992	92.9189	125.038
Cphy1142	+	None	None	hypothetical protein	111.605	184.374	161.642	160.06	149.66	75.0182	154.812	181.469	274.974	123.514	198.521	76.8327	120.136
Cphy1143	+	None	None	hypothetical protein	113.69	223.054	155.833	155.631	146.368	79.4052	152.591	219.225	285.839	111.553	218.928	50.563	123.497
Cphy1144	+	unknown	None	band 7 protein	316.079	296.197	194.116	308.693	226.81	318.891	290.791	340.6	372.516	109.737	304.033	41.333	134.136
Cphy1145	+	carbohydrate transport and metabolism	None	carbohydrate kinase FGGY	244.87	328.901	216.955	271.54	238.92	287.342	269.963	320.682	361.468	78.7283	306.424	49.36	128.356
Cphy1146	+	carbohydrate transport and metabolism	None	rhamnulokinase	7.13815	6.30754	4.5678	5.17749	8.24291	7.8884	9.1465	8.62394	3.24316	22.24	30.6197	15.0641	8.54717
Cphy1147	+	carbohydrate transport and metabolism	None	L-rhamnose isomerase	9.55406	6.10436	5.52691	6.49198	9.11034	11.0951	13.0093	6.13822	6.25797	21.2672	5.21178	3.497	5.0973
Cphy1148	+	transcription	None	AraC family transcriptional regulator	28.2068	46.6782	35.3401	32.1433	38.4608	14.4092	27.74	31.3933	102.882	61.9073	76.8104	37.3675	53.9284
Cphy1149	+	unknown	None	L-rhamnose 1-epimerase	29.9621	50.8778	38.7133	36.3772	30.0251	16.6595	30.3965	34.9524	101.739	50.2557	74.7921	41.8298	45.4646
Cphy1150	+	unknown	None	hypothetical protein	20.9274	9.43245	11.1905	6.75113	4.20121	8.34128	8.6254	5.61974	6.56227	2.71032	5.72691	2.59695	6.45304
Cphy1151	+	inorganic ion transport and metabolism	None	binding-protein-dependent transport systems inner membrane component	13.7188	4.65168	8.07857	6.8954	5.08192	8.71574	5.69682	6.67602	5.26129	2.22815	4.64764	2.55826	7.63998
Cphy1152	+	inorganic ion transport and metabolism	None	NMT1/THI5-like domain-containing protein	18.0508	8.90443	12.1293	8.29501	12.44	12.5273	3.68439	9.48741	10.7118	1.9511	10.3532	3.1178	6.38235
Cphy1153	+	inorganic ion transport and metabolism	None	ABC transporter related	12.0891	6.10304	8.70365	5.70305	7.15358	9.90913	3.79019	6.26729	11.5727	1.77848	8.446	6.59831	7.91607
Cphy1154	+	replication	None	ATP-dependent DNA helicase RecQ	24.0953	29.1611	36.8453	49.9756	53.1293	23.6419	74.5268	32.7205	31.8128	60.6997	63.0653	15.8479	19.6362
Cphy1155	+	None	None	nucleic acid binding OB-fold tRNA/helicase-type	147.886	142.315	58.3113	76.3224	487.308	63.2602	253.552	221.112	71.836	414.543	150.815	56.1987	59.4414
Cphy1156	+	unknown	None	YibE/F family protein	92.6081	42.532	11.2931	47.3727	111.959	15.9604	58.6884	69.1287	35.6489	60.6185	59.9278	21.8443	26.5735
Cphy1157	+	general	None	nucleic acid binding OB-fold tRNA/helicase-type	11.7983	82.3144	7.16851	34.1455	28.3306	15.0759	18.0265	17.0396	9.89674	27.187	212.5	65.4478	13.5022
Cphy1158	-	general	None	GCN5-related N-acetyltransferase	37.6517	75.0572	76.2839	67.9496	32.0434	14.5288	67.1683	29.5609	114.899	30.1238	128.922	39.6344	57.525
Cphy1159	-	None	None	hypothetical protein	0.403594	38.9967	212.964	1.64791	42.3858	2.11535	0.765145	160.966	169.085	596.221	42.7014	5641.17	12670.7
Cphy1160	+	replication	None	DNA mismatch repair protein MutS domain-containing protein	26.1169	36.2125	31.7751	29.2954	22.1889	15.3762	23.6638	25.4421	48.608	12.384	58.2302	19.2546	21.5605
Cphy1161	-	None	None	heavy metal-binding domain-containing protein	11.6925	19.0195	19.4213	18.7627	43.0641	27.6156	11.2795	229.104	28.385	49.1942	55.6212	2209.53	879.864
Cphy1162	-	transcription	None	cold-shock DNA-binding domain-containing protein	10.9074	24.6831	26.62	25.9502	54.8657	72.3387	8.05706	325.409	18.303	44.4684	49.5581	1868.71	633.035
Cphy1163	+	carbohydrate transport and metabolism	GH5	cellulase	12.1534	57.4314	80.2817	46.2843	37.9441	43.522	11.0182	143.772	25.4075	14.8306	179.888	279.738	596.088
Cphy1164	+	general	None	gluconate 5-dehydrogenase	16.8881	21.2721	38.3314	19.7044	16.6471	6.99489	15.7281	5.9934	39.8052	7.47891	33.6695	9.44665	15.4304
Cphy1165	-	transcription	None	AraC family transcriptional regulator	11.54	21.3968	21.8219	19.2401	23.8006	7.1112	25.5645	14.8544	24.7165	14.2548	27.8995	12.6188	19.6464
Cphy1166	+	envelope	None	UDP-glucose 4-epimerase	12.9004	5.66686	6.72285	11.8658	18.1884	4.91228	467.34	5.98632	38.4708	45.2372	1413.35	12.6546	16.0791
Cphy1167	+	carbohydrate transport and metabolism	None	galactose-1-phosphate uridylyltransferase	24.1142	17.1433	24.0954	26.194	28.9262	14.9005	601.936	12.5701	59.2383	38.5708	891.138	11.2198	16.9627
Cphy1168	-	transcription	None	AraC family transcriptional regulator	24.9283	39.3774	41.3842	34.1807	32.8292	19.5181	375.084	20.2558	115.446	17.4389	228.6	23.8026	29.9851
Cphy1169	+	carbohydrate transport and metabolism	GH51	Alpha-N-arabinofuranosidase	19.1731	30.2288	27.5581	36.2348	32.3402	16.4618	41.764	83.3502	47.6276	58.5756	43.8742	29.2661	23.348
Cphy1170	+	None	None	hypothetical protein	10.3372	19.956	14.7273	24.517	11.6122	8.79387	31.2755	16.3699	34.9024	16.1098	32.9346	36.3326	22.8157
Cphy1171	+	None	None	hypothetical protein	29.0929	45.8723	30.2321	34.834	42.0554	10.1986	56.8011	44.7321	40.0908	15.7069	56.9673	48.4083	28.9952
Cphy1172	+	motility	None	methyl-accepting chemotaxis sensory transducer	18.7563	7.37163	30.2922	9.76674	9.54558	17.2393	7.13744	6.96939	37.9126	3.10741	13.8996	5.26228	6.33252
Cphy1173	+	None	None	hypothetical protein	10.4031	16.0053	21.9824	10.8585	21.3373	6.05045	22.4828	4.96932	23.9346	16.9867	22.2633	84.145	52.8458
Cphy1174	+	energy production	None	pyruvate formate-lyase	0.927485	0.439354	0.610212	0.498486	2.5558	2.60214	3.31142	2.66957	0.312895	8.43864	2.28649	0.87096	0.361204
Cphy1175	+	posttranslational modifications	None	glycyl-radical activating family protein	0.271561	0.448337	0.448479	0.612726	1.66946	2.81819	8.37304	1.38801	0.22753	6.11005	1.73665	0.262963	0.415884
Cphy1176	+	amino acid transport and metabolism	None	microcompartments protein	0.127135	0.386239	0	0.042603	0.143309	0.276046	2.6995	0.573196	0.170352	2.71074	0.869578	0.165313	0.025843
Cphy1177	+	carbohydrate transport and metabolism	None	class II aldolase/adducin family protein	2.72339	1.67116	1.57288	1.76258	10.2954	18.3284	41.6267	8.30458	1.38026	50.3517	5.52782	5.47504	1.39874
Cphy1178	+	energy production	None	aldehyde dehydrogenase	3.01013	2.49638	2.84083	2.89441	12.6355	39.1587	91.1038	18.0442	1.70647	71.5587	7.06679	5.33052	1.33936
Cphy1179	+	amino acid transport and metabolism	None	alcohol dehydrogenase	0.839508	1.72708	1.68245	1.80697	6.49911	17.215	48.622	9.45827	1.07331	32.6028	5.37237	0.728692	0.611792
Cphy1180	+	energy production	None	microcompartments protein	2.76858	1.41029	0.81819	1.16728	1.02528	18.3261	40.6469	8.43882	0.447441	13.6531	3.57416	0.7146	0.51365
Cphy1181	+	energy production	None	microcompartments protein	0.902177	4.93402	1.6339	1.83888	13.3182	17.7864	72.3399	8.8009	1.62572	27.7332	6.50714	1.03929	1.10961
Cphy1182	+	energy production	None	microcompartments protein	5.74095	6.10248	5.42604	4.52593	9.6206	56.5416	224.306	11.7578	6.02346	63.0843	12.4985	9.07715	2.25123
Cphy1183	+	secondary metabolism	None	propanediol utilization protein	1.00622	1.43617	0.906114	0.634934	2.36184	2.97012	8.96001	4.81267	1.31451	13.0651	2.49389	0.555939	0.341492
Cphy1184	+	energy production	None	ethanolamine utilization protein EutN/carboxysome structural protein Ccml	0	0.435174	1.29581	0.927727	4.26592	2.20989	11.1122	3.7817	1.55923	11.0657	3.08117	0.699174	0.587968
Cphy1185	+	energy production	None	respiratory-chain NADH dehydrogenase domain-containing protein	1.40378	2.23549	1.75229	1.42078	2.81286	3.22417	18.0047	2.30393	2.04769	5.69196	3.01717	0.806597	0.82001
Cphy1186	+	energy production	None	microcompartments protein	1.03442	2.93025	3.6496	1.8225	2.08451	2.13427	7.52968	2.09134	7.31053	4.90293	9.32072	2.042	3.58408
Cphy1187	+	carbohydrate transport and metabolism	None	DeoR family transcriptional regulator	25.6074	55.9293	46.5757	35.5391	44.8097	11.2118	31.6546	55.44	187.732	72.6775	160.909	181.591	135.542
Cphy1188	+	envelope	None	peptidase S41	17.0939	18.6748	20.3794	17.4652	13.2347	14.2676	15.6899	13.5652	50.1561	4.56999	37.6911	9.64751	18.2821
Cphy1189	+	None	None	peptidase domain-containing protein	1293.66	545.286	474.4	595.381	679.947	1065.31	380.881	773.125	4872.88	126.471	1199.46	479.593	1387.9
Cphy1190	+	None	None	hypothetical protein	72.2389	26.9813	51.2414	37.7684	32.3047	77.538	36.3238	14.6087	143.784	5.63286	31.7408	16.8082	39.5458
Cphy1191	-	transcription	None	DtxR family iron dependent repressor	33.7586	54.5111	101.798	54.4295	77.1913	22.6509	106.922	44.1108	60.5564	81.7734	30.3644	52.2492	56.5693
Cphy1192	+	inorganic ion transport and metabolism	None	FeoA family protein	3.67479	8.92427	23.1705	15.9183	85.3336	0.995596	0.815547	8.50129	14.3711	1.17658	24.1807	16.9881	10.7404
Cphy1193	+	inorganic ion transport and metabolism	None	FeoA family protein	2.7383	9.67929	16.437	18.6812	92.6998	0.781306	6.34206	18.5131	6.59874	0.422866	18.7284	6.55005	7.11783
Cphy1194	+	inorganic ion transport and metabolism	None	ferrous iron transport protein B	4.10661	12.1355	12.5149	22.4265	77.4853	3.71357	4.57869	22.4697	2.80987	0.818033	7.13796	1.45782	4.58285
Cphy1195	+	inorganic ion transport and metabolism	None	ferric uptake regulator family protein	3.51828	10.5287	6.99036	33.7745	91.5468	4.18012	4.94911	23.9432	4.87596	1.9521	10.4438	4.22478	9.20165
Cphy1196	+	None	None	hypothetical protein	3.10256	17.0344	5.29494	42.7183	79.8249	9.00598	14.8284	19.1271	7.41606	15.9313	32.164	111.644	110.512
Cphy1197	+	envelope	None	peptidoglycan binding domain-containing protein	277.05	524.386	263.629	206.064	409.865	131.969	319.845	184.808	166.07	56.6518	189.112	93.4971	74.0749
Cphy1198	+	None	None	hypothetical protein	1.24271	2.31327	0.465599	2.52097	2.07971	1.70197	1.20067	4.29542	9.96585	13.6936	98.6303	176.05	154.981
Cphy1199	+	None	None	glycosyltransferase	0.561728	2.53175	0.72954	4.11273	1.4959	3.08886	0.277431	3.98051	10.6613	19.4574	95.9288	292.248	184.299
Cphy1200	+	None	None	hypothetical protein	0.750912	2.14489	0.348034	4.00021	0	3.93539	0.58785	4.42943	6.414	13.5321	44.6738	180.878	85.3294
Cphy1201	+	envelope	None	exopolysaccharide biosynthesis polyprenyl glycosylphosphotransferase	0.42881	1.9658	0.798762	2.68598	1.3793	1.92723	0	1.52737	3.07811	4.59223	39.244	52.2578	27.1169
Cphy1202	+	envelope	GT1	oligosaccharide biosynthesis protein Alg14-like protein	0.56773	6.08804	1.38168	8.12254	1.04491	8.09334	0	3.54455	9.20352	8.79857	130.483	169.462	106.53
Cphy1203	+	unknown	GT1	glycosyltransferase family 28 protein	0.447235	2.11437	0.484343	2.19174	1.61502	3.40917	0.474813	1.02778	3.88839	4.51682	49.9633	51.0183	41.0872
Cphy1204	+	envelope	GT4	glycosyl transferase group 1	0.469879	2.80786	0.551395	2.40729	0.926639	3.95404	0	2.18824	4.63523	5.60115	61.4179	62.1951	45.8995
Cphy1205	+	None	None	glycosyltransferase	0.870112	4.69558	1.72664	4.54399	4.6535	8.06133	0.264599	4.11133	9.496	8.52053	111.531	118.922	74.7264
Cphy1206	+	envelope	GT4	glycosyl transferase group 1	0.865273	4.68771	1.35674	4.08548	0.25628	6.68982	0.224538	2.50754	6.46271	4.95291	58.491	68.5418	39.9841
Cphy1207	+	None	None	putative hexapeptide transferase family protein	1.23643	6.49045	0.723239	6.54828	1.88696	8.10684	0.695179	3.18281	5.05967	4.43129	61.48	66.2795	33.6629
Cphy1208	+	None	None	O-antigen polymerase	0.892586	3.89735	1.22887	4.6794	1.03018	5.61537	1.24675	2.14376	3.06647	2.65626	29.0961	28.7982	17.4058
Cphy1209	+	general	None	polysaccharide biosynthesis protein	0.488257	4.74748	1.50652	5.29709	1.7566	6.32357	1.04536	1.94046	2.74816	3.07467	37.1964	35.7052	20.0535
Cphy1210	+	envelope	None	nucleotide sugar dehydrogenase	1.64059	7.48208	2.59219	9.05239	2.99955	11.634	1.00982	3.93687	5.02679	6.72357	76.972	54.6013	50.8492
Cphy1211	+	carbohydrate transport and metabolism	None	NAD-dependent epimerase/dehydratase	0.851429	6.14943	0.861277	10.0474	2.56533	15.0015	0	2.98409	7.95548	7.77104	98.4849	103.358	63.5392
Cphy1212	+	carbohydrate transport and metabolism	None	protein-tyrosine-phosphatase	2.5288	9.6982	2.1146	9.40233	4.26482	16.6358	2.97396	5.08893	13.9755	13.8857	159.545	137.307	105.151
Cphy1213	+	cell cycle	None	exopolysaccharide tyrosine-protein kinase	1.34409	6.9649	1.40404	7.09621	2.73122	11.4403	0.73453	3.30931	13.2122	13.6809	160.87	172.238	110.956
Cphy1214	-	None	None	hypothetical protein	27.7368	22.3525	34.2426	42.4	34.6046	26.6851	23.668	25.894	60.8171	8.78732	53.0562	29.8928	36.6836
Cphy1215	-	None	None	hypothetical protein	23.9839	33.5724	30.1529	29.2123	34.3281	11.1468	18.3903	23.217	97.2325	16.6218	87.754	31.1979	51.1163
Cphy1216	-	carbohydrate transport and metabolism	None	ribose 5-phosphate isomerase	5.80369	24.7923	26.9323	13.1403	20.3709	4.72274	5.70393	5.96243	36	7.48577	26.5899	18.3352	19.4016
Cphy1217	+	unknown	None	hypothetical protein	101.638	124.534	161.658	113.132	50.285	39.4068	124.065	47.663	190.448	35.0713	117.258	104.569	96.5091
Cphy1218	+	replication	None	DNA mismatch repair protein MutS domain-containing protein	6.83588	5.64907	3.14313	3.0268	9.21859	5.79284	2.0591	3.35632	3.96215	0.210043	3.99281	1.08494	2.54955
Cphy1219	+	carbohydrate transport and metabolism	None	xylose isomerase	42.0389	1696.27	30.9918	53.5513	189.111	2430.76	1125.94	688.208	112.647	334.099	80.626	107.247	79.8921
Cphy1220	+	None	None	hypothetical protein	13.711	33.5727	36.8519	15.3729	31.657	15.5453	20.3205	23.5226	57.7724	13.9873	35.2521	37.844	35.7241
Cphy1221	+	unknown	None	hypothetical protein	34.4882	51.5469	20.6182	16.5263	58.0224	49.8585	17.3015	45.5858	81.5081	10.4769	62.9695	22.8672	29.7826
Cphy1222	+	general	None	AAA ATPase	67.3325	81.9739	50.2329	50.4424	50.9737	100.746	62.6717	40.6551	84.2222	8.78594	58.4899	37.8206	41.0972
Cphy1223	-	None	None	ABC-2 type transporter	3.53194	4.79978	3.50569	4.88116	4.03985	4.92957	2.82963	2.11717	6.61808	1.61423	6.52398	3.10127	4.24402
Cphy1224	-	None	None	ABC-2 type transporter	5.30375	7.22421	4.55663	6.35809	4.70714	6.56613	7.61243	5.17246	10.176	2.09688	9.42298	3.63534	5.68025
Cphy1225	-	defense	None	ABC transporter related	3.08906	6.08562	2.55351	3.19721	3.13223	1.87333	2.68617	2.32267	9.71349	2.0585	8.28616	2.8518	4.2495
Cphy1226	+	secondary metabolism	None	methyltransferase	0.400861	0.528938	0.286874	0.3622	2.19077	0.177254	0.270863	0.13146	0.0673785	0.126425	0.190947	0.315937	0.933808
Cphy1227	+	amino acid transport and metabolism	None	cystathionine gamma-synthase	0.225239	0.53901	0.818771	0.640566	2.56293	0.4269	0	1.06423	0.261261	0.055367	0.304439	0.327282	0.813783
Cphy1228	+	amino acid transport and metabolism	None	pyridoxal-5'-phosphate-dependent protein beta subunit	0.513116	1.1289	1.3435	0.422057	2.22437	0.591108	1.70377	1.72845	0.307623	0.058948	0.489638	0.185493	0.826279
Cphy1229	+	transcription	None	MarR family transcriptional regulator	14.0576	13.7306	16.3405	16.1808	10.1131	6.73231	14.4805	8.36107	48.832	16.0847	36.125	30.7247	34.9258
Cphy1230	+	inorganic ion transport and metabolism	None	ABC transporter related	6.68702	2.97254	9.30425	1.69939	14.8551	1.67973	0	5.52582	1.04947	0.821536	2.54713	0.446488	22.5776
Cphy1231	+	inorganic ion transport and metabolism	None	binding-protein-dependent transport systems inner membrane component	7.09375	4.80953	17.1276	1.79733	15.0597	1.51597	0.783897	4.70293	1.09211	1.0255	1.03747	0.268844	12.645
Cphy1232	+	energy production	None	L-lactate dehydrogenase	6.15362	6.33874	16.1057	1.92411	20.5883	3.25485	1.25657	10.524	0.896768	0.872403	0.854318	0.661103	11.2661
Cphy1233	+	inorganic ion transport and metabolism	None	NLPA lipoprotein	10.115	20.3251	49.9821	4.54124	43.9054	8.47757	8.77921	26.526	3.61317	3.03584	3.37612	1.89185	32.1388
Cphy1234	+	energy production	None	FAD linked oxidase domain-containing protein	6.3038	15.4931	36.7764	2.97041	27.4637	3.87142	1.32699	12.4448	2.17944	0.624026	2.15981	0.552785	8.90862
Cphy1235	+	amino acid transport and metabolism	None	aminotransferase class I and II	9.29237	14.5769	32.094	4.39344	23.5711	3.69481	6.62526	9.77307	3.31192	0.926801	4.12968	3.05547	10.6405
Cphy1236	+	general	None	metal dependent phophohydrolase	24.1755	43.3472	85.1643	30.9384	31.0381	10.1653	25.5573	18.5373	43.6651	6.59955	31.191	33.6274	40.9707
Cphy1237	+	defense	None	ABC transporter related	39.1529	38.0885	66.5463	38.5842	34.32	33.9107	37.669	23.6787	43.0092	5.11312	36.0373	5.65788	11.249
Cphy1238	+	defense	None	ABC transporter related	49.7779	53.2433	104.459	60.7996	33.8242	84.0295	77.285	25.7574	56.4467	9.2299	53.7738	8.39302	19.5762
Cphy1239	+	signal transduction	None	integral membrane sensor signal transduction histidine kinase	25.5709	64.7824	40.1457	33.6684	33.288	9.63742	32.0949	28.6223	85.3774	39.7741	87.125	40.2128	50.7095
Cphy1240	+	signal transduction	None	two component LuxR family transcriptional regulator	22.3573	36.5816	16.5568	22.9094	30.1484	8.0668	22.1388	32.7732	62.0658	23.5652	65.0933	27.3133	29.4584
Cphy1241	+	signal transduction	None	two component transcriptional regulator	38.9951	51.1948	15.6931	31.8761	49.6927	22.9797	34.0649	50.7979	88.0757	25.9829	99.6966	34.4968	37.1481
Cphy1242	+	signal transduction	None	integral membrane sensor signal transduction histidine kinase	18.8695	22.2542	7.85429	11.2614	17.8901	10.8742	12.4921	26.3293	62.6411	19.6853	46.958	31.6276	29.0005
Cphy1243	+	defense	None	ABC transporter related	15.1231	21.0838	8.05708	10.5165	19.4252	11.8804	14.5593	29.7245	79.969	27.2951	70.7326	28.9437	30.3171
Cphy1244	+	envelope	None	hypothetical protein	12.59	15.7861	7.13823	13.1255	16.5942	8.65686	12.3164	19.7954	57.9041	18.5088	51.2909	26.54	21.5094
Cphy1245	+	replication	None	nuclease SbcCD, D subunit	44.6662	38.6111	47.6581	38.517	41.2892	18.773	36.4977	50.9813	53.0688	14.9682	52.7548	15.9329	21.3697
Cphy1246	+	replication	None	SMC domain-containing protein	55.5217	38.3218	24.6085	31.9562	72.0811	45.5431	28.1806	70.3386	76.0603	37.5048	92.9245	23.0246	28.0098
Cphy1247	-	general	None	hypothetical protein	8.62761	25.0743	10.8925	21.0808	20.5941	7.8939	16.0575	21.1128	28.3382	20.8123	26.7509	43.8362	48.575
Cphy1248	-	coenzyme transport and metabolism	None	dipicolinate synthase subunit B	3.55907	73.4573	83.0319	19.905	19.2202	36.697	1.72267	60.2944	9.47274	18.2388	107.53	145.802	592.05
Cphy1249	-	None	None	dipicolinate synthase subunit A	2.41293	54.7281	71.2639	17.3555	9.02658	22.8863	0.545416	77.128	6.70637	14.8593	101.295	135.812	470.92
Cphy1250	+	carbohydrate transport and metabolism	None	phosphoglycerate mutase	32.9514	44.7028	82.6921	45.4665	31.0276	15.0031	57.925	38.5382	54.6922	10.2161	63.9504	16.7165	22.1777
Cphy1251	-	general	None	Cof-like hydrolase	48.7494	45.2877	90.5805	67.4829	31.9637	30.1738	58.5865	20.7395	80.7298	12.7521	66.9285	34.3884	33.0583
Cphy1252	+	defense	None	MATE efflux family protein	34.3723	28.1217	69.2227	34.9109	27.3638	23.8416	30.8665	13.8787	27.3569	2.52969	19.2095	4.54967	9.22473
Cphy1253	+	nucleotide transport and metabolism	None	metallophosphoesterase	40.6925	37.1481	60.974	40.8098	56.1377	43.3413	34.7195	23.015	39.0073	9.79987	33.0666	72.4927	26.6627
Cphy1254	+	None	CE2	GDSL family lipase	61.2257	60.3673	88.1041	52.2116	75.3338	43.9082	50.5822	32.6021	109.512	14.5362	60.6511	85.9735	66.7045
Cphy1255	-	posttranslational modifications	None	peptidylprolyl isomerase	194.244	235.218	325.216	159.265	105.576	108.439	122.957	63.3841	430.176	41.8516	471.064	147.107	229.712
Cphy1256	+	unknown	None	hypothetical protein	120.523	3.25557	2.25664	23.3159	322.196	6.42019	251.755	215.667	0.583981	8.46545	3.12018	4.37209	0.942151
Cphy1257	+	amino acid transport and metabolism	None	extracellular ligand-binding receptor	115.41	12.8511	15.2786	24.6171	687.462	16.446	426.136	404.195	3.27088	14.2269	4.32516	5.13964	2.08123
Cphy1258	+	amino acid transport and metabolism	None	inner-membrane translocator	53.5839	7.31907	4.95038	12.2154	272.533	6.95794	209.681	155.696	10.2309	8.14131	13.4171	2.94122	5.9161
Cphy1259	+	amino acid transport and metabolism	None	inner-membrane translocator	49.3684	2.90744	1.75754	7.02817	315.277	5.97349	209.918	154.137	0.909713	5.27747	2.17605	1.08122	1.21817
Cphy1260	+	amino acid transport and metabolism	None	ABC transporter related	54.1145	5.08796	2.91244	9.12762	442.794	9.0817	295.417	220.011	1.04875	8.75226	2.21362	1.60611	1.45236
Cphy1261	+	amino acid transport and metabolism	None	ABC transporter related	43.3071	4.68317	2.81994	5.9921	315.589	8.0124	238.295	204.041	1.08056	6.85015	1.29367	1.67211	1.41117
Cphy1262	+	carbohydrate transport and metabolism	None	dihydroxyacetone kinase subunit DhaK	63.0026	7.93258	4.21697	9.01886	553.61	11.0264	446.835	370.054	1.32943	7.35686	2.997	1.3193	1.2425
Cphy1263	+	carbohydrate transport and metabolism	None	dihydroxyacetone kinase, L subunit	41.2929	7.80852	3.74692	6.539	521.813	10.5008	391.733	229.394	1.73511	9.86634	3.67618	2.52305	2.21036
Cphy1264	+	None	None	hypothetical protein	53.2406	10.7487	8.38325	11.8865	529.11	23.2291	741.839	310.509	12.7369	17.1571	12.2692	23.6725	16.5344
Cphy1265	+	signal transduction	None	Fis family transcriptional regulator	16.1649	22.9494	12.8515	18.2186	47.9256	6.7184	32.9043	28.1415	78.8215	8.50625	53.5486	20.2282	24.2614
Cphy1266	+	None	None	hypothetical protein	68.8911	105.072	134.734	103.665	89.02	22.7348	78.8874	103.243	313.036	54.8274	127.626	129.775	215.277
Cphy1267	+	None	None	hypothetical protein	130.884	228.498	138.108	189.436	72.3937	60.8758	44.9432	60.4724	507.625	17.6784	182.401	220.148	379.518
Cphy1268	-	None	None	hypothetical protein	44.5135	107.918	72.0708	75.7974	87.993	27.1827	69.92	72.9173	149.513	106.119	131.167	125.299	78.6262
Cphy1269	+	None	None	hypothetical protein	2.42906	1.97565	1.99565	2.55967	5.4855	1.38691	6.84564	2.22572	5.27626	3.22615	4.25272	5.68859	5.79591
Cphy1270	+	transcription	None	PadR-like family transcriptional regulator	509.023	386.296	49.4665	210.98	104.45	114.438	82.9942	39.8024	24.1996	12.6541	33.0066	47.8052	37.0862
Cphy1271	+	unknown	None	hypothetical protein	467.038	204.934	29.8888	186.31	39.0674	128.476	48.4607	18.7498	19.3949	7.61562	26.0607	19.4352	19.2285
Cphy1272	+	None	None	hypothetical protein	496.179	164.767	42.0468	230.293	43.6618	214.962	64.6261	26.415	37.2529	11.4365	44.1818	48.9736	50.2878
Cphy1273	+	signal transduction	None	phage shock protein C, PspC	713.269	349.311	303.97	410.252	107.819	412.716	161.058	246.923	117.124	49.7467	89.9723	176.921	168.67
Cphy1274	+	translation	None	arginyl-tRNA synthetase	271.45	209.561	271.987	236.599	123.768	102.434	117.461	80.292	471.906	32.4245	286.792	129.823	261.181
Cphy1275	+	general	None	hypothetical protein	12.1265	12.5593	8.90371	11.0225	6.95245	8.11232	3.26359	6.58131	32.3641	2.78278	27.2474	8.62162	12.9044
Cphy1276	+	general	None	hypothetical protein	162.128	205.289	136.251	210.507	98.9344	71.8666	224.286	132.285	410.395	61.6088	281.609	145.825	157.646
Cphy1277	-	posttranslational modifications	None	glutaredoxin-like protein	32.1237	37.6329	46.7167	37.5949	47.3356	9.98657	42.8676	16.6106	48.0311	25.8981	69.4769	122.085	90.0919
Cphy1278	+	None	None	hypothetical protein	6.45522	7.68938	4.2553	9.29985	9.96509	2.832	14.8307	2.88339	9.91116	3.77315	16.7125	20.3978	34.8082
Cphy1279	+	transcription	None	GntR family transcriptional regulator	422.069	4499.77	292.403	787.24	652.611	410.373	296.872	430.185	306.199	39.7393	1340.16	71.4099	190.024
Cphy1280	+	defense	None	ABC transporter related	511.616	3685.09	261.485	771.657	413.551	433.934	256.545	259.6	386.625	40.234	1742.29	98.164	262.073
Cphy1281	+	None	None	hypothetical protein	417.925	1980.14	198.591	727.092	249.65	376.304	244.469	170.728	274.708	42.509	958.962	88.6604	197.194
Cphy1282	-	None	None	hypothetical protein	1034.18	6471.86	499.837	1409.16	839.623	822.405	638.43	253.836	277.581	37.8024	1082.05	137.961	250.101
Cphy1283	+	unknown	None	hypothetical protein	69.8667	505.626	35.8432	109.608	43.5452	38.98	34.1565	28.6186	27.0206	4.18819	72.5182	9.02887	13.8145
Cphy1284	+	None	None	hypothetical protein	1485.09	1831.08	59.1634	925.185	217.88	539.454	159.771	92.3846	75.6858	12.4234	190.882	74.9682	79.235
Cphy1285	+	None	None	hypothetical protein	1022.61	855.845	110.152	586.544	99.8822	424.735	81.0564	70.0487	541.977	26.3605	371.382	112.967	87.7503
Cphy1286	+	unknown	None	trans-2-enoyl-CoA reductase	2180.79	1573.82	402.308	1172.53	190.54	892.053	188.241	111.941	750.043	35.1389	598.162	126.682	145.174
Cphy1287	+	signal transduction	None	two component transcriptional regulator	776.573	827.16	249.74	432.388	112.474	340.003	73.0031	45.0495	348.528	10.6788	198.176	46.008	66.3259
Cphy1288	+	signal transduction	None	integral membrane sensor signal transduction histidine kinase	709.325	513.807	176.014	396.017	117.753	373.577	64.3686	52.8888	357.943	10.3286	253.583	42.0636	68.3373
Cphy1289	+	defense	None	ABC transporter related	222.794	588.377	116.961	195.508	62.7292	157.112	35.2983	79.713	159.813	11.0084	160.564	24.8831	68.8446
Cphy1290	+	None	None	ABC-2 type transporter	166.929	511.04	98.1747	154.765	46.8191	126.913	41.1628	47.6986	87.6195	7.82649	86.9919	10.1414	27.1525
Cphy1291	+	translation	None	GCN5-related N-acetyltransferase	30.9801	99.3854	111.405	40.1657	53.9403	16.261	59.5075	30.1169	138.027	40.9114	104.314	96.1534	75.285
Cphy1292	+	unknown	None	hypothetical protein	27.5406	49.5314	64.9148	37.2922	26.845	10.9092	24.8966	17.8648	92.5966	18.1021	57.6891	61.8215	61.6555
Cphy1293	-	transcription	None	LysR family transcriptional regulator	29.5163	22.9669	41.8267	36.7933	45.7829	14.6216	32.3532	19.6887	36.8734	13.6994	39.6433	16.9022	20.3562
Cphy1294	+	energy production	None	nitroreductase	14.8088	19.4745	22.5477	24.6782	28.0744	10.1956	43.8269	9.05958	14.7945	16.7053	29.4666	8.38205	9.89807
Cphy1295	+	None	None	hypothetical protein	30.241	33.9636	35.0484	38.8517	21.267	16.752	56.6929	24.769	19.2508	20.1108	37.0867	7.45367	20.7379
Cphy1296	-	general	None	pyridoxamine 5'-phosphate oxidase-related FMN-binding	55.092	60.7618	77.0059	57.9739	22.0703	19.3316	48.9386	19.8722	96.4842	31.9278	92.5669	25.7344	172.525
Cphy1297	+	amino acid transport and metabolism	None	GntR family transcriptional regulator	108.1	136.444	100.291	127.684	112.985	80.212	211.176	85.0956	67.3293	24.0502	110.738	7.34142	33.4923
Cphy1299	-	unknown	None	hypothetical protein	109.776	190.932	157.779	167.799	243.702	102.717	227.353	182.712	404.633	245.038	395.473	233.929	271.762
Cphy1300	+	signal transduction	None	cyclic nucleotide-binding protein	37.7047	79.8615	92.6638	67.0975	125.223	29.671	81.1347	121.538	68.9678	49.6269	74.1291	51.7601	43.0818
Cphy1301	-	carbohydrate transport and metabolism	CE8	pectinesterase	75.3307	78.0867	95.7009	78.0939	52.8743	35.7423	70.1861	57.2236	117.218	14.9821	90.6805	56.6689	55.1487
Cphy1302	+	replication	None	putative RNA methylase	147.921	180.226	138.954	124.689	114.507	49.3525	115.012	101.852	213.966	64.5001	178.93	86.9086	95.1182
Cphy1303	+	replication	None	endonuclease IV	250.404	215.648	133.702	178.904	140.538	116.46	151.861	130.152	82.0343	30.3814	95.6906	28.9866	31.7787
Cphy1304	+	None	None	hypothetical protein	174.085	214.084	148.394	152.191	98.813	103.917	114.288	141.152	63.5304	13.8211	65.803	21.5545	22.8868
Cphy1305	+	general	None	hypothetical protein	83.4136	79.7511	49.0194	59.1234	57.3798	52.8964	54.0995	38.0605	24.2939	4.35489	28.3892	10.9782	12.2399
Cphy1306	+	general	None	hypothetical protein	46.7148	53.2421	32.5656	41.9177	33.5446	30.5818	28.5445	21.4195	27.1864	4.8816	25.0715	10.7305	10.2233
Cphy1307	+	coenzyme transport and metabolism	None	UBA/THIF-type NAD/FAD binding protein	80.4194	81.6345	76.4914	63.3268	64.1185	39.145	48.171	37.5119	31.4516	3.93651	38.8558	10.8492	15.4265
Cphy1308	+	None	GH87	APHP domain-containing protein	12.0671	25.7693	9.87753	27.9838	177.57	17.1869	9.80876	134.202	4.12967	177.442	15.1395	18.4736	6.58287
Cphy1309	+	None	None	vitamin B12 dependent methionine synthase activation region	5.42801	16.0058	24.3667	15.2895	12.4826	1.64504	7.39418	11.1136	39.2774	18.8077	36.3893	37.6122	31.0428
Cphy1310	-	None	None	YhhN family protein	34.9404	28.154	31.3927	27.6906	25.2751	19.2246	20.3709	11.9069	80.4684	26.7938	55.7568	197.946	456.802
Cphy1311	-	unknown	None	hypothetical protein	33.8486	34.3254	43.0868	32.0804	24.3536	16.481	25.2507	12.8397	83.9348	9.84918	55.0924	16.7317	34.06
Cphy1312	+	general	None	hypothetical protein	38.6719	65.0709	83.8707	55.0363	29.9394	8.94537	59.6241	29.0362	85.1535	23.6379	75.8886	31.6702	31.5372
Cphy1313	+	transcription	None	regulatory protein GntR HTH	28.9195	52.9549	41.1414	36.2457	23.4966	11.7201	39.2881	26.6852	145.547	25.4074	117.694	39.6805	58.8259
Cphy1314	-	replication	None	transposase IS204/IS1001/IS1096/IS1165 family protein	20.8925	21.3735	20.4539	16.885	30.3094	14.0631	18.038	12.4651	29.7047	12.0868	25.3564	8.50364	12.543
Cphy1315	+	energy production	None	electron transfer flavoprotein alpha/beta-subunit	378.906	279.924	21.555	217.545	127.117	112.541	394.517	102.042	79.4176	93.2035	304.083	55.8129	57.2233
Cphy1316	+	energy production	None	electron transfer flavoprotein alpha subunit	398.333	223.841	6.72255	197.428	136.316	114.818	294.289	129.081	81.7401	89.4156	338.141	49.6424	55.8308
Cphy1317	+	energy production	None	FAD linked oxidase domain-containing protein	467.944	276.021	12.4583	296.327	228.241	109.635	421.33	170.062	127.852	120.644	502.483	106.508	105.022
Cphy1318	-	defense	None	MATE efflux family protein	115.972	167.407	246.313	170.708	130.242	91.5522	188.777	133.915	156.612	73.2293	159.196	35.1496	43.5135
Cphy1319	-	None	None	hypothetical protein	104.562	166.462	146.984	137.418	137.337	98.3131	188.539	122.477	156.18	159.613	210.658	58.7965	62.3479
Cphy1320	+	None	None	small acid-soluble spore protein alpha/beta type	9.59391	866.09	2621.63	148.971	3089.9	471.52	10.6429	6173.92	834.534	1866.73	292.121	41650.5	43548.9
Cphy1321	+	replication	None	methyltransferase	36.7972	180.015	199.755	80.0176	92.3773	14.1439	83.8401	59.4096	439.826	68.3527	312.539	241.716	226.703
Cphy1322	+	coenzyme transport and metabolism	None	pantetheine-phosphate adenylyltransferase	45.2174	114.399	104.496	67.6834	68.0352	19.3051	74.3616	73.1663	234.067	41.7976	182.346	100.012	105.053
Cphy1323	+	None	None	hypothetical protein	203.228	242.376	150.563	233.783	149.894	76.3616	197.128	190.922	575.726	170.169	539.644	432.359	356.725
Cphy1324	-	None	None	nucleoside recognition domain-containing protein	37.9349	23.5341	26.5474	56.2603	19.3845	19.6726	38.3769	24.1291	30.0793	10.5588	62.1298	41.2165	35.0057
Cphy1325	-	general	None	hypothetical protein	40.2194	25.2778	24.9965	38.0805	46.312	24.186	22.7661	33.0847	41.6149	20.2359	45.1334	20.6316	36.832
Cphy1326	+	energy production	None	phosphate acetyltransferase	396.631	488.393	1193.86	379.802	214.794	197.071	129.082	127.963	711.893	19.5656	400.177	49.3574	145.314
Cphy1327	+	energy production	None	acetate kinase	333.31	351.956	850.429	359.661	174.569	253.461	173.704	124.031	411.417	41.3221	305.013	86.0683	135.51
Cphy1328	+	general	None	hypothetical protein	2011.67	2617.01	4006.51	2188.71	1277.43	1046.14	1631.12	1138.96	7274.73	221.06	5340.38	2989.19	6450.54
Cphy1329	+	translation	None	ribosomal protein L32	1621.59	1480.54	2903.92	1915.15	751.945	1167.79	1210.17	814.825	1507.76	73.484	968.752	822.471	1293.75
Cphy1330	-	replication	None	exonuclease-like protein	31.7268	30.8261	26.5848	31.494	35.1887	10.0902	14.6884	8.75004	85.423	10.1644	72.4521	29.2893	24.1986
Cphy1331	+	lipid transport and metabolism	None	phospholipase D/transphosphatidylase	387.424	500.539	203.593	390.187	230.467	245.577	297.476	98.5342	87.8406	86.0225	108.195	73.4146	72.8694
Cphy1332	+	None	None	regulatory protein, MerR	180.93	256.779	85.9361	169.312	143.693	103.744	164.217	52.4104	62.9767	55.0074	79.5195	31.1845	45.0812
Cphy1333	+	replication	None	Holliday junction DNA helicase RuvA	223.357	273.586	100.801	201.401	121.951	106.936	130.502	65.0617	112.241	132.898	157.782	61.4099	61.4426
Cphy1334	+	replication	None	Holliday junction DNA helicase RuvB	274.065	304.669	111.632	195.438	148.896	105.575	137.895	82.1347	129.767	58.3215	169.558	36.7319	51.7757
Cphy1335	+	None	None	hypothetical protein	318.13	353.801	97.969	239.438	175.042	117.165	151.334	162.559	558.179	206.263	370.379	297.001	245.332
Cphy1336	+	posttranslational modifications	None	peptidase U32	108.29	88.6503	39.3251	58.5249	89.5953	62.9383	37.4583	39.6674	28.4321	7.27882	49.5827	40.8722	16.514
Cphy1337	+	cell cycle	None	penicillin-binding protein transpeptidase	87.0969	66.752	34.644	55.808	43.4346	58.8671	43.652	16.6758	19.3044	5.17253	39.6747	12.4606	7.03015
Cphy1338	+	nucleotide transport and metabolism	None	NUDIX hydrolase	323.796	845.079	717.357	416.111	409.902	147.847	441.046	293.847	1085.94	376.52	1138.41	958.714	794.189
Cphy1339	+	None	None	hypothetical protein	13.8957	11.6572	9.44259	13.2672	15.1612	3.61165	7.70739	8.30002	14.4678	5.56628	19.7902	20.5313	18.2032
Cphy1340	+	general	None	hypothetical protein	61.707	147.158	226.029	114.404	162.647	30.1973	136.397	79.3022	320.277	166.392	233.146	312.546	299.541
Cphy1341	-	None	None	hypothetical protein	156.978	512.64	634.71	349.796	359.543	116.235	302.906	230.998	792.148	140.287	549.854	755.423	570.42
Cphy1342	+	unknown	None	GtrA family protein	34.6174	67.3316	66.1581	54.6426	57.0533	25.21	53.652	46.8312	218.447	62.1395	139.097	84.1735	100.889
Cphy1343	+	general	None	putative RNA methylase	132.318	133.097	221.465	164.425	120.129	73.2647	133.911	105.413	300.289	58.6398	159.736	76.1116	119.398
Cphy1344	-	None	None	hypothetical protein	133.059	118.069	147.23	163.854	199.065	109.58	208.38	228.892	269.229	190.399	156.347	108.37	115.168
Cphy1345	+	amino acid transport and metabolism	None	prephenate dehydratase	34.8532	28.2536	28.6989	28.8378	25.5975	13.3899	13.6657	31.8174	76.2662	6.90839	41.8592	16.606	32.6938
Cphy1346	+	posttranslational modifications	None	peptidase S1 and S6 chymotrypsin/Hap	96.1893	283.904	51.4665	78.3728	262.139	97.3587	45.7541	346.626	111.98	62.0767	103.118	88.6392	102.702
Cphy1347	+	inorganic ion transport and metabolism	None	NMT1/THI5-like domain-containing protein	14.8692	104.253	91.9653	18.4929	57.4049	16.219	12.8385	105.024	33.7975	32.4512	21.2869	220.344	1611.51
Cphy1349	+	unknown	None	hypothetical protein	187.181	214.119	344.298	256.929	217.973	132.391	332.743	166.552	314.312	640.064	254.256	774.316	575.235
Cphy1350	-	carbohydrate transport and metabolism	None	acyltransferase 3	34.2623	139.681	8.97156	122.546	48.8641	41.5198	58.8888	43.4406	188.96	194.659	294.053	107.073	63.9452
Cphy1351	-	None	None	hypothetical protein	944.604	1222.54	2072.61	1056.71	738.226	982.45	1057.99	960.051	1855.72	696.411	1363.55	2647.36	2453.28
Cphy1352	-	replication	None	UvrD/REP helicase	107.871	88.9916	44.1956	94.2311	109.356	70.6776	95.3064	66.7176	72.7126	30.3014	115.132	24.8967	39.2989
Cphy1353	+	None	None	hypothetical protein	175.676	267.863	266.023	254.532	445.011	95.9527	293.675	290.945	194.439	205.224	326.935	497.54	353.423
Cphy1354	-	unknown	None	TrpR like protein, YerC/YecD	94.0084	287.449	243.919	207.845	254.751	34.3826	106.811	218.853	425.704	161.62	581.846	1286.5	1153.22
Cphy1355	+	translation	None	RNA methyltransferase	32.6001	24.5357	33.6842	28.0565	20.3742	8.41668	13.6172	15.1422	74.8719	4.09303	55.0121	23.4699	33.7795
Cphy1356	+	general	None	beta-lactamase domain-containing protein	53.1578	43.7462	37.4032	43.4736	48.2576	51.3145	32.6372	34.7608	126.186	31.5804	107.138	44.2628	101.999
Cphy1358	+	None	None	hypothetical protein	6.51492	8.41917	7.24895	6.16248	0	4.21562	5.37205	1.38468	13.745	1.24028	15.5262	2.26893	2.9368
Cphy1359	+	transcription	None	ArsR family transcriptional regulator	9.74169	65.043	33.235	27.8355	57.2506	9.8833	10.8628	53.6819	26.181	16.177	53.3653	39.6726	39.7102
Cphy1360	+	None	None	hypothetical protein	39.8674	98.7189	49.7569	65.5559	60.181	26.4996	46.3877	64.0536	58.4041	26.9645	103.247	70.473	79.3979
Cphy1361	+	None	None	hypothetical protein	149.554	295.182	283.899	235.126	113.721	156.984	119.245	150.721	352.08	97.0932	264.538	106.703	149.721
Cphy1362	-	cell cycle	None	hypothetical protein	3.634	4.28945	5.17338	2.72325	7.52348	3.60719	2.32767	22.5461	2.7273	0.472368	2.99611	2.07646	3.35627
Cphy1363	-	defense	None	ABC transporter related	2.1681	2.59798	2.24989	1.8942	3.4518	2.90875	0.342733	22.4104	2.20697	0.134235	1.51736	1.03142	1.05788
Cphy1364	+	transcription	None	TetR family transcriptional regulator	13.9938	16.5877	18.1653	11.9301	161.254	6.27971	26.1429	41.6554	25.4207	48.8183	27.7066	17.0304	23.9985
Cphy1365	+	coenzyme transport and metabolism	None	deaminase-reductase domain-containing protein	43.1534	38.9218	28.7038	31.2428	203.619	31.2291	42.1801	116.46	44.1141	57.2501	48.6407	20.6096	23.8723
Cphy1366	-	inorganic ion transport and metabolism	None	heavy metal translocating P-type ATPase	41.1184	26.4537	17.7329	28.1788	165.671	27.3842	41.0574	87.639	18.1825	29.6479	18.7078	8.03531	8.68299
Cphy1367	+	transcription	None	TetR family transcriptional regulator	8.95534	13.9932	8.23246	7.19646	40.003	4.34941	12.8117	30.6974	31.2279	29.7762	23.242	12.6848	10.1323
Cphy1368	+	coenzyme transport and metabolism	None	glutamyl-tRNA reductase	7.04021	44.0731	13.9276	27.7264	22.1992	10.62	22.7589	14.7148	63.6898	40.4396	99.3813	68.5157	97.7329
Cphy1369	+	coenzyme transport and metabolism	None	siroheme synthase	1.7156	28.6871	2.64092	20.5059	4.85385	0.447074	2.17933	4.14838	21.1775	3.86292	34.9711	25.6012	26.8453
Cphy1370	+	coenzyme transport and metabolism	None	porphobilinogen deaminase	7.53654	76.394	12.7695	40.541	17.0675	9.23315	6.92019	13.1292	23.3231	5.51783	56.4	16.3041	19.7881
Cphy1371	+	coenzyme transport and metabolism	None	uroporphyrin-III C-methyltransferase	4.23948	68.4488	7.13315	30.5771	10.9852	8.92301	2.41255	10.546	18.2018	3.61125	42.8082	10.1659	10.5711
Cphy1372	+	coenzyme transport and metabolism	None	delta-aminolevulinic acid dehydratase	5.02116	104.263	13.1368	40.2385	12.881	14.4973	5.71492	9.40887	20.709	4.92343	50.7572	12.1182	11.6006
Cphy1373	+	coenzyme transport and metabolism	None	glutamate-1-semialdehyde aminotransferase	9.49983	167.433	20.2476	49.4967	16.0947	26.0053	10.4223	14.1679	17.6362	3.53882	40.7718	8.02825	9.42434
Cphy1374	+	coenzyme transport and metabolism	None	cobalamin biosynthesis protein CbiD	12.2015	222.508	16.7238	47.929	19.6164	31.7962	16.0078	14.7071	17.069	3.48011	36.6971	7.60995	6.40368
Cphy1375	+	coenzyme transport and metabolism	None	precorrin-2 C20-methyltransferase	17.3203	211.989	18.529	56.5287	15.1821	29.5919	11.0423	18.1834	21.6432	8.25768	41.0649	24.5117	13.9088
Cphy1376	+	coenzyme transport and metabolism	None	precorrin-4 C11-methyltransferase	8.88725	150.743	10.3424	27.7168	7.72796	14.7075	11.8609	6.84877	15.2273	1.92262	26.7191	4.21925	5.0843
Cphy1377	+	coenzyme transport and metabolism	None	cobalamin (vitamin B12) biosynthesis CbiG protein	9.1307	194.879	11.3612	29.3403	18.2545	17.0418	10.945	10.4783	19.1248	2.99329	32.242	6.78408	7.62267
Cphy1378	+	coenzyme transport and metabolism	None	precorrin-3B C17-methyltransferase	10.6459	154.227	15.5696	37.8855	25.5278	25.4258	13.5611	11.2458	15.535	4.63232	29.9695	17.4487	11.7589
Cphy1379	+	coenzyme transport and metabolism	None	precorrin-6x reductase	11.9296	199.095	14.4514	41.4778	11.0242	23.1209	14.8848	11.4927	28.15	4.59825	48.0323	11.0135	12.2242
Cphy1380	+	coenzyme transport and metabolism	None	cobyrinic acid a,c-diamide synthase	10.5663	164.147	11.1832	40.3684	8.87693	19.6851	5.40127	9.04866	36.8178	5.22103	65.8825	11.6709	17.9624
Cphy1381	+	coenzyme transport and metabolism	None	ATP	9.58184	193.214	7.32999	31.7349	12.9714	18.2217	7.8087	5.33537	72.462	11.3869	187.101	81.7498	54.1211
Cphy1382	+	coenzyme transport and metabolism	None	precorrin-8X methylmutase CbiC/CobH	15.9166	214.584	14.0241	69.4771	13.3088	31.3631	18.8332	10.9969	57.0858	16.5086	243.662	122.854	61.8894
Cphy1383	+	inorganic ion transport and metabolism	None	cobalt ABC transporter, inner membrane subunit CbiQ	0.427143	24.3925	0.283992	7.32057	0.912052	1.50122	0.592297	0.130139	9.57256	12.9085	83.3161	92.9911	34.0639
Cphy1384	+	inorganic ion transport and metabolism	None	ABC transporter related	0.252347	30.484	0.579866	10.4368	1.88008	1.47138	0	0.68787	14.7371	19.0389	179.581	120.041	52.4236
Cphy1385	+	inorganic ion transport and metabolism	None	cobalamin biosynthesis protein CbiM	5.17018	285.099	16.2382	101.444	3.51278	35.8627	6.61639	0.85624	151.561	98.2834	855.886	838.747	351.253
Cphy1386	+	inorganic ion transport and metabolism	None	cobalt transport protein CbiN	7.12937	493.758	26.5407	158.823	4.96777	55.1056	24.1635	4.25393	191.904	126.439	1071.43	1163.33	470.737
Cphy1387	+	coenzyme transport and metabolism	None	anaerobic cobalt chelatase	2.28454	84.1857	2.42456	17.3258	1.45276	8.23598	3.9435	1.11721	53.8347	15.3814	167.811	31.6137	43.3907
Cphy1388	+	None	None	hypothetical protein	22.7086	164.707	10.2988	36.5344	12.9922	24.854	5.54268	15.1042	167.202	39.2467	399.966	84.9684	141.894
Cphy1389	+	energy production	None	hypothetical protein	19.2043	175.853	11.6663	39.658	9.30517	22.3519	14.2754	19.8813	153.805	33.2236	461.295	74.5311	126.013
Cphy1390	+	carbohydrate transport and metabolism	None	binding-protein-dependent transport systems inner membrane component	0.525226	0.876328	0.536759	0.574661	0.690923	0.567773	1.35587	0.252664	0.448397	0.768759	0.987873	0.116478	0.568543
Cphy1391	+	carbohydrate transport and metabolism	None	binding-protein-dependent transport systems inner membrane component	0.368211	1.28339	0.805376	0.45374	2.19332	0.47532	0	0.0704985	0.347807	0.548173	0.622167	0.427962	0.306578
Cphy1392	+	carbohydrate transport and metabolism	None	extracellular solute-binding protein	90.9798	118.63	100.407	79.2498	114.161	65.9178	105.451	57.9431	71.164	34.8587	85.0043	33.5281	45.3241
Cphy1393	+	signal transduction	None	histidine kinase internal region	19.0262	16.9752	5.85716	9.38589	25.0732	10.2045	10.1639	14.2054	39.211	18.0066	35.6738	13.8157	17.6614
Cphy1394	+	signal transduction	None	two component AraC family transcriptional regulator	20.7084	18.128	8.45905	10.2426	25.4524	14.1092	7.40039	15.4611	33.8498	18.476	30.9938	18.3557	15.0042
Cphy1395	+	None	GH95	hypothetical protein	26.0703	40.3341	27.7978	22.1291	28.639	22.4044	17.3895	23.9849	31.7613	12.4343	34.4434	12.9051	12.0467
Cphy1396	+	energy production	None	sodium	14.1716	18.3122	16.4036	28.7453	66.1244	19.4603	58.421	11.7259	16.3456	4.3223	17.8498	16.7261	30.9077
Cphy1397	-	None	None	hypothetical protein	0.792989	1.41417	1.11447	20.1366	5.80676	10.4301	0.992792	1.14677	14.505	89.9009	229.924	1200.28	138.302
Cphy1398	+	None	None	hypothetical protein	3.41424	23.0149	8.45789	10.2585	2.90755	0.436091	5.18232	3.57256	15.1067	1.07143	15.5845	3.97503	5.35809
Cphy1399	+	lipid transport and metabolism	None	dipeptidyl aminopeptidase/acylaminoacyl-peptidase-like protein	6.44629	14.9521	5.9687	10.4914	7.95687	2.52037	9.47675	3.9977	17.298	2.27279	14.9968	5.70605	8.15194
Cphy1400	+	general	None	GCN5-related N-acetyltransferase	4.95077	24.0369	7.33978	11.4105	10.0156	3.30075	3.17461	7.95184	29.759	3.28802	26.8796	8.54688	12.5059
Cphy1401	+	None	None	hypothetical protein	3.05523	9.8928	4.61739	7.1319	6.17329	3.32766	2.53227	1.83528	13.5783	1.4902	16.7766	3.24653	4.29818
Cphy1402	+	unknown	None	3-demethylubiquinone-9 3-methyltransferase	8.51087	15.4371	9.71866	13.9956	3.33982	4.76787	4.94272	8.88827	12.096	1.12122	11.8075	4.96096	5.23891
Cphy1403	+	general	None	glycosyl hydrolase BNR repeat-containing glycosyl hydrolase	26.2073	36.2698	19.4955	36.9427	39.0032	8.61444	18.2742	35.7155	119.246	32.0869	70.7044	49.616	36.0915
Cphy1404	-	general	None	putative flavoredoxin	15.1092	21.3355	9.81453	22.1196	25.391	7.07952	12.8297	13.9564	59.9344	16.2905	52.3767	150.649	170.646
Cphy1405	+	transcription	None	HxlR family transcriptional regulator	10.1394	16.5325	25.625	17.7754	22.9313	4.62611	17.9428	17.7672	60.5907	12.3794	53.635	30.9061	29.7023
Cphy1406	+	None	None	hypothetical protein	4.49456	29.5957	7.21732	22.8397	10.6258	4.00018	6.22061	8.79726	40.1938	28.318	52.5622	41.6333	32.4154
Cphy1407	+	None	None	hypothetical protein	5.27344	35.7606	4.84089	15.7879	17.4952	6.58188	6.28068	22.0634	65.7371	41.5701	94.9127	66.8026	62.1554
Cphy1408	+	defense	None	ABC transporter ATP-binding protein	5.53888	45.8443	5.47625	16.396	30.7195	5.3998	5.12419	30.0763	67.2517	40.2408	101.359	74.1647	57.0272
Cphy1409	+	general	None	methyltransferase type 11	22.4237	85.4067	16.8761	67.6756	58.0903	19.6737	27.1119	44.9505	85.4665	70.8226	152.888	144.649	80.8686
Cphy1410	+	transcription	None	MerR family transcriptional regulator	3.32204	9.71657	7.83563	8.52995	17.4578	3.99481	9.45713	10.6805	12.5	74.2141	20.1657	32.0164	6.68856
Cphy1411	+	energy production	None	microcompartments protein	2.46644	0.337727	1.095	1.1684	30.0705	1.52153	62.9693	0	2.01077	170.302	0.0960835	0.647605	0.177959
Cphy1412	+	None	None	membrane spanning protein	0.870189	0.182535	0.406307	0.92483	14.2781	0.40956	23.69	0.633094	1.2314	61.3035	0.26597	0.091796	0.292663
Cphy1413	+	None	None	hypothetical protein	0.637468	1.02235	0.586309	0.271782	26.2968	0	54.461	1.47476	1.97849	79.1104	0.446878	0	0.0519345
Cphy1414	+	energy production	None	microcompartments protein	1.41867	0.0839755	0	0.154457	3.09066	1.08059	18.8906	0.596951	0.245918	41.2683	0.094116	0.466916	0.08686
Cphy1415	+	energy production	None	microcompartments protein	1.44358	1.04934	0.155707	0.427621	22.1874	1.03807	44.3085	2.41669	1.25799	83.3161	0.210305	0.305304	0.21346
Cphy1416	+	energy production	None	aldehyde dehydrogenase family protein	1.70571	0.971224	1.96865	1.79555	34.1876	1.38229	82.9722	3.69241	1.539	213.82	1.05858	4.71755	0.756736
Cphy1417	+	energy production	None	formate C-acetyltransferase	1.56273	0.815889	0.677029	1.34064	28.8626	1.70835	76.4317	4.68642	0.866165	71.3659	0.626266	0.373976	0.292513
Cphy1418	+	posttranslational modifications	None	glycyl-radical activating family protein	2.20509	1.23095	0.342843	2.12079	25.6598	2.47761	81.088	5.11781	1.01583	87.1135	0.566472	0.40993	0.472315
Cphy1419	+	amino acid transport and metabolism	None	microcompartments protein	1.00811	0.499456	1.50566	1.25989	21.6411	2.71345	106.023	1.20744	0.56734	55.936	0.197844	0.583161	0.043637
Cphy1420	+	amino acid transport and metabolism	None	EutP/PduV family GTP-binding protein	3.62504	1.68224	0.895904	1.82937	53.4857	3.24735	108.563	4.59266	0.807664	84.3233	0.436717	0.318194	0.163662
Cphy1421	+	energy production	None	iron-containing alcohol dehydrogenase	1.42661	1.20938	0.787612	2.0367	36.1334	1.73456	91.7175	2.21348	0.51955	33.929	0.228737	0.460297	0.116731
Cphy1422	+	amino acid transport and metabolism	None	hypothetical protein	2.9104	0.770177	1.31734	1.31235	55.7244	3.04061	129.862	7.47643	1.10431	64.6927	0.453659	0.504444	0.139601
Cphy1423	+	amino acid transport and metabolism	None	ethanolamine utilization protein EutJ family protein	1.8719	0.82286	0.77989	2.57913	32.121	2.13054	135.058	2.34767	0.870077	41.1897	0.38701	0.208877	0.288919
Cphy1424	+	None	None	microcompartments protein	1.9369	2.21175	0.842573	1.46639	52.075	1.95952	164.538	3.08982	0.844731	46.222	0.245338	0.365043	0.146112
Cphy1425	+	energy production	None	ethanolamine utilization protein EutN/carboxysome structural protein Ccml	1.02873	0.649293	0.338252	1.6173	22.1381	0.755942	55.8284	1.34544	0.523661	28.3723	0.212042	0.431852	0.196004
Cphy1426	+	amino acid transport and metabolism	None	ethanolamine utilisation EutQ family protein	2.19273	1.40792	1.76641	1.20181	57.2599	1.73653	98.7532	5.67795	1.46819	80.4642	0.549684	0.682447	0.373904
Cphy1427	+	energy production	None	microcompartments protein	1.21374	0.738412	0.98891	1.71788	30.519	2.88258	111.378	3.03504	0.98679	75.7073	0.778176	0.50912	0.106388
Cphy1428	+	energy production	None	acetaldehyde dehydrogenase (acetylating)	3.3886	4.78891	2.99758	6.82427	56.1368	4.01373	174.965	6.9162	3.38527	76.8689	3.60173	1.23813	0.604827
Cphy1429	+	secondary metabolism	None	propanediol utilization protein	5.26037	8.25543	3.72847	10.7827	54.7651	5.42728	139.383	6.52948	7.04988	92.0742	7.07362	0.807194	1.39779
Cphy1430	+	energy production	None	microcompartments protein	10.8352	19.2481	12.738	19.4761	86.9208	13.3494	358.226	13.7745	37.8713	148.345	33.5673	7.9042	8.62119
Cphy1431	-	None	None	hypothetical protein	10.2057	34.8666	30.1845	42.6838	12.26	7.6567	36.5107	26.7182	27.6087	6.46241	16.1612	16.022	11.8385
Cphy1432	+	posttranslational modifications	None	isoprenylcysteine carboxyl methyltransferase	22.9483	34.773	37.0121	27.5786	25.7546	13.8883	40.6176	13.5264	55.137	26.1586	44.8607	22.6518	28.6475
Cphy1433	+	amino acid transport and metabolism	None	HAD superfamily hydrolase	16.5962	20.3558	12.9592	20.0555	22.4395	11.0778	28.5822	8.34436	28.1899	17.8701	26.0636	12.0789	14.2869
Cphy1434	+	unknown	None	hypothetical protein	98.1622	109.079	146.082	146.972	100.062	84.0109	217.192	77.3257	326.192	82.158	202.462	164.241	193.434
Cphy1435	+	envelope	GH19	peptidoglycan binding domain-containing protein	124.21	193.71	144.312	143.309	139.699	130.169	144.2	123.77	44.254	17.7679	77.8161	15.3347	20.4642
Cphy1436	-	None	None	hypothetical protein	104.908	147.956	103.582	124.549	117.302	111.302	123.118	140.265	76.834	57.8098	101.457	52.0343	37.6482
Cphy1437	+	None	None	hypothetical protein	2.19275	18.7826	5.84777	13.4581	8.53465	4.23861	6.75787	13.1408	22.9213	32.0267	44.5151	179.706	185.766
Cphy1438	-	replication	None	transposase IS204/IS1001/IS1096/IS1165 family protein	6.37474	6.62587	5.69873	5.53789	9.42345	3.67414	5.46019	4.18097	10.4028	2.05647	6.36046	2.45771	3.01416
Cphy1439	-	replication	None	transposase IS4 family protein	19.8418	25.1463	20.3172	18.0524	36.6561	20.0108	30.6121	30.8647	28.7796	52.4757	31.7687	9.68684	12.5509
Cphy1440	-	envelope	None	peptidoglycan binding domain-containing protein	0.859065	0.810975	1.29286	0.829197	2.85141	0	1.2272	0	2.54642	0.27272	2.25222	4.572	2.47613
Cphy1441	+	unknown	None	hypothetical protein	6.42775	8.16118	8.26292	5.82769	6.12933	3.11599	6.069	3.87091	1.51121	0.426977	0.684801	1.3591	1.42979
Cphy1443	+	None	None	ABC transporter, permease protein, putative	1.37361	1.08976	3.34463	0.887639	1.12365	1.5263	0.81259	0.197189	0.458544	0.082475	0.289369	0.16145	0.324106
Cphy1444	+	envelope	None	hypothetical protein	3.18168	1.96431	5.98536	2.49035	1.27419	3.25246	1.9182	0.399843	0.878481	0.136672	0.547974	0.262886	0.518553
Cphy1445	+	defense	None	ABC transporter related	3.781	4.85786	7.54987	4.4544	1.48699	4.51576	2.26699	2.36643	2.53523	0.378589	3.12146	1.04373	1.97762
Cphy1446	-	amino acid transport and metabolism	None	transcriptional regulator	5.41575	2.73432	4.08689	4.17278	3.27255	3.15537	3.62069	2.23636	5.66016	1.02494	7.70119	1.98469	2.96869
Cphy1447	+	general	None	hypothetical protein	2.92938	3.79709	5.21315	3.3519	4.81821	1.32957	2.4024	2.28921	8.39859	4.98629	10.7269	12.7488	7.21775
Cphy1448	+	inorganic ion transport and metabolism	None	phosphonate ABC transporter, periplasmic phosphonate-binding protein	90.7317	106.773	692.668	200.173	63.8765	134.266	241.58	78.2794	305.628	65.0192	102.576	50.3024	77.9048
Cphy1449	+	inorganic ion transport and metabolism	None	phosphonate ABC transporter, ATPase subunit	28.4329	33.2467	235.542	54.0656	20.652	59.9847	67.6886	19.5129	84.8537	11.4431	33.8121	5.54687	13.0344
Cphy1450	+	inorganic ion transport and metabolism	None	phosphonate ABC transporter, inner membrane subunit	25.7133	28.8862	245.768	50.099	20.4333	68.3047	66.3213	14.9554	75.5254	9.33184	24.448	4.61102	10.8146
Cphy1451	+	inorganic ion transport and metabolism	None	phosphonate ABC transporter, inner membrane subunit	23.1047	34.2076	350.963	49.3907	25.4048	74.8257	72.566	21.3346	72.0178	9.52791	27.0376	7.99283	17.8065
Cphy1452	+	nucleotide transport and metabolism	None	5'-nucleotidase domain-containing protein	6.45609	6.0129	30.0545	7.01547	5.93242	9.45338	9.54088	4.10152	5.81381	2.52088	5.45862	1.47456	2.08221
Cphy1453	+	energy production	None	glycerophosphoryl diester phosphodiesterase	22.6619	33.4695	31.969	19.8391	27.3486	17.5222	23.1599	16.7926	32.2394	11.7367	35.9258	6.9225	16.689
Cphy1454	+	transcription	None	LacI family transcription regulator	86.6681	78.1227	131.538	98.3796	119.61	97.6844	106.894	99.2803	51.7	86.7323	46.3011	112.593	56.308
Cphy1455	+	unknown	None	hypothetical protein	76.7844	137.131	105.438	86.5844	125.324	75.2937	97.5399	127.608	74.4417	61.5869	95.3033	51.747	43.3838
Cphy1456	-	None	None	hypothetical protein	193.939	185.667	66.3996	42.6147	71.0166	54.9451	29.621	61.8509	441.196	49.5762	122.178	287.225	897.73
Cphy1457	-	defense	None	beta-lactamase	171.058	134.267	37.514	35.544	49.6261	37.0088	24.7442	26.8254	419.854	32.463	143.942	114.188	102.747
Cphy1458	-	transcription	None	MerR family transcriptional regulator	21.6163	23.4169	19.7493	21.0911	20.4605	6.58211	17.9747	16.1075	43.5888	20.1382	38.5917	23.0618	30.017
Cphy1459	-	amino acid transport and metabolism	None	L-serine dehydratase, iron-sulfur-dependent, alpha subunit	76.6878	94.227	31.5299	45.0734	193.983	36.1049	76.3206	59.4226	13.8516	35.0167	15.4644	9.82329	7.66954
Cphy1460	-	amino acid transport and metabolism	None	L-serine dehydratase, iron-sulfur-dependent, beta subunit	80.5022	98.2524	37.4599	44.1751	210.167	42.4291	77.0613	58.1722	15.1452	32.8165	16.2942	7.05917	5.30903
Cphy1461	-	energy production	None	sodium	133.061	120.633	55.4392	78.3275	358.434	76.5581	123.855	76.8727	10.2978	27.3929	12.6545	5.00382	4.6873
Cphy1462	+	None	None	hypothetical protein	1.93022	21.0397	7.69143	3.59105	23.0404	3.14445	5.60694	7.71603	13.7751	2.03871	15.1914	18.9548	30.0709
Cphy1463	+	general	None	GTPase EngC	5.04056	8.8257	4.27493	4.94542	20.5213	2.90042	2.68255	4.33357	6.19435	1.5275	12.9035	8.22149	12.9957
Cphy1464	+	inorganic ion transport and metabolism	None	carbonic anhydrase	13.6754	17.6629	13.3975	10.2433	12.2389	4.53751	6.51974	4.86915	40.0909	7.66862	45.9306	16.4252	21.7318
Cphy1465	+	amino acid transport and metabolism	None	D-isomer specific 2-hydroxyacid dehydrogenase NAD-binding	27.6184	29.1234	21.1305	20.7681	26.4787	14.6441	24.8572	12.8895	48.2711	7.29358	62.8607	31.5196	47.1179
Cphy1466	+	signal transduction	None	integral membrane sensor signal transduction histidine kinase	15.4138	29.2296	39.8976	18.5698	25.9964	15.4585	27.6252	20.3802	3.62532	3.32271	4.91311	2.68775	2.75125
Cphy1467	+	signal transduction	None	two component transcriptional regulator	21.6726	47.5398	60.8816	24.5419	29.2301	21.3849	33.3128	33.3238	4.06284	3.66805	6.35348	2.3729	2.06383
Cphy1468	+	defense	None	ABC transporter related	0.632885	2.49898	3.66193	1.89351	2.04316	1.75429	1.50788	3.16393	0.142979	0.076748	0.451831	0.173401	0.120784
Cphy1469	+	None	None	ABC-2 type transporter	3.15263	3.74808	3.16653	2.1929	2.5667	0.918272	1.26284	1.91608	0.155153	0.071398	0.569422	0.0737725	0.220743
Cphy1470	+	None	None	hypothetical protein	1.78084	2.75687	2.845	1.38546	2.31478	1.26825	3.23442	2.7511	0.0506915	0.090311	0.452995	0.164793	0.080194
Cphy1471	+	unknown	None	hypothetical protein	1.63238	2.22574	3.21876	2.09706	4.79216	1.99939	1.50521	3.18028	0.64745	0.135702	0.918874	0.0867135	0.273153
Cphy1472	-	transcription	None	AraC family transcriptional regulator	10.2885	27.1642	15.931	22.7609	16.4472	3.74266	10.2344	6.22265	57.6656	2.65139	39.2252	15.7904	18.0999
Cphy1473	+	general	None	putative esterase	7.68948	19.3229	5.54592	11.8319	2.11165	2.4685	3.84016	3.2176	73.1268	5.13857	37.0545	11.9823	15.173
Cphy1474	+	motility	None	methyl-accepting chemotaxis sensory transducer	16.0333	5.85709	7.61314	8.33012	5.36527	9.12425	4.84335	3.38064	30.8394	2.36773	21.9754	28.437	26.3138
Cphy1475	-	inorganic ion transport and metabolism	None	C4-dicarboxylate transporter/malic acid transport protein	164.701	35.1483	187.766	95.0212	8.5517	71.6468	85.5555	4.85241	654.516	13.0486	103.154	26.7001	76.2915
Cphy1476	-	None	None	C_GCAxxG_C_C family protein	128.565	72.9569	270.617	84.415	16.5648	54.6201	72.9946	4.5606	758.187	19.5692	145.065	39.0214	116.757
Cphy1477	+	transcription	None	LysR family transcriptional regulator	30.0299	50.3988	71.7213	22.4495	55.7451	6.8342	11.2197	21.9764	40.6294	6.48387	36.9062	25.3978	29.9569
Cphy1478	+	coenzyme transport and metabolism	None	molybdopterin binding domain-containing protein	57.6289	50.9194	66.4725	37.5509	74.0689	31.0434	26.8797	39.6865	50.7958	9.25549	41.7321	17.4711	22.3321
Cphy1479	+	coenzyme transport and metabolism	None	molybdenum cofactor biosynthesis protein C	58.8251	48.9024	62.1671	37.6508	59.1723	53.5392	22.1941	34.6422	39.4155	7.70552	33.8504	13.1795	18.5191
Cphy1480	+	coenzyme transport and metabolism	None	molybdenum cofactor biosynthesis protein A	49.584	46.744	62.8708	27.056	68.6865	40.5721	22.58	30.9729	25.7538	5.24403	26.1357	7.54242	12.4606
Cphy1481	+	coenzyme transport and metabolism	None	molybdenum cofactor synthesis domain-containing protein	67.1427	73.2892	88.6477	36.1116	97.559	61.2244	41.1156	53.0243	31.0567	6.64312	39.3656	7.45077	16.3675
Cphy1482	+	inorganic ion transport and metabolism	None	molybdenum ABC transporter, periplasmic molybdate-binding protein	153.121	96.3035	115.69	54.0505	89.2951	170.529	58.5681	55.9414	55.399	9.65956	48.6545	20.1109	56.6595
Cphy1483	+	inorganic ion transport and metabolism	None	molybdate ABC transporter, inner membrane subunit	52.1963	42.9701	68.7171	28.2344	44.8003	48.6182	35.0102	22.6686	24.4736	3.41569	22.3688	9.46931	12.854
Cphy1484	+	inorganic ion transport and metabolism	None	ABC transporter related	55.4453	44.3229	55.1024	28.7611	59.7272	31.7662	42.3586	18.8618	38.7784	3.86574	28.7593	9.8122	16.7202
Cphy1485	+	posttranslational modifications	None	hypothetical protein	49.0261	42.7195	49.7583	22.073	38.4747	27.7308	36.8889	13.778	25.6208	2.04642	19.9357	6.87451	10.2676
Cphy1486	+	amino acid transport and metabolism	None	selenide, water dikinase	57.713	60.4107	77.4371	31.0757	50.4997	37.8959	45.9967	23.8144	37.8898	3.9088	28.8911	9.41215	15.7099
Cphy1487	+	posttranslational modifications	None	SirA family protein	59.8904	78.2131	52.7643	28.9119	79.9152	46.4371	43.7448	24.5598	32.8997	5.19469	26.5682	11.7933	16.8447
Cphy1488	+	None	None	hypothetical protein	80.2793	86.443	73.6856	40.9268	61.0528	60.5371	41.7648	40.3334	32.9544	4.28506	28.8851	9.45723	14.5957
Cphy1489	+	amino acid transport and metabolism	None	cysteine desulfurase family protein	57.9931	78.0686	64.9843	29.3547	45.4951	41.7142	32.3436	29.7532	29.6016	3.26786	26.9357	7.30175	10.0418
Cphy1490	+	None	None	hypothetical protein	37.3452	55.9162	40.9982	20.2835	27.8862	15.7412	33.8833	21.1823	14.6098	1.12317	13.5012	1.77165	3.65227
Cphy1491	+	None	None	hypothetical protein	42.2284	46.5956	39.8529	19.5438	29.6209	27.0086	33.384	15.7132	18.9531	2.55939	16.178	3.16866	4.84058
Cphy1492	+	unknown	None	YheO domain-containing protein	138.699	123.978	110.854	92.5776	49.3103	59.3688	84.1261	35.5258	140.881	5.40298	93.6536	68.6164	71.5452
Cphy1493	+	translation	None	endoribonuclease L-PSP	13.9484	61.1855	47.6102	41.6397	726.697	16.9387	44.3553	92.0542	53.2857	388.679	46.5946	97.2066	29.4563
Cphy1494	+	general	None	putative chlorohydrolase/aminohydrolase	3.30528	8.12868	3.43533	8.41804	221.061	5.7943	15.4501	18.5778	10.6414	148.615	21.8151	22.8994	8.56468
Cphy1495	+	None	None	hypothetical protein	10.3439	19.2561	7.10502	17.368	304.48	14.3998	35.6402	42.0901	14.7166	203.197	27.5035	36.0552	12.7878
Cphy1496	+	nucleotide transport and metabolism	None	phenylhydantoinase	23.5961	64.2734	25.0249	31.5994	396.896	27.4687	65.9542	81.8734	30.0863	267.967	49.8807	112.64	30.7148
Cphy1497	+	energy production	None	selenium-dependent molybdenum hydroxylase 1	16.3103	42.2785	8.06589	20.7845	241.532	19.2906	45.6459	43.2263	13.685	131.71	21.7897	18.7006	7.46424
Cphy1498	+	nucleotide transport and metabolism	None	xanthine/uracil/vitamin C permease	21.5802	84.0258	13.3558	28.8147	305.789	20.6648	52.775	51.0113	10.1097	72.9059	19.146	15.4968	6.00849
Cphy1499	+	amino acid transport and metabolism	None	diaminopropionate ammonia-lyase	16.2931	71.4243	10.3948	18.7924	257.949	18.3646	36.1342	41.2211	20.7539	105.895	36.9276	21.2619	9.77214
Cphy1500	+	amino acid transport and metabolism	None	peptidase	37.1182	122.544	16.1456	30.9921	501.356	35.5726	59.25	62.7366	27.5946	91.2709	47.5724	31.5099	13.769
Cphy1501	+	secondary metabolism	None	N-acyl-D-glutamate deacylase	23.5801	66.0434	8.14124	17.058	263.276	16.5371	29.9517	23.2291	23.2149	35.7621	33.8917	46.5993	24.7987
Cphy1502	-	posttranslational modifications	None	peptide methionine sulfoxide reductase	101.59	96.4782	134.857	195.85	46.2656	40.6148	69.4114	77.2293	268.186	25.2375	188.631	140.419	122.344
Cphy1503	-	posttranslational modifications	None	thioredoxin-disulfide reductase	3.82288	0.363355	0.408395	3.00012	5.48494	0.611374	0.549156	4.96538	3.09903	0.569331	6.10445	7.88498	2.92529
Cphy1504	+	None	None	hypothetical protein	6.70914	5.93512	7.41312	5.56871	3.19968	1.37652	7.04817	3.51662	25.9718	5.71451	14.2828	24.0514	8.39304
Cphy1505	+	None	None	hypothetical protein	8.73003	8.595	11.6905	7.08551	11.9684	4.4373	8.87345	5.40906	32.0357	6.50576	20.507	13.6896	9.46001
Cphy1506	+	unknown	None	NUDIX hydrolase	15.6366	14.9714	15.0223	15.3218	15.1626	8.42928	12.9173	10.4989	32.5172	8.59302	26.9152	15.9443	12.7731
Cphy1507	+	unknown	None	hypothetical protein	12.1198	12.7711	14.9583	11.3323	15.276	8.75485	8.45428	10.2855	35.3013	10.1091	23.1644	28.8497	16.6758
Cphy1508	+	None	None	hypothetical protein	0.564146	0.845213	0.678982	0.340793	0.80377	1.03891	0.387509	1.33202	5.98376	1.42881	7.05934	21.7557	8.63555
Cphy1509	+	unknown	None	hemerythrin HHE cation binding domain-containing protein	0.814269	0.700885	0.858528	1.08543	3.48796	1.09886	0	3.95726	4.21473	2.07786	7.13141	34.7494	10.0313
Cphy1510	+	carbohydrate transport and metabolism	GH10	endo-1,4-beta-xylanase	75.0426	615.813	33.4152	893.044	1944.73	203.661	712.126	2588.53	479.462	11841.3	787.689	669.709	334.499
Cphy1511	+	unknown	None	hypothetical protein	16.8865	59.6565	16.8963	79.8543	101.667	19.2096	36.7027	165.611	59.9555	128.722	55.3526	19.9049	25.0907
Cphy1512	+	general	None	rhomboid family protein	12.1651	46.9726	12.14	38.1408	59.2573	6.41316	20.6908	101.331	97.6419	173.313	98.776	34.7915	42.8729
Cphy1513	+	transcription	None	TetR family transcriptional regulator	24.9388	73.2118	17.3807	66.608	110.111	15.3835	30.1474	137.405	171.149	188.554	133.171	55.6747	74.3793
Cphy1514	+	energy production	None	NADH	6.95935	10.8156	13.8896	6.9109	65.6962	7.39711	21.8171	31.6229	1.37659	1.13674	4.81009	1.86838	1.59607
Cphy1515	-	None	None	hypothetical protein	0.744553	2.91178	3.86947	8.66315	22.3461	7.58831	5.1896	5.29774	12.6997	27.829	21.038	636.471	200.133
Cphy1516	+	energy production	None	molybdopterin dehydrogenase FAD-binding	34.8391	19.1327	49.0381	25.7879	26.6948	8.42081	20.8804	9.34759	140.084	4.57467	51.6629	30.9378	46.4786
Cphy1517	+	energy production	None	2Fe-2S iron-sulfur cluster binding domain-containing protein	70.0174	18.4465	40.5921	45.4568	46.0082	19.4045	25.6844	17.1111	134.298	4.16926	59.6507	12.9501	31.3153
Cphy1518	+	energy production	None	aldehyde oxidase and xanthine dehydrogenase molybdopterin binding	53.0374	23.3544	102.048	51.9532	31.5013	59.0508	32.6279	15.2749	91.0518	3.78165	48.0944	10.1186	24.8032
Cphy1519	+	general	None	hypothetical protein	19.654	17.6418	36.7183	12.6442	33.7694	25.4508	17.8691	8.50994	44.2722	1.60218	28.3417	2.43141	9.3711
Cphy1520	+	motility	None	methyl-accepting chemotaxis sensory transducer	11.573	12.4751	12.5355	7.02568	19.8796	16.5388	6.29428	8.58903	26.9056	2.09086	18.782	2.91285	6.68276
Cphy1521	+	carbohydrate transport and metabolism	None	glucosamine-6-phosphate deaminase	46.4901	51.3102	51.4062	34.8318	57.2205	50.0542	34.2042	24.4261	69.4811	8.34279	49.1393	12.3764	21.9432
Cphy1522	-	None	None	hypothetical protein	65.0935	51.1862	53.1775	44.8101	84.9261	60.0323	47.152	48.9188	76.5643	17.6271	70.386	30.6677	38.7447
Cphy1523	-	replication	None	hypothetical protein	38.6109	43.3009	36.4892	39.5442	60.038	35.3504	44.7837	39.3422	46.529	13.3567	46.0855	15.9158	25.015
Cphy1524	+	None	None	hypothetical protein	215.661	430.988	575.151	427.914	484.335	343.411	412.859	489.06	909.877	713.37	417.302	1176.79	421.16
Cphy1525	+	None	None	hypothetical protein	16.5987	14.8298	14.0083	16.43	68.5133	17.2044	63.6599	47.0125	24.3589	67.0191	24.1912	15.0901	11.6462
Cphy1526	+	None	None	GCN5-related N-acetyltransferase	10.3168	11.9904	7.12213	14.3993	67.9029	15.3011	33.9454	26.1505	35.1567	80.2381	25.0829	18.024	20.2282
Cphy1527	+	general	None	GCN5-related N-acetyltransferase	9.11556	28.5475	19.0076	31.23	69.0444	33.9669	58.6377	57.1159	78.2071	138.194	204.471	2139.74	1720.49
Cphy1528	-	transcription	None	AraC family transcriptional regulator	14.9232	52.7532	12.6292	50.4029	48.6677	125.588	34.8667	56.2016	56.4573	44.4878	83.8908	36.6397	28.7542
Cphy1529	+	carbohydrate transport and metabolism	None	extracellular solute-binding protein	33.2152	61.7265	1.64398	30.9576	98.8443	3465.22	114.457	889.452	7.74144	4.35557	7.41303	15.6553	5.60623
Cphy1530	+	carbohydrate transport and metabolism	None	binding-protein-dependent transport systems inner membrane component	4.43903	22.9416	0.387443	6.86459	11.7476	1671.53	9.50652	253.754	3.68424	1.00278	3.52998	2.73525	2.59881
Cphy1531	+	carbohydrate transport and metabolism	None	binding-protein-dependent transport systems inner membrane component	2.3922	13.5766	0.510884	2.94473	7.66638	951.203	5.16291	130.717	2.48496	1.2953	2.00764	1.2236	1.02057
Cphy1532	+	unknown	None	hypothetical protein	12.6587	83.5597	48.5748	34.1122	45.2418	2441.57	45.463	378.891	25.3392	8.11092	26.9563	22.9252	18.0415
Cphy1533	+	general	None	NADH oxidase	0.462947	0.99857	0.768479	0.384987	1.36655	11.3445	0.947676	2.22902	3.17762	0.715557	1.51633	0.559736	0.768037
Cphy1534	+	general	None	endonuclease/exonuclease/phosphatase	51.5043	59.6919	59.1513	54.9387	55.7879	32.9245	77.0456	33.2248	132.825	71.8656	109.352	72.807	80.6162
Cphy1535	+	translation	None	arginyl-tRNA synthetase	1.40324	1.46131	0.496998	0.494074	2.14755	0.653586	1.08492	2.31123	0.653331	0.381755	0.651172	0.810286	0.682642
Cphy1536	+	general	None	NUDIX hydrolase	11.9611	28.6352	16.2707	20.1435	19.8014	5.7131	17.172	17.8457	11.3978	4.38072	14.6284	4.15069	6.34418
Cphy1537	+	carbohydrate transport and metabolism	None	xylose isomerase domain-containing protein	9.99144	14.9336	6.67516	15.1731	13.2043	4.91459	15.0588	11.4876	6.05992	3.34599	7.35383	2.06805	2.2468
Cphy1538	+	amino acid transport and metabolism	None	glycine cleavage system T protein	88.5767	186.44	89.1572	137.396	112.819	56.2201	133.873	182.421	39.0325	43.7162	71.8656	46.0414	50.6449
Cphy1539	+	amino acid transport and metabolism	None	glycine cleavage system protein H	107.648	180.61	70.8898	173.168	91.5382	118.13	149.882	177.632	20.9528	26.8846	40.1707	8.67625	11.0885
Cphy1540	+	amino acid transport and metabolism	None	glycine dehydrogenase (decarboxylating)	114.492	235.007	87.2043	178.341	151.633	110.395	162.298	220.944	40.9481	44.7409	69.9093	18.8742	21.611
Cphy1541	+	amino acid transport and metabolism	None	glycine dehydrogenase subunit 2	156.595	269.986	107.307	248.172	189.57	178.443	244.074	213.017	40.8237	35.5492	64.3117	14.2681	16.0502
Cphy1542	+	coenzyme transport and metabolism	None	lipoyltransferase and lipoate-protein ligase	146.454	272.303	113.502	249.858	122.589	173.728	229.269	197.15	49.7657	35.0858	81.6726	18.3378	21.8974
Cphy1543	+	energy production	None	dihydrolipoamide dehydrogenase	67.6457	107.83	73.0856	88.6632	26.4945	46.8144	68.2221	32.9957	28.4739	3.64551	35.6981	7.37603	12.7422
Cphy1544	+	replication	None	helicase c2	15.2672	14.1526	11.8262	12.5336	25.7359	9.73825	10.277	7.43559	11.1967	1.90202	13.4215	4.19255	7.82129
Cphy1545	+	unknown	None	hypothetical protein	7.85996	5.72708	8.23111	9.99273	23.5066	6.33088	4.545	7.83454	18.3058	3.24658	14.8555	35.2336	28.5042
Cphy1546	-	transcription	None	AraC family transcriptional regulator	20.1968	18.7491	17.1018	34.4676	117.66	17.739	62.5219	86.397	94.9342	107.019	49.0835	74.6296	52.7976
Cphy1547	+	carbohydrate transport and metabolism	None	binding-protein-dependent transport systems inner membrane component	18.2738	42.0686	19.0955	182.24	133.45	28.5083	180.688	86.0052	37.118	99.0376	26.8523	51.7259	14.8998
Cphy1548	+	carbohydrate transport and metabolism	None	binding-protein-dependent transport systems inner membrane component	40.2567	45.1694	19.1631	293.986	176.177	41.7408	258.871	154.139	51.4498	105.901	35.686	55.8441	29.6752
Cphy1549	+	None	None	hypothetical protein	108.106	145.863	38.6953	796.705	386.831	132.253	787.156	524.05	148.025	186.644	100.682	107.435	30.1653
Cphy1550	+	unknown	None	hypothetical protein	22.2058	47.0075	9.8212	172.289	151.948	38.9497	134.101	151.109	46.935	91.3915	27.5363	30.0563	10.6807
Cphy1551	+	general	None	HAD family hydrolase	10.9336	28.1982	7.65018	87.6673	52.8716	11.6991	57.0877	102.804	38.3605	39.1459	18.9945	25.1514	9.93275
Cphy1552	-	unknown	None	cupin 2 domain-containing protein	8.38283	17.8336	9.2917	18.4744	34.3962	17.1573	11.961	19.0318	24.6545	56.4528	55.8806	71.8734	70.8519
Cphy1553	-	energy production	None	4Fe-4S ferredoxin iron-sulfur binding domain-containing protein	14.8473	20.8243	22.5127	24.8146	60.5503	25.6417	35.9272	37.8896	51.4838	93.8084	141.009	145.539	156.013
Cphy1554	+	None	None	XRE family transcriptional regulator	5.36716	9.61965	7.28626	12.5703	12.3474	1.62558	5.47984	5.38119	68.6282	4.85495	29.2869	19.9419	21.3926
Cphy1555	+	envelope	None	cell wall anchor domain-containing protein	15.7158	16.7767	10.0023	18.604	23.8127	14.4795	11.0469	44.993	25.0488	1.78779	47.9108	5.07643	8.97613
Cphy1556	+	amino acid transport and metabolism	None	transglutaminase domain-containing protein	37.8832	61.7986	58.8802	65.8571	231.314	40.4222	47.9957	246.293	91.6539	357.625	81.0014	203.243	64.1325
Cphy1557	-	None	None	hypothetical protein	264.474	174.658	514.072	347.161	106.16	94.5915	158.753	96.9919	8.60781	8.6917	89.8496	18.5268	29.509
Cphy1558	-	unknown	None	DegV family protein	359.397	249.25	588.06	407.288	144.358	81.0421	185.226	123.251	19.6111	20.7466	196.991	102.936	122.739
Cphy1559	+	None	None	hypothetical protein	18.7417	18.5249	19.6699	19.055	34.2709	11.607	23.1748	21.5787	19.546	43.8214	23.0015	26.6191	41.0888
Cphy1560	+	None	None	hypothetical protein	27.5538	43.7866	32.8775	27.5609	59.8463	21.9954	28.3958	42.337	34.1608	50.5768	48.8981	37.61	66.8918
Cphy1561	-	transcription	None	regulatory protein GntR HTH	19.9529	11.6303	11.5238	12.0822	152.479	6.93055	25.1647	31.6953	35.2659	4.1454	39.1569	21.5092	22.9632
Cphy1562	+	None	None	hypothetical protein	62.3413	35.0316	39.266	27.4149	120.16	34.1529	57.9375	90.2886	48.9877	12.7398	40.8204	31.3364	25.1074
Cphy1563	+	posttranslational modifications	None	hydrogenase accessory protein HypB	50.7611	18.7528	11.192	15.981	87.2425	34.6816	43.027	61.7314	11.8627	8.22003	18.3942	8.95303	6.57758
Cphy1564	+	amino acid transport and metabolism	None	4Fe-4S ferredoxin iron-sulfur binding domain-containing protein	56.6133	26.9378	14.3465	28.155	96.652	51.1899	36.3186	92.4421	16.5438	6.20558	22.0018	6.94693	7.79009
Cphy1565	+	general	None	hydrogenase expression/synthesis HypA	73.3259	42.0227	23.5278	52.8687	157.631	89.9328	54.5917	128.784	31.8533	11.8033	33.8555	19.5335	18.7806
Cphy1566	-	inorganic ion transport and metabolism	None	ATPase, P-type (transporting), HAD superfamily, subfamily IC	265.623	340.724	74.0822	331.927	69.0282	179.865	90.9118	38.9588	15.0855	4.57827	24.7831	12.1709	12.3944
Cphy1567	-	None	None	hypothetical protein	1.02572	100.604	244.566	6.48126	20.9878	3.9027	3.34764	66.9096	5.81184	13.4768	6.27578	78.1523	924.735
Cphy1568	+	unknown	None	hypothetical protein	15.4833	25.9873	16.3498	15.7774	34.0958	9.41767	18.3986	14.1436	78.3319	26.5313	53.5327	47.1825	51.9003
Cphy1569	+	posttranslational modifications	None	alkyl hydroperoxide reductase/ Thiol specific antioxidant/ Mal allergen	26.1089	27.6062	19.2002	29.3426	29.9262	13.0223	30.0636	23.8913	58.2452	28.0656	36.4955	89.0895	55.9194
Cphy1570	-	inorganic ion transport and metabolism	None	Ferritin Dps family protein	554.536	456.705	688.604	632.626	481.248	577.372	775.953	282.091	817.308	415.72	495.321	807.321	769.105
Cphy1571	+	None	None	peptidase S8/S53 subtilisin kexin sedolisin	2.25318	8.94438	2.04536	13.0303	3.78164	6.63285	3.13142	3.94071	5.68649	6.96961	75.8148	86.3179	48.9382
Cphy1572	+	None	None	peptidase S8/S53 subtilisin kexin sedolisin	3.30108	9.4596	4.76721	13.5157	5.12538	11.3269	2.60389	7.0887	4.78541	6.78745	67.0122	63.5243	48.8864
Cphy1573	+	None	None	peptidase S8/S53 subtilisin kexin sedolisin	5.76338	16.4503	6.33767	21.6171	6.26091	23.2204	4.44961	11.91	7.31694	7.32219	89.15	56.3333	36.6101
Cphy1574	+	None	None	peptidase S8/S53 subtilisin kexin sedolisin	6.26709	15.5132	4.21206	13.9917	7.79886	19.6696	2.58206	13.0682	5.47378	6.54567	61.7157	69.7894	41.0202
Cphy1575	+	None	None	peptidase S8/S53 subtilisin kexin sedolisin	9.99099	19.7007	6.58829	19.4956	12.2735	31.782	2.90091	13.2935	12.8766	16.3159	121.012	171.204	102.93
Cphy1576	+	None	None	peptidase S8/S53 subtilisin kexin sedolisin	11.4324	23.4476	7.57727	31.9034	12.7739	54.8225	8.06363	19.258	27.5549	41.0579	229.857	404.65	232.091
Cphy1577	+	None	None	hypothetical protein	11.4257	35.1957	8.13628	36.8329	30.2895	56.2927	3.45692	45.3444	59.7891	103.624	395.906	2461.83	928.673
Cphy1578	+	carbohydrate transport and metabolism	None	ROK family protein	204.201	185.868	202.477	176.492	225.084	185.899	381.554	188.241	198.198	427.87	153.38	85.3031	75.4713
Cphy1579	+	transcription	None	ECF subfamily RNA polymerase sigma-24 factor	10.985	5.62505	5.53588	3.238	8.22117	3.40163	4.52535	5.01457	11.5786	9.37108	11.864	20.4714	18.2807
Cphy1580	+	None	None	hypothetical protein	13.8144	10.267	10.5086	5.71792	9.93855	3.55373	14.5065	10.3582	18.0066	13.0005	14.3412	26.6424	25.8423
Cphy1581	+	carbohydrate transport and metabolism	None	ABC-type sugar transport system periplasmic component-like protein	23.5038	48.3236	15.8203	27.4164	39.496	25.0593	53.9448	35.1233	43.7635	98.539	76.7816	32.714	44.7287
Cphy1582	+	signal transduction	None	signal transduction histidine kinase, LytS	21.3868	32.2009	3.64274	14.1	31.7324	12.1539	34.2205	25.7432	19.5351	45.2839	36.6523	12.5868	16.4862
Cphy1583	+	signal transduction	None	two component AraC family transcriptional regulator	52.8276	30.7348	2.41421	32.2593	30.4575	13.8627	38.6253	31.5335	19.8248	47.9038	38.5972	17.3459	20.8296
Cphy1584	+	carbohydrate transport and metabolism	None	periplasmic binding protein/LacI transcriptional regulator	70.3302	30.7129	3.38818	44.1697	42.3247	20.8193	44.3205	67.7797	36.396	94.4054	71.7859	15.8587	27.2453
Cphy1585	+	carbohydrate transport and metabolism	None	putative solute-binding component of ABC transporter	261.892	8875.97	10.9737	364.873	928.153	689.016	564.092	475.355	482.089	1028.36	198.27	180.723	133.9
Cphy1586	+	carbohydrate transport and metabolism	None	ABC transporter related	57.1789	1816.6	1.90156	48.392	290.718	109.303	72.7649	142.47	50.7435	69.8731	25.7768	5.33058	8.2061
Cphy1587	+	carbohydrate transport and metabolism	None	monosaccharide-transporting ATPase	52.1895	1408.32	2.34524	43.6295	208.062	68.3095	100.704	95.9496	51.4921	57.6251	27.348	5.66551	9.27029
Cphy1588	+	unknown	None	SecC motif-containing protein	25.6102	48.0002	35.3686	23.1437	18.9233	8.79305	9.9128	5.20167	71.5836	2.00105	27.4546	9.53441	23.0632
Cphy1589	+	None	None	hypothetical protein	1.0521	14.7272	19.6842	2.87526	2.51175	2.38547	1.30692	9.49166	6.69102	11.0112	8.60718	70.0071	681.164
Cphy1590	+	None	None	XRE family transcriptional regulator	27.2509	33.4324	30.7858	32.0866	27.3524	16.6734	24.3376	33.2665	65.9968	16.5713	34.0607	24.6072	24.8927
Cphy1591	+	None	None	major facilitator transporter	4.19472	4.92408	5.42019	7.40497	8.92975	3.45754	8.3015	10.4011	17.7468	1.72989	23.5439	2.54431	15.126
Cphy1592	+	unknown	None	myosin-cross-reactive antigen	1.4418	1.71379	1.90031	3.60736	3.38157	3.17703	2.85658	2.62614	9.28259	8.64087	18.7147	52.6522	15.1705
Cphy1593	-	defense	None	MATE efflux family protein	9.38826	6.07429	17.4483	10.3698	12.8473	4.42582	8.26909	1.71123	21.0915	0.722729	13.2806	1.75392	4.20603
Cphy1594	+	None	None	hypothetical protein	0.302926	1.11003	0.946306	0.46831	1.20381	0.341069	1.029	0.418687	2.72157	3.24335	7.03545	24.8329	23.6195
Cphy1595	+	None	None	hypothetical protein	124.02	74.402	142.454	81.2786	48.3079	53.3887	125.189	23.6863	148.917	9.14392	80.5272	42.7795	89.0985
Cphy1596	+	carbohydrate transport and metabolism	GH3	glycoside hydrolase family 3 protein	47.3219	57.4162	94.5893	56.7904	38.545	33.9557	49.6956	31.5532	22.0199	5.86526	24.6525	10.293	8.19665
Cphy1597	+	energy production	None	2,3-diketo-L-gulonate reductase	48.5089	59.3138	99.9889	51.7135	25.7879	18.6397	43.9357	21.1308	123.392	10.5656	88.4055	34.4738	44.8967
Cphy1598	+	general	None	ABC transporter related	18.1702	66.4475	37.2097	14.6152	88.1698	14.9226	26.8926	96.988	13.995	21.7428	21.9101	29.2404	50.3824
Cphy1599	+	None	None	hypothetical protein	0.309777	3.36183	0.401075	1.98867	3.14274	1.49938	0.539876	7.22224	5.40838	5.8642	62.3496	117.286	71.387
Cphy1600	+	signal transduction	None	LytTR family two component transcriptional regulator	6.15144	4.91577	9.41368	5.35339	5.56675	4.26705	3.91116	3.41235	7.63617	0.443461	9.4408	1.5176	4.07336
Cphy1601	+	signal transduction	None	signal transduction histidine kinase regulating citrate/malate metabolism	9.02739	5.70757	8.85866	5.8285	2.07214	3.2743	6.05062	1.22448	9.38863	0.668473	9.55489	3.0081	5.52929
Cphy1602	-	signal transduction	None	diguanylate cyclase with PAS/PAC sensor	1.06082	0.938942	1.1408	1.0406	1.84534	0.975945	1.80581	0.23265	0.709332	0.251754	0.850073	0.683584	0.884513
Cphy1603	-	general	None	4-vinyl reductase 4VR	1.65598	0.575752	1.17035	0.766174	0	1.9168	0.909075	0.225105	0.188594	0.013511	0.314628	0.418569	0.670221
Cphy1604	+	signal transduction	None	LuxR family transcriptional regulator	1.20092	0.265338	0	0.0482925	0	0.251802	0.855002	0	0.639596	0.283836	1.24291	3.52624	2.74527
Cphy1605	+	unknown	None	hypothetical protein	5.04712	19.7326	20.9704	16.0512	38.2449	5.17495	31.897	16.1542	55.1522	26.0511	34.689	50.2015	47.054
Cphy1606	+	None	None	hypothetical protein	4.07404	15.686	30.3783	17.8762	19.0268	4.01713	14.0968	18.8447	34.0752	11.2347	18.0116	27.837	27.3299
Cphy1607	-	None	None	hypothetical protein	8.03472	13.4421	17.889	15.0603	32.1646	5.15281	19.4894	11.7868	29.9736	12.5589	20.8695	23.3174	25.5263
Cphy1608	+	lipid transport and metabolism	None	CDP-alcohol phosphatidyltransferase	14.4366	52.9472	73.4553	41.1838	33.8337	7.322	43.4433	29.0409	121.063	42.7162	88.7821	124.615	155.341
Cphy1609	-	transcription	None	MerR family transcriptional regulator	2.00944	4.68386	3.44047	2.50147	4.13262	0.75022	1.53554	5.22466	31.0564	3.14257	29.9447	17.3714	13.2031
Cphy1610	+	unknown	None	hypothetical protein	2.46895	0.923701	0.815944	1.30918	1.94862	1.11098	3.29508	1.00337	1.91142	0.322741	2.77547	0.694675	2.30718
Cphy1611	+	None	None	hypothetical protein	3.05477	4.91075	7.1059	3.86797	9.9609	1.91659	5.55258	2.80131	10.3124	2.6946	8.69679	11.9715	14.3796
Cphy1612	+	carbohydrate transport and metabolism	PL1,PL9	Pectate lyase/Amb allergen	2.01861	1.96439	1.29102	2.13209	3.2354	1.53206	137.298	1.69754	2.89628	0.850063	4.45458	2.02589	2.11616
Cphy1613	+	transcription	None	MerR family transcriptional regulator	9.55807	13.642	6.75017	7.05769	34.6268	12.324	26.1831	17.7281	15.0924	41.0951	32.3518	24.2383	17.3049
Cphy1614	+	envelope	GT51	glycosyl transferase family protein	3.8036	6.98227	6.56072	5.69273	7.16582	2.50952	4.85825	7.81416	3.31895	1.19246	9.23169	5.4162	4.20505
Cphy1617	+	nucleotide transport and metabolism	None	NUDIX hydrolase	17.1394	37.7158	50.0025	25.0953	36.3843	5.52818	14.027	21.2978	90.1247	18.2323	81.348	53.4155	58.401
Cphy1618	+	None	None	hypothetical protein	25.1877	48.6408	30.3863	38.8323	33.0684	19.5776	39.6702	29.4771	59.1239	27.3976	75.0893	21.3636	22.2615
Cphy1619	-	None	None	hypothetical protein	82.1257	145.9	100.38	115.283	125.949	46.2661	102.865	74.942	442.462	124.921	403.6	353.287	326.859
Cphy1620	+	signal transduction	None	two component transcriptional regulator	8.85597	15.2384	9.79029	14.4436	16.8055	6.24997	5.16785	11.1136	11.6095	5.71027	19.499	8.3698	8.59291
Cphy1621	+	signal transduction	None	integral membrane sensor signal transduction histidine kinase	15.0238	31.2257	25.6145	20.8112	27.4028	11.1815	16.7384	11.2449	20.27	5.59032	40.2605	17.3274	16.3836
Cphy1622	+	None	None	hypothetical protein	3.17298	13.2241	4.90647	5.54363	29.8697	2.15493	2.89431	12.5419	0.486968	5.56881	5.47157	0.436948	0.550906
Cphy1623	+	None	None	hypothetical protein	3.68925	14.1863	4.0859	8.32033	21.7855	5.03668	12.8275	14.2962	1.9228	5.67676	6.21668	0.932754	1.50714
Cphy1624	+	defense	None	ABC transporter related	12.4587	31.5351	17.2337	20.2031	40.4744	13.4694	23.5385	32.3077	10.8528	16.3047	17.9734	3.396	5.23182
Cphy1625	-	envelope	None	methyltransferase type 12	23.5302	40.2504	42.7839	36.6363	30.2161	14.617	51.949	26.1097	34.1745	28.5684	44.7274	20.5849	18.1325
Cphy1626	+	coenzyme transport and metabolism	None	acyl-protein synthetase LuxE	188.664	203.814	82.3929	212.835	181.36	180.618	193.831	246.659	275.567	488.566	174.537	72.2438	119.464
Cphy1627	+	None	None	acyl-CoA reductase	207.958	306.703	158.564	329.28	215.07	215.33	266.652	354.259	230.846	292.244	176.874	59.9149	101.702
Cphy1628	+	None	None	hypothetical protein	336.341	567.022	281.908	558.742	399.68	366.877	406.098	513.642	466.835	498.66	424.176	239.831	340.449
Cphy1629	-	None	None	hypothetical protein	96.3854	106.898	44.9041	85.5832	100.09	66.2047	69.5277	77.82	187.397	28.3399	172.754	68.8152	64.3954
Cphy1630	-	general	None	aldo/keto reductase	75.0735	89.5017	104.614	69.443	80.3909	39.41	56.3599	52.2028	134.628	25.1764	120.268	27.5832	40.0826
Cphy1631	+	carbohydrate transport and metabolism	None	hypothetical protein	20.1898	29.0121	51.9008	32.0164	78.08	13.5745	30.5831	20.5086	49.2596	15.6008	43.9639	14.445	13.7761
Cphy1632	+	general	None	ATP-dependent DNA helicase rep	11.3928	8.04601	9.11066	7.39308	11.1873	7.75396	7.78438	9.99344	13.535	2.27955	12.4329	3.35025	6.55714
Cphy1633	+	transcription	None	TetR family transcriptional regulator	3.85079	13.1583	17.9049	4.63652	3.89761	4.65209	8.62904	4.81248	236.103	43.3786	19.9229	17.5396	10.8957
Cphy1634	+	defense	None	ABC transporter related	25.589	45.5154	55.4609	16.7971	27.3658	24.2153	23.1065	20.1182	633.562	112.31	49.9136	36.5558	27.0875
Cphy1635	+	None	None	hypothetical protein	19.1171	27.6046	48.3241	12.1814	17.96	19.1855	20.7101	14.3819	461.491	61.5917	38.8185	28.4491	20.2287
Cphy1636	+	motility	None	methyl-accepting chemotaxis sensory transducer	49.57	28.3537	20.0066	34.5324	57.6516	38.2798	73.7294	125.568	158.968	78.2561	66.5305	76.0548	96.682
Cphy1637	-	unknown	None	hypothetical protein	10.8638	13.0803	22.6438	13.2144	10.6138	11.6343	7.93402	13.1326	15.3757	2.62668	27.814	34.7352	10.8049
Cphy1638	+	None	None	hypothetical protein	89.571	157.255	89.7492	184.239	40.8827	83.0424	68.9027	52.9984	54.7813	12.577	60.8519	22.5321	41.2559
Cphy1639	-	motility	None	methyl-accepting chemotaxis sensory transducer	272.312	170.761	110.297	175.745	131.096	187.104	143.366	126.922	363.602	123.266	371.015	246.614	434.259
Cphy1640	+	None	GH12	hypothetical protein	10.327	29.5118	21.1411	23.5392	14.385	12.6125	11.0249	14.5268	28.1654	32.314	151.169	295.417	206.117
Cphy1641	+	None	None	metallophosphoesterase	84.9232	117.135	65.1365	85.8377	196.356	80.7579	117.476	57.329	116.125	231.035	108.116	58.1961	72.6151
Cphy1642	+	None	None	hypothetical protein	91.9123	141.134	74.2954	105.364	203.428	91.1797	154.147	96.0743	144.667	281.632	143.209	71.0947	87.1502
Cphy1643	-	amino acid transport and metabolism	None	lysine 2,3-aminomutase YodO family protein	3.75314	7.78145	9.89583	4.18772	13.0298	3.05669	6.13992	10.719	6.19019	7.24176	7.51622	2.00023	11.4473
Cphy1644	-	envelope	None	D-alanine--D-alanine ligase domain-containing protein	3.79472	9.78611	9.54749	4.11713	14.2778	2.8272	4.90984	8.70553	9.01701	3.72883	8.37143	2.70379	11.987
Cphy1645	+	None	GT2	hypothetical protein	0.887637	6.67789	5.91712	1.36798	2.4774	0.752958	0.385334	3.78871	1.26778	4.67689	4.00775	24.2863	73.7199
Cphy1646	-	None	None	hypothetical protein	1.80546	103.712	727.997	2.82526	105.124	1.0434	0	874.101	23.1604	128.712	16.1239	1408.82	3705.82
Cphy1647	+	transcription	None	helix-turn-helix type 11 domain-containing protein	33.9006	20.7152	11.0123	10.8759	49.8171	2.89312	28.2384	33.1522	59.4434	27.1185	38.778	29.0714	33.6438
Cphy1648	+	None	None	hypothetical protein	60.3783	49.5108	6.14872	13.2867	123.302	9.28674	21.382	68.9144	86.2222	55.8421	105.004	138.106	60.2716
Cphy1649	+	None	None	hypothetical protein	115.839	63.3746	14.242	29.5	244.332	30.6631	31.6666	95.8663	62.9898	41.9981	75.2514	43.949	45.2106
Cphy1650	+	None	None	metal dependent phosphohydrolase	62.6652	43.6282	9.35272	20.2302	97.3657	17.7439	23.1455	58.082	64.9776	37.3751	70.9301	94.8391	59.9558
Cphy1651	+	carbohydrate transport and metabolism	None	major facilitator transporter	52.1584	79.6872	75.4577	66.4548	48.6173	25.3248	89.0767	41.3733	55.9219	28.0454	67.479	19.5931	17.6022
Cphy1652	+	general	CBM50,CBM50,GH18	peptidoglycan-binding LysM	72.0767	122.005	54.8306	88.5888	73.9181	59.4267	128.319	62.7262	85.1325	92.8775	266.805	718.034	800.376
Cphy1653	+	inorganic ion transport and metabolism	None	hemerythrin-like metal-binding protein	382.677	1062.39	1342.82	1377.56	750.54	220.168	390.511	1147.32	1539.81	290.962	844.356	1206.94	749.429
Cphy1654	+	translation	None	RNA methyltransferase	56.8089	18.9383	25.5574	38.9378	38.3074	19.9446	14.7988	20.297	113.635	9.8367	125.947	90.9656	44.2399
Cphy1655	+	unknown	None	hypothetical protein	69.8791	40.4889	83.5692	73.7969	34.3508	40.2731	38.6723	33.0343	99.2467	17.2393	119.591	107.688	73.1971
Cphy1656	+	secondary metabolism	None	DSBA oxidoreductase	35.99	29.0364	112.19	49.9421	17.8674	27.852	12.1199	19.1011	23.7091	1.23294	24.7365	7.25473	5.24441
Cphy1657	+	None	None	hypothetical protein	49.4063	110.652	113.385	70.4496	68.8249	24.2266	59.7868	50.1927	11.9765	1.46022	14.5218	7.83881	8.44676
Cphy1658	+	general	None	aldo/keto reductase	33.337	63.0493	56.3839	51.8919	39.5384	30.4013	45.6043	38.5082	13.7435	8.39908	29.0674	8.58796	5.70293
Cphy1659	+	general	None	alpha/beta hydrolase fold	32.5502	64.8939	39.4363	51.1652	43.2499	36.0349	43.1783	43.3196	23.4827	10.9329	74.2357	63.4753	47.1568
Cphy1660	+	energy production	None	NADH	30.3378	72.4977	48.1722	53.6014	52.1037	42.9056	51.4372	46.3395	39.8108	20.6995	115.088	163.79	108.476
Cphy1661	-	transcription	None	HxlR family transcriptional regulator	93.3433	136.965	223.192	153.874	70.4343	49.94	100.513	88.6937	96.899	8.95382	90.9612	43.6207	41.5796
Cphy1662	+	carbohydrate transport and metabolism	None	cupin 2 domain-containing protein	10.9766	9.00846	6.41373	5.80197	7.06505	7.68128	1.48765	1.08301	10.5843	1.06074	11.7483	2.50993	3.95862
Cphy1663	+	None	None	glyoxalase/bleomycin resistance protein/dioxygenase	8.35813	6.68248	10.8828	7.51427	7.55391	6.81912	6.57251	4.184	13.5377	0.690925	14.601	2.18928	4.76043
Cphy1664	+	None	None	hypothetical protein	103.696	119.266	278.149	135.823	46.6703	120.983	80.2391	64.307	86.4603	10.0622	101.166	26.6613	43.6376
Cphy1665	+	None	None	hypothetical protein	165.5	160.91	361.718	157.995	139.049	169.766	120.766	93.4592	117.088	19.4808	161.111	61.8754	90.8702
Cphy1666	+	inorganic ion transport and metabolism	None	phosphate ABC transporter, ATPase subunit	86.8219	23.2508	165.418	141.089	28.4311	17.0651	152.311	29.5937	57.2458	14.7615	79.4305	49.5596	23.1844
Cphy1667	+	inorganic ion transport and metabolism	None	phosphate binding protein	176.671	45.0491	371.928	268.115	59.624	42.5779	243.463	56.6666	40.1905	10.3621	65.7216	16.8207	12.0376
Cphy1668	+	inorganic ion transport and metabolism	None	phosphate ABC transporter, inner membrane subunit PstC	89.6011	41.2133	368.327	170.283	36.4771	46.7069	144.375	43.6183	24.5564	3.44173	35.2065	9.07992	6.08528
Cphy1669	+	inorganic ion transport and metabolism	None	phosphate ABC transporter, inner membrane subunit PstA	73.1106	47.8227	384.509	151.091	52.997	70.2694	131.58	54.4951	26.6054	5.52792	46.4934	11.5489	7.3091
Cphy1670	+	inorganic ion transport and metabolism	None	ABC transporter related	63.9156	46.3573	298.801	114.536	29.5311	53.0017	91.5555	51.8674	27.7116	4.06047	62.1443	12.8938	8.85186
Cphy1671	+	inorganic ion transport and metabolism	None	phosphate uptake regulator, PhoU	93.0364	77.2211	451.722	147.642	79.2985	76.4835	133.411	100.094	65.4239	18.3732	105.193	63.097	39.9815
Cphy1672	-	unknown	None	hypothetical protein	5.81375	5.2759	15.1263	4.01828	4.42464	1.68133	3.97757	1.52338	12.2339	1.99814	8.05811	2.26153	2.27747
Cphy1673	-	replication	None	excinuclease ABC subunit C	43.4167	61.804	63.9088	42.5329	39.1252	16.1897	26.3238	23.6873	115.994	10.3919	77.2498	42.7668	58.3698
Cphy1674	-	None	None	redoxin domain-containing protein	16.7401	4.29186	3.74989	1.71785	11.4818	1.54743	2.24332	0.938134	2.8539	0.356229	2.11565	0.318759	0.567464
Cphy1675	-	energy production	None	4Fe-4S ferredoxin iron-sulfur binding domain-containing protein	8.45964	1.874	1.242	0.344148	4.953	1.98975	0	0.0689965	1.48921	0.447741	0.815341	0.363117	0.518753
Cphy1676	+	signal transduction	None	two component transcriptional regulator	36.6578	73.2018	74.465	35.5989	30.7602	19.162	58.5042	43.8664	10.6032	8.24391	13.2199	4.03382	3.99943
Cphy1677	+	signal transduction	None	integral membrane sensor signal transduction histidine kinase	51.9729	73.8738	76.1292	45.0899	49.8846	30.1887	59.1541	55.5504	16.1422	18.6458	17.5174	11.4395	10.4368
Cphy1678	+	None	None	hypothetical protein	63.0011	89.0224	90.0496	52.6064	46.681	38.7697	68.7293	48.9906	13.237	6.63777	13.5898	3.78973	4.38552
Cphy1679	+	signal transduction	None	two component transcriptional regulator	15.5153	32.6012	22.0623	16.8444	17.3178	8.81338	19.5265	23.0441	9.47563	9.97577	10.8163	9.24036	5.35733
Cphy1680	+	signal transduction	None	integral membrane sensor signal transduction histidine kinase	10.9179	25.5289	18.2457	16.1137	10.9811	5.32092	16.4674	10.1097	20.9485	11.7543	17.7332	9.57861	8.5893
Cphy1681	+	defense	None	ABC transporter related	1.51789	1.14252	1.6192	0.453672	1.19307	0.871479	0.302565	0.831155	1.18807	0.535722	1.05809	0.196281	0.645548
Cphy1682	+	defense	None	ABC transporter related	2.15732	1.53883	2.95259	1.37441	1.33384	0.983802	0.522863	0.824256	2.85712	1.58964	3.72641	1.47067	1.62355
Cphy1683	+	transcription	None	AraC family transcriptional regulator	98.6243	109.962	136.578	90.9441	65.1315	95.2427	121.094	75.0807	98.9634	62.929	58.2702	19.2548	26.3637
Cphy1684	-	amino acid transport and metabolism	None	SufS subfamily cysteine desulfurase	44.268	49.3894	54.8189	51.9014	50.1288	43.6408	65.7993	42.0286	16.4382	30.5262	45.9383	30.1777	7.86617
Cphy1685	-	None	None	hypothetical protein	34.2511	35.4314	28.4764	46.9538	24.6552	34.0799	58.9943	24.4453	8.11214	6.56569	34.3641	23.7839	3.2591
Cphy1686	-	carbohydrate transport and metabolism	None	hypothetical protein	26.0091	39.716	38.1726	38.0382	42.9407	20.5257	46.6907	30.3432	16.3848	19.8143	137.031	126.556	139.535
Cphy1687	+	carbohydrate transport and metabolism	CBM36,CE4	polysaccharide deacetylase	126.558	1812.1	120.13	1077.12	607.509	349.814	188.874	884.07	35.8157	408.292	343.886	279.156	152.272
Cphy1688	+	signal transduction	None	two component regulator propeller domain-containing protein	14.1068	141.801	16.1628	138.413	53.1281	19.7618	26.3492	108.885	6.54776	66.5249	35.0303	27.7896	9.75145
Cphy1689	+	inorganic ion transport and metabolism	None	sodium/hydrogen exchanger	3.97119	12.5908	26.1258	8.44019	10.9258	3.35939	5.96673	3.30717	1.65893	0.915798	3.69104	1.42974	0.978154
Cphy1690	+	None	None	hypothetical protein	6.9283	23.1534	29.6385	16.485	24.1242	6.68052	5.97293	4.86622	0.948293	0.616465	2.13776	0.854	0.944228
Cphy1691	+	None	None	hypothetical protein	14.5152	20.34	36.3797	16.7077	33.3204	13.2194	14.3376	16.2034	1.85893	0.949681	4.26187	1.35186	1.88347
Cphy1692	+	None	None	AraC family transcriptional regulator	10.6077	13.7174	22.0226	9.31017	18.771	6.82972	4.92715	9.14179	2.65766	0.854578	5.79296	7.02667	2.75364
Cphy1693	+	None	None	hypothetical protein	31.7227	39.789	90.931	36.7498	95.9099	38.0629	42.9902	30.8883	5.71834	2.75586	11.9829	7.86214	5.47815
Cphy1694	-	None	None	triple helix repeat-containing collagen	18.5834	40.2834	155.968	16.7147	31.5579	25.7635	28.9081	128.036	2.90947	2.56701	2.78334	25.5552	109.165
Cphy1695	-	envelope	GT2	glycosyl transferase family protein	1.4105	10.3656	23.6015	1.83395	8.89442	1.40237	2.31918	48.2725	2.35378	9.03738	3.82561	59.0609	248.479
Cphy1696	+	transcription	None	MarR family transcriptional regulator	50.1014	238.274	263.539	147.254	270.71	31.0131	105.122	275.933	369.615	213.55	384.455	440.531	407.377
Cphy1697	+	inorganic ion transport and metabolism	None	arsenite-activated ATPase ArsA	2.05646	4.63319	3.99777	3.39852	93.3727	2.05593	4.17196	51.2736	4.0401	12.8174	7.21944	5.05923	4.48087
Cphy1698	+	inorganic ion transport and metabolism	None	arsenite-transporting ATPase	4.36679	7.47026	4.9585	4.68147	220.626	5.83282	8.68492	63.3458	6.09472	8.35513	12.532	3.18949	3.4527
Cphy1699	+	None	None	phosphopantetheine-binding	2.23635	5.08545	2.45379	2.32559	95.4322	1.95175	3.33167	37.7019	5.99776	5.88752	6.90706	4.84281	4.56708
Cphy1700	+	general	None	non-haem haloperoxidase family protein	1.34246	2.19181	2.7145	1.57779	4.89132	2.26675	2.03607	3.37091	0.991107	0.194825	2.00809	0.446801	1.02555
Cphy1701	-	amino acid transport and metabolism	None	SufS subfamily cysteine desulfurase	3.75895	5.84455	6.62469	5.52716	62.3599	2.97007	3.98443	3.45806	2.68069	0.469992	3.70618	0.742451	1.22839
Cphy1702	-	amino acid transport and metabolism	None	hypothetical protein	0.801065	4.30754	7.79884	2.58363	11.6419	3.57511	0	4.13017	1.14961	0.145012	2.56111	0.787444	0.742585
Cphy1703	-	carbohydrate transport and metabolism	None	hypothetical protein	4.80268	20.9637	33.4746	5.99157	34.4742	4.15775	7.65914	30.2656	5.96772	8.38654	8.5983	43.2768	190.568
Cphy1704	-	carbohydrate transport and metabolism	None	hypothetical protein	3.11646	13.9974	6.43119	14.0466	15.0232	17.7174	2.98509	8.25664	11.7295	34.3524	172.927	312.48	273.177
Cphy1705	+	None	None	hypothetical protein	34.3051	32.8393	23.543	24.9823	46.6053	15.1851	23.4685	48.0652	88.8522	19.804	84.9703	24.8216	35.8985
Cphy1706	+	transcription	None	AraC family transcriptional regulator	19.7067	13.7164	9.11833	13.2732	19.5985	16.7825	11.7879	19.399	60.1416	8.69633	39.4639	25.2783	22.0921
Cphy1707	+	posttranslational modifications	None	hypothetical protein	1.99308	2.10023	2.43645	1.46657	2.47942	3.21144	1.78627	1.23503	1.14488	0.404233	1.32475	0.57116	0.811709
Cphy1708	+	carbohydrate transport and metabolism	None	extracellular solute-binding protein	5.56319	5.84405	3.57675	3.21487	5.35181	9.58652	2.91394	3.00465	5.4154	0.599459	4.70619	1.84316	1.25162
Cphy1709	+	carbohydrate transport and metabolism	None	binding-protein-dependent transport systems inner membrane component	1.63665	0.836705	1.2082	1.61399	2.27461	2.94077	0.261147	1.01173	1.50577	0.350871	1.85445	2.9239	1.39935
Cphy1710	+	carbohydrate transport and metabolism	None	binding-protein-dependent transport systems inner membrane component	1.18774	1.84478	1.48175	1.55331	2.88207	1.25336	2.03821	0.883612	1.15804	0.240734	2.34275	1.88198	3.25622
Cphy1711	+	envelope	GH28	endopygalactorunase-like protein	3.47901	5.24134	3.37465	3.0132	3.49512	4.08419	1.99746	1.23332	2.06161	0.489944	3.74767	3.4299	2.87593
Cphy1712	+	lipid transport and metabolism	None	esterase/lipase-like protein	4.97318	7.10518	8.42807	5.18585	2.7604	4.95184	3.89039	5.46095	2.99848	0.995063	5.21097	4.34853	3.88855
Cphy1713	-	None	CBM32	coagulation factor 5/8 type domain-containing protein	1.61633	8.05496	3.07241	3.35565	34.7217	4.72892	9.94603	10.6914	4.48144	144.126	36.6391	23.5531	9.0226
Cphy1714	+	carbohydrate transport and metabolism	GH85,CBM32	glycoside hydrolase family protein	49.41	45.7035	2.90752	46.5619	89.495	64.5595	120.132	11.0113	12.2535	162.739	108.357	13.9127	3.78173
Cphy1715	+	carbohydrate transport and metabolism	None	binding-protein-dependent transport systems inner membrane component	74.0049	113.768	4.19633	112.257	213.553	103.206	621.364	90.1136	13.6181	1171.87	238.413	82.1815	2.75138
Cphy1716	+	carbohydrate transport and metabolism	None	binding-protein-dependent transport systems inner membrane component	61.3513	111.146	3.53047	86.8636	266.217	65.2591	431.136	89.2954	9.36793	801.897	186.63	33.8249	1.51049
Cphy1717	+	carbohydrate transport and metabolism	None	extracellular solute-binding protein	124.4	393.054	21.4062	267.82	598.617	131.659	694.169	217.788	99.0538	2694.72	1911.13	567.497	22.5438
Cphy1718	+	carbohydrate transport and metabolism	GH130	glycosidase PH1107-related	34.9463	83.6327	6.91648	76.3341	103.968	23.7697	146.551	43.9944	3.15565	33.488	67.2318	8.96847	1.31155
Cphy1719	+	unknown	GH125	hypothetical protein	26.8442	114.538	9.02935	79.0648	153.037	26.3742	165.985	46.7454	3.15745	34.7502	78.6066	9.11685	1.53311
Cphy1720	+	carbohydrate transport and metabolism	GH38	glycoside hydrolase family protein	66.2962	283.408	17.6712	228.748	208.593	53.1721	407.371	155.672	30.1735	228.049	396.55	124.249	9.39594
Cphy1721	+	signal transduction	None	histidine kinase internal region	21.0436	102.427	17.0481	55.9424	50.9145	16.7316	80.1562	65.6502	54.4848	78.3305	130.32	43.2459	21.9281
Cphy1722	+	signal transduction	None	two component AraC family transcriptional regulator	18.2567	74.4307	11.5441	48.7799	37.0204	14.015	64.3073	55.12	36.6922	52.5084	93.6388	23.5294	11.1622
Cphy1723	+	carbohydrate transport and metabolism	None	extracellular solute-binding protein	29.0899	128.576	18.1225	77.9684	60.979	38.0732	124.582	90.2173	70.1903	95.3152	157.448	29.1078	16.049
Cphy1724	+	defense	None	multi anti extrusion protein MatE	12.2766	93.4429	24.9696	38.8712	56.4197	11.4893	66.5576	116.386	25.001	24.9621	75.9599	9.04934	5.02547
Cphy1725	+	None	None	hypothetical protein	9.19274	98.9949	20.7249	29.6493	38.1966	7.98361	47.4642	92.5101	31.491	26.0877	74.7438	14.5871	8.85461
Cphy1726	+	None	None	hypothetical protein	17.982	112.605	28.164	37.8319	76.0093	17.4711	60.169	95.6746	72.2656	138.352	135.27	54.4432	38.6093
Cphy1727	+	None	None	hypothetical protein	9.48096	59.0613	19.4837	27.4829	15.8696	8.44035	24.0666	60.9411	57.5467	46.21	97.3832	42.3876	37.912
Cphy1728	+	unknown	None	Ku protein	1.11164	4.01272	0.648747	5.71235	3.88266	4.23973	3.00372	5.92487	0.616372	1.53387	6.59284	17.6494	2.29617
Cphy1729	+	replication	None	DNA ligase D	1.12412	4.4446	1.13631	4.33814	3.90982	4.77222	2.07385	4.67736	0.504482	0.917421	3.66117	10.0582	1.43308
Cphy1730	+	energy production	None	NADH dehydrogenase (quinone)	3.43295	2.34438	95.3676	3.09239	18.1873	3.08631	2.69622	3.65278	1.81762	0.443315	1.2015	1.25717	1.6357
Cphy1731	+	energy production	None	respiratory-chain NADH dehydrogenase subunit 1	3.51012	3.89866	101.742	3.05967	22.0232	5.46291	5.50224	4.08354	1.69866	0.427642	1.31882	1.16136	1.3102
Cphy1732	+	energy production	None	NADH ubiquinone oxidoreductase 20 kDa subunit	2.97982	7.13912	143.876	2.83462	31.1691	7.10892	14.237	6.76901	4.13077	0.846274	5.65383	15.924	32.3993
Cphy1733	+	None	None	ech hydrogenase, subunit EchD, putative	2.31703	2.36604	86.7758	3.0795	16.9437	5.36977	9.09921	1.66578	0.887679	0.352905	1.50574	3.90496	6.21014
Cphy1734	+	energy production	None	NADH-ubiquinone oxidoreductase chain 49kDa	5.52544	5.77782	115.155	5.30283	17.8642	8.22274	15.7064	2.16114	3.16217	0.479816	2.29925	1.0254	1.71763
Cphy1735	+	energy production	None	4Fe-4S ferredoxin iron-sulfur binding domain-containing protein	5.34146	7.63882	84.2264	4.40946	28.0923	8.51574	21.2683	5.03689	3.85823	0.342783	3.11505	0.511502	1.4649
Cphy1736	+	general	None	hydrogenase expression/synthesis HypA	4.61573	3.41992	41.5947	2.4232	17.5816	4.63333	7.00447	3.75068	2.38094	0.46931	1.50175	0.290517	0.311858
Cphy1737	+	posttranslational modifications	None	hydrogenase accessory protein HypB	7.62351	10.2712	92.7378	4.59547	32.5945	10.0965	27.7612	4.54511	4.30782	0.553198	2.60268	0.697356	1.48006
Cphy1738	+	posttranslational modifications	None	(NiFe) hydrogenase maturation protein HypF	3.77541	4.71546	22.1671	3.71649	14.4777	4.09013	8.06832	2.51296	0.84405	0.897635	1.85587	0.631223	0.738037
Cphy1739	+	posttranslational modifications	None	hydrogenase assembly chaperone hypC/hupF	7.27154	22.2179	30.1475	7.23847	28.2743	4.84178	11.5657	4.39393	2.97329	6.42787	6.27009	1.9146	2.02496
Cphy1740	+	posttranslational modifications	None	hydrogenase formation HypD protein	11.5142	23.8677	33.3962	13.429	27.6571	8.40308	18.9169	14.387	3.08561	3.9536	6.22201	1.44667	1.62771
Cphy1741	+	posttranslational modifications	None	hydrogenase expression/formation protein HypE	21.2265	32.4659	40.2788	22.2379	34.106	19.1189	24.225	22.3029	11.0411	6.52169	17.0461	2.88961	3.85099
Cphy1742	-	signal transduction	None	transcriptional regulator, CdaR	40.2353	58.6103	71.6586	45.6277	32.0493	18.0225	43.0549	17.6629	36.6143	14.0617	31.4809	7.86576	11.3078
Cphy1743	+	energy production	None	NADH	65.2892	18.8609	37.2345	44.0158	12.4841	43.7941	25.0008	4.49072	24.0423	8.4858	8.25546	1.23827	5.53102
Cphy1744	+	general	None	short-chain dehydrogenase/reductase SDR	80.5757	24.8002	37.1045	47.8972	17.8816	60.5623	32.6766	4.37493	69.4374	13.5431	15.3533	5.54796	11.9764
Cphy1745	+	nucleotide transport and metabolism	None	methylated-DNA--protein-cysteine methyltransferase	7.92605	7.36215	7.6299	5.89154	9.09649	2.2999	4.30166	6.87573	6.436	1.23401	5.77235	1.64818	2.58826
Cphy1746	+	carbohydrate transport and metabolism	None	3-carboxymuconate cyclase-like protein	34.368	29.3013	58.5161	28.4573	19.9124	21.6077	22.6312	19.2981	31.7399	6.1566	26.0685	11.2727	16.1065
Cphy1747	+	posttranslational modifications	None	peptidase S8/S53 subtilisin kexin sedolisin	33.8637	379.736	41.4292	173.805	55.9226	115.471	18.0339	147.666	9.9515	5.57551	82.2951	41.0388	34.1479
Cphy1748	+	None	None	hypothetical protein	28.1154	262.72	17.4145	118.499	57.4749	87.0212	18.4964	75.3466	13.2912	8.2771	66.2484	58.6666	47.4527
Cphy1749	-	None	None	hypothetical protein	10.7433	83.3466	13.2574	50.6514	16.4845	7.96465	11.7358	16.8314	61.4397	24.178	274.465	70.9779	33.2132
Cphy1750	+	general	GH105	glycosy hydrolase family protein	21.6408	44.8408	29.1687	39.0373	12.6445	8.20002	31.9226	27.0626	41.5629	16.4301	51.6488	25.2645	13.7642
Cphy1751	+	general	None	NADPH-dependent FMN reductase	6.54328	8.65388	6.9284	5.69495	5.47059	6.34399	3.32682	6.83437	5.9853	1.71061	12.958	6.34996	8.55335
Cphy1752	+	general	None	2,5-didehydrogluconate reductase	12.2228	17.8137	20.1116	12.6099	8.14305	15.4573	6.23054	16.1932	27.0859	10.7428	37.5578	63.8572	53.8278
Cphy1753	-	amino acid transport and metabolism	None	aminotransferase class V	3.49741	6.58212	8.7232	1.82741	4.48025	3.46866	1.3093	5.721	3.39208	0.296246	5.20484	1.56442	8.68963
Cphy1754	-	amino acid transport and metabolism	None	putative aminotransferase	3.43925	4.87111	11.8782	2.17818	2.87226	1.85626	1.38476	9.91726	2.25448	0.305284	3.22952	4.85591	25.5657
Cphy1755	+	transcription	None	MarR family transcriptional regulator	16.3469	23.5793	25.435	23.9832	60.7145	6.58001	10.0787	29.3173	64.9829	20.5526	43.8281	32.4938	41.1581
Cphy1756	+	general	None	cyclase family protein	49.0702	67.4883	62.6582	50.4193	142.499	17.6599	39.1296	46.7142	123.844	29.7218	87.8536	69.1331	80.0614
Cphy1757	-	transcription	None	LysR family transcriptional regulator	14.9052	9.1075	10.5621	10.564	28.8045	7.52718	5.72233	3.98848	15.4457	1.11037	14.6021	2.97093	5.71428
Cphy1758	+	general	None	sodium	74.8243	23.3889	79.2305	55.8349	35.1626	26.223	30.5001	18.7524	105.88	4.44153	26.6502	16.7968	33.6748
Cphy1759	-	general	None	hydrolase	22.2898	6.58124	24.4166	12.6568	9.63345	10.0109	4.14447	2.85542	12.1179	2.0308	10.5178	19.1352	9.87893
Cphy1760	-	unknown	None	membrane spanning protein	2.88977	2.35688	2.03207	2.1701	4.8257	0.99892	1.15693	2.05976	7.43668	2.08225	10.285	12.5896	7.16335
Cphy1761	+	signal transduction	None	cyclic nucleotide-binding protein	7.9481	16.2749	11.9573	8.68809	14.4262	2.99587	18.1118	8.74232	17.1588	14.5261	23.7523	21.6517	10.5814
Cphy1762	+	None	None	TetR family transcriptional regulator	23.3852	48.3121	23.0803	38.9017	34.1727	22.2852	36.4548	45.1732	12.5249	5.41684	21.4259	4.92445	5.66656
Cphy1763	+	secondary metabolism	None	FAD dependent oxidoreductase	38.5042	48.8096	31.8807	48.4384	40.8537	33.6189	37.0763	46.1661	15.9266	12.1057	23.8489	15.2411	10.1128
Cphy1764	+	unknown	None	hypothetical protein	19.4774	28.317	13.4114	29.1193	28.2299	15.843	14.6889	27.8372	18.793	9.31027	27.7694	10.7992	5.99432
Cphy1765	+	secondary metabolism	None	isochorismatase hydrolase	45.6473	107.329	48.8681	69.5687	48.3584	57.4274	37.1661	71.7855	146.491	39.1065	146.207	88.6547	93.5473
Cphy1766	+	None	None	TfoX domain-containing protein	45.0863	101.962	31.8524	62.7474	50.8522	53.9765	35.0838	60.2324	85.8873	28.9755	88.8449	109.642	74.2062
Cphy1767	-	None	None	hypothetical protein	20.7842	154.763	105.537	130.768	36.4738	17.8884	78.6455	66.4752	294.688	83.2441	217.67	526.472	274.32
Cphy1768	+	carbohydrate transport and metabolism	None	PTS system, glucose subfamily, IIA subunit	0.866134	0.566125	0.609002	0.648705	0.584163	0.513889	0.684684	1.24332	0.544924	0.443835	2.02287	2.09705	0.69563
Cphy1769	+	carbohydrate transport and metabolism	None	phosphotransferase system, phosphocarrier protein HPr	1.64433	3.52496	2.71531	1.71524	5.37473	2.5878	2.83767	4.36234	5.03502	1.23397	6.34106	5.4452	6.55677
Cphy1770	+	carbohydrate transport and metabolism	None	phosphoenolpyruvate-protein phosphotransferase	5.34398	5.51089	7.09825	4.0908	5.52317	4.86468	3.2165	6.89707	6.76112	2.41459	8.96633	23.7898	15.2984
Cphy1771	+	None	None	hypothetical protein	0.393198	5.6961	1.18866	7.43234	0.99644	12.8038	1.55893	7.95896	6.2393	7.83243	64.0147	98.9465	114.188
Cphy1774	-	None	None	hypothetical protein	9.05165	8.16947	12.1029	7.50299	4.67036	9.04381	6.56917	2.37136	1.26427	0.382215	1.80393	2.27447	1.50966
Cphy1775	-	None	CBM54,GH55,CBM32,CBM32	S-layer domain-containing protein	8.61687	10.6784	10.8113	11.057	5.30429	11.5988	9.30325	5.1091	1.17703	0.411457	1.90128	1.87097	1.99449
Cphy1776	-	None	None	hypothetical protein	2.90683	7.86608	6.63926	7.89168	5.9902	10.7299	3.11567	6.83522	5.17754	15.8627	16.2564	85.9666	136.144
Cphy1777	-	replication	None	hypothetical protein	3.60765	4.32318	3.26843	6.00462	2.29044	3.90685	0.676978	7.17082	16.0759	14.6276	32.4788	121.23	27.3701
Cphy1778	+	None	None	hypothetical protein	4.26709	5.7093	2.10642	15.5586	8.93939	12.7895	1.7642	20.6906	22.2025	48.1231	42.8399	893.359	393.76
Cphy1779	-	coenzyme transport and metabolism	None	anaerobic cobalt chelatase	88.6362	5.97459	5.09305	91.4006	4.35886	5.31259	20.1732	3.22591	30.9778	10.1036	34.7981	134.117	71.1744
Cphy1780	-	unknown	None	hypothetical protein	164.362	7.51969	5.67858	133.11	1.89453	8.69429	45.1186	3.67768	12.7075	1.67118	33.1553	5.63985	8.41162
Cphy1781	-	energy production	None	nitrite and sulphite reductase 4Fe-4S region	550.774	25.6454	14.8574	319.236	8.65387	19.8255	163.082	9.34799	12.2651	1.83392	43.5199	4.0319	6.69497
Cphy1782	-	general	None	FAD-dependent pyridine nucleotide-disulphide oxidoreductase	344.721	23.4039	11.7702	189.253	5.41459	6.78339	107.072	8.27776	5.7953	1.31277	33.0054	0.955585	2.26612
Cphy1783	+	transcription	None	MarR family transcriptional regulator	37.1052	38.155	28.3095	33.4016	15.3821	6.51911	24.9548	22.5204	40.3665	4.33048	31.2939	28.3288	24.7825
Cphy1784	+	coenzyme transport and metabolism	None	glutamyl-tRNA reductase	47.1398	24.793	19.1642	37.3238	5.75027	3.47762	15.0299	10.0009	15.2218	7.24037	64.1352	21.5604	16.7926
Cphy1785	+	coenzyme transport and metabolism	None	siroheme synthase	171.529	50.4821	17.4439	101.137	13.1757	7.70362	36.3065	28.3553	19.938	12.8259	117.461	28.7901	22.3113
Cphy1786	+	coenzyme transport and metabolism	None	porphobilinogen deaminase	188.239	34.1739	9.39284	154.387	11.3354	18.1177	69.2613	28.3545	12.0926	6.76718	91.4931	14.37	11.1851
Cphy1787	+	coenzyme transport and metabolism	None	uroporphyrin-III C-methyltransferase	166.15	29.969	10.5362	244.441	14.0856	27.4347	80.6793	26.8086	8.43394	6.07712	62.1246	11.6406	8.90215
Cphy1788	+	coenzyme transport and metabolism	None	delta-aminolevulinic acid dehydratase	66.7944	18.3707	11.941	137.821	12.8112	24.8906	32.2046	9.81054	8.38032	15.3998	46.4609	16.8924	19.7352
Cphy1789	+	coenzyme transport and metabolism	None	glutamate-1-semialdehyde aminotransferase	46.4105	24.2518	9.32937	102.359	16.4978	22.1271	28.3983	12.5455	13.2498	4.70566	77.0897	23.4733	17.7262
Cphy1790	+	None	None	DNA binding domain-containing protein	12.6875	9.01385	8.216	13.8584	68.4156	13.1592	27.2259	18.6827	23.0267	93.9091	110.867	68.8178	66.0408
Cphy1791	+	None	None	hypothetical protein	8.25342	6.32785	7.52484	13.5557	25.0275	11.492	15.5938	12.3989	23.4394	73.5969	27.5412	26.6994	28.2308
Cphy1792	+	carbohydrate transport and metabolism	None	extracellular solute-binding protein	1.39343	2.97613	1.52651	9.09994	12.3887	5.0451	4.40498	3.11591	3.23885	9.9534	29.8368	46.5984	12.1485
Cphy1793	+	general	None	short-chain dehydrogenase/reductase SDR	5.98089	13.6766	9.19141	16.4285	23.6483	8.12509	22.8255	8.34912	23.7136	11.8854	34.6198	6.45975	6.2103
Cphy1795	-	None	None	hypothetical protein	28.8233	56.3514	40.675	44.8641	49.8572	18.9061	30.4954	32.3255	228.676	94.3592	111.625	93.4339	80.461
Cphy1796	+	general	None	beta-lactamase domain-containing protein	18.7276	18.3559	15.6736	18.8028	26.3795	9.76004	7.77441	14.3392	92.8226	29.6145	67.4631	36.7991	68.3826
Cphy1797	+	unknown	None	hypothetical protein	46.2995	43.6626	46.1207	31.9347	64.6083	18.9457	24.0262	57.1954	90.2851	21.6731	69.064	145.725	707.155
Cphy1798	+	None	None	mercuric transport protein periplasmic component	15.0929	23.4907	28.7703	18.0496	32.8283	7.85189	8.48873	36.9456	100.82	22.6999	56.378	34.6771	36.5302
Cphy1799	-	carbohydrate transport and metabolism	CBM12,GH18	glycoside hydrolase family protein	6.98758	45.3668	14.2189	20.7319	4573.06	88.9493	71.7745	9615.57	4.74094	1197.05	23.9251	103.287	11.2236
Cphy1800	-	carbohydrate transport and metabolism	GH18,CBM12	glycoside hydrolase family protein	5.40311	50.9891	11.7149	18.8109	4945.54	150.497	95.5668	15108.8	3.36071	1513.79	16.9267	104.109	4.58109
Cphy1801	+	replication	None	ABC transporter related	26.4746	13.803	39.6895	37.2418	14.681	21.5354	24.9395	10.4457	41.4001	4.21274	32.3363	19.9269	18.418
Cphy1802	-	inorganic ion transport and metabolism	None	ATPase, P-type (transporting), HAD superfamily, subfamily IC	3.13738	6.14494	6.40782	7.62933	12.7699	8.72497	3.45819	38.4169	2.72672	0.366849	10.1513	0.635037	2.10257
Cphy1803	+	replication	None	transposase	60.1814	89.9474	58.5504	69.028	60.9661	51.5896	51.5671	58.7778	52.9965	16.0514	72.9627	24.9614	38.9588
Cphy1804	-	inorganic ion transport and metabolism	None	ATPase, P-type (transporting), HAD superfamily, subfamily IC	10.1075	51.1988	29.4183	59.5847	79.9422	87.9361	4.68516	52.2819	62.5578	226.65	456.047	4325.23	1814.7
Cphy1805	-	unknown	None	XRE family transcriptional regulator	1.10594	11.4827	5.77888	4.41531	2.88137	2.33979	0.790906	6.29681	15.2111	22.1347	84.1685	269.439	254.602
Cphy1806	+	None	None	hypothetical protein	0	34.8659	52.5243	0	0	0	0	38.3973	7.86394	11.5767	45.32	73.286	122.31
Cphy1807	+	unknown	None	hypothetical protein	0	237.256	237.409	0	2.83307	0	0	340.981	456.58	53.181	189.24	148.575	225.145
Cphy1808	+	energy production	None	BFD/(2Fe-2S)-binding domain-containing protein	0	63.1039	113.542	0	2.35065	0	0	36.8693	136.82	22.4548	52.232	80.3864	87.9537
Cphy1809	+	translation	None	ribosomal 5S rRNA E-loop binding protein Ctc/L25/TL5	0	1270.19	618.146	0	12.9845	0	0	736.059	336.483	221.589	1117.85	1417.24	573.45
Cphy1810	-	defense	None	MATE efflux family protein	0	14.2246	4.18746	0	0	0	0	6.38621	53.582	2.66426	25.021	5.76355	8.15566
Cphy1811	+	transcription	None	AsnC family transcriptional regulator	0	45.0341	26.6588	0	1.79604	0	0	12.1361	145.566	16.5322	81.9759	118.073	139.466
Cphy1812	-	energy production	None	membrane-bound proton-translocating pyrophosphatase	0	55.4107	12.0053	0	0	0	0	23.8288	35.6643	59.9666	484.271	348.906	406.266
Cphy1813	+	None	None	hypothetical protein	1.16873	93.751	148.298	2.9763	3.36112	0.872241	3.14023	59.2532	146.322	35.8839	82.3891	522.798	1732.52
Cphy1814	+	coenzyme transport and metabolism	None	methyltransferase type 12	85.3308	158.639	129.162	123.008	92.1666	123.498	98.6767	129.713	534.282	145.768	349.988	235.825	242.479
Cphy1815	+	unknown	None	leucine-rich repeat-containing protein	49.4519	36.4161	36.8713	40.2	59.8143	39.3781	35.6026	49.3478	79.7758	26.6809	64.497	44.4962	43.7928
Cphy1816	+	energy production	None	anaerobic c4-dicarboxylate antiporter	12.108	8.19268	105.827	60.652	368.531	31.0671	865.47	158.517	27.1237	421.069	13.3114	21.1333	3.95791
Cphy1817	+	None	None	GCN5-related N-acetyltransferase	5.06257	3.89425	25.4079	30.121	124.688	13.1682	189.526	109.253	6.57904	112.367	3.95296	1.94595	2.10219
Cphy1818	+	carbohydrate transport and metabolism	None	ribokinase-like domain-containing protein	11.9173	11.5335	22.8876	32.0822	143.354	15.5117	122.572	80.4629	16.0737	90.0356	19.7452	17.5918	11.6953
Cphy1819	+	nucleotide transport and metabolism	None	ribonucleoside hydrolase RihC	24.6157	25.8865	37.1338	54.4821	192.775	36.0791	138.664	107.994	24.0395	141.965	27.0796	12.2311	11.9142
Cphy1820	+	energy production	None	anaerobic c4-dicarboxylate antiporter	25.4867	21.6703	41.3219	55.3894	144.411	40.0365	95.9922	79.3649	26.8355	102.188	34.445	15.6554	17.013
Cphy1821	+	transcription	None	LacI family transcription regulator	43.5657	68.9624	50.9712	59.0918	132.447	24.835	47.4273	69.0332	178.105	115.588	146.479	150.307	153.687
Cphy1822	+	general	None	GCN5-related N-acetyltransferase	21.899	40.5798	29.851	27.337	30.7121	6.09362	21.2042	17.6735	59.6855	12.2755	52.4138	48.7064	41.2792
Cphy1823	+	general	None	small GTP-binding protein	31.3992	38.5306	26.9078	24.8983	50.0968	17.6971	31.7578	42.6107	31.4463	23.334	30.1047	10.1822	9.18764
Cphy1824	+	transcription	None	BadM/Rrf2 family transcriptional regulator	37.793	139.198	103.026	80.4874	79.4181	23.0187	48.9541	86.1198	91.7754	49.3819	135.233	56.0049	37.3127
Cphy1825	+	energy production	None	nitrite and sulphite reductase 4Fe-4S region	0.105256	0.282996	0.314208	0.456224	0.741537	0.344055	0.896458	0.210159	0.0747005	0.356135	0.31711	0.248921	0.6618
Cphy1826	+	inorganic ion transport and metabolism	None	sulfate ABC transporter, periplasmic sulfate-binding protein	0.965148	1.23285	1.4337	0.949854	4.00981	0.717858	1.84586	0.439412	0.269568	0.714004	0.965367	0.511315	0.423999
Cphy1827	+	posttranslational modifications	None	sulfate ABC transporter, inner membrane subunit CysT	1.02022	0.671543	0.396928	0.670544	2.542	0.22643	0.572719	0	0.443698	0.507834	0.396203	0.253826	0.139406
Cphy1828	+	inorganic ion transport and metabolism	None	sulfate ABC transporter, inner membrane subunit	0.517983	1.17948	0.517776	0.715201	0.816382	0.730766	0.480031	0.407708	0.267733	0.443001	0.329485	0.11848	0.337182
Cphy1829	+	amino acid transport and metabolism	None	sulfate ABC transporter, ATPase subunit	1.33776	1.50683	0.591834	1.02821	2.4798	0.538384	0.452885	2.77435	0.529025	1.13795	1.15187	0.672926	0.543932
Cphy1830	+	energy production	None	adenylylsulfate reductase subunit alpha	1.81147	2.39815	1.30529	1.32528	2.51349	1.49257	1.16219	0.79036	0.721324	1.1001	1.28149	0.484811	0.296544
Cphy1831	+	energy production	None	4Fe-4S ferredoxin iron-sulfur binding domain-containing protein	0.841722	1.7014	0.285537	1.90095	4.72377	2.44575	0.780051	0.189293	0.219466	5.76717	0.97109	0.48198	0.267687
Cphy1832	+	amino acid transport and metabolism	None	sulfate adenylyltransferase subunit 2	3.19965	3.82198	3.14364	2.11328	2.32774	0.922992	0.534496	1.23252	1.17085	1.21531	2.33419	0.712886	0.66516
Cphy1833	+	inorganic ion transport and metabolism	None	sulfate adenylyltransferase, large subunit	3.47388	6.13873	2.28375	5.94178	7.38109	2.61959	10.9912	4.16733	11.148	24.1772	13.5609	2.83953	3.80463
Cphy1834	-	None	None	hypothetical protein	17.6297	24.6483	20.8033	27.7964	12.4141	12.3382	17.3563	10.18	51.759	51.6851	39.2122	37.438	25.5606
Cphy1835	-	envelope	None	putative ABC-2 type transport system permease protein	17.2069	23.0613	33.7071	21.5612	31.5954	23.867	28.119	48.4365	12.568	7.02724	16.79	3.76817	4.9957
Cphy1836	-	defense	None	ABC transporter related	25.4492	31.2779	42.7159	27.5526	48.462	26.9322	37.4263	68.8426	21.554	18.3315	27.5123	7.59567	9.65048
Cphy1837	-	transcription	None	TetR family transcriptional regulator	7.34042	9.16884	12.7394	7.98068	17.0587	6.30147	21.1264	22.3312	9.46144	15.8918	16.1127	8.5412	7.11357
Cphy1838	+	transcription	None	TetR family transcriptional regulator	1.8845	1.47796	3.01788	1.57675	30.0135	2.62782	0.411397	7.57771	4.36086	1.72326	4.39235	3.30677	3.20482
Cphy1839	+	None	None	hypothetical protein	0.883286	1.3633	1.55796	2.24278	18.0382	1.85739	0.581733	8.10161	7.10372	1.85654	6.26874	2.6149	3.51861
Cphy1840	+	general	None	multimeric flavodoxin WrbA-like protein	1.23463	1.8917	0.914469	1.87451	12.767	1.63975	1.43835	10.1664	8.24395	2.10332	6.18905	1.76551	3.00833
Cphy1841	+	None	None	hypothetical protein	4.66132	3.93649	2.33783	3.32476	58.5263	8.47904	5.56141	12.5702	15.0782	3.76329	9.23378	4.12861	4.44115
Cphy1842	+	translation	None	GCN5-related N-acetyltransferase	8.05468	6.32174	7.83284	7.01956	27.0936	3.3514	9.41367	17.5614	31.74	5.53993	18.4033	7.19087	10.4673
Cphy1843	+	unknown	None	hypothetical protein	8.24194	7.59579	10.9225	7.8188	17.593	6.98461	8.8461	8.55284	21.4083	2.45015	9.54732	10.0554	8.50986
Cphy1844	+	transcription	None	MarR family transcriptional regulator	3.87093	3.42209	3.91871	4.44789	30.3008	12.9156	6.72944	16.8262	16.8737	19.9787	14.5943	13.0986	9.95167
Cphy1845	+	general	None	pirin domain-containing protein	18.7132	16.3763	18.3916	13.3496	47.1807	27.6112	21.4536	22.8286	37.8506	25.5365	31.3697	67.3586	47.8099
Cphy1846	-	None	None	hypothetical protein	34.2383	50.4722	53.1721	52.2555	37.0263	19.2295	44.3237	32.2314	117.06	25.737	73.6136	100.64	69.6659
Cphy1847	+	carbohydrate transport and metabolism	CE4	polysaccharide deacetylase	0.710643	5.92267	1.55437	6.29728	5.51192	16.1005	0.56069	4.61792	5.27756	11.9221	64.4691	220.885	93.3791
Cphy1848	+	signal transduction	None	MerR family transcriptional regulator	0	1.13205	0.641355	0.243285	0	0.802225	0	0.333155	1.53182	1.00935	5.27735	22.7341	10.8972
Cphy1849	+	None	None	hypothetical protein	0.148394	0	0.036063	0.13086	2.67934	0	0	0.191155	0.218064	0.108629	1.68218	1.41262	1.87783
Cphy1850	+	transcription	None	HxlR family transcriptional regulator	15.8398	24.3089	20.9103	26.4511	13.226	8.56161	10.502	9.97378	73.6325	4.89114	52.4868	28.8489	27.9207
Cphy1851	+	posttranslational modifications	None	cytochrome c biogenesis protein transmembrane region	11.6922	11.267	6.4887	15.5478	12.6883	6.34334	10.2486	6.73971	42.6944	4.47742	35.995	13.7234	14.5311
Cphy1852	+	None	None	glyoxalase/bleomycin resistance protein/dioxygenase	99.0263	108.757	179.797	120.915	121.058	38.637	80.3857	52.9556	415.822	36.0217	216.538	538.796	269.018
Cphy1853	-	None	None	hypothetical protein	18.7358	40.9269	34.4202	25.9618	475.229	16.9359	135.504	96.9481	124.665	27.5905	38.8147	24.9778	35.6387
Cphy1854	-	None	None	hypothetical protein	11.3788	19.6209	13.1042	15.2293	214.03	5.93484	56.6267	47.4681	71.3349	17.0566	24.8373	10.2828	21.4344
Cphy1855	-	None	None	hypothetical protein	7.7512	19.5548	8.81774	9.75398	204.327	3.62243	38.0656	32.4945	88.7286	24.8812	27.7253	15.2793	17.5652
Cphy1856	-	transcription	None	TetR family transcriptional regulator	22.1902	43.1407	48.8235	35.7255	177.618	7.22264	54.44	65.8431	251.566	42.2915	86.3261	66.163	72.6272
Cphy1857	-	defense	None	ABC transporter related	34.0635	21.1809	15.482	18.024	15.2147	36.415	7.99042	15.8308	48.3015	2.51352	47.9005	14.8468	28.2972
Cphy1858	+	None	None	hypothetical protein	6.8591	22.2534	15.0577	15.4112	33.0569	5.9867	34.4023	26.5846	13.1297	30.3866	14.8281	6.23214	6.46623
Cphy1859	+	transcription	None	XRE family transcriptional regulator	4.96246	19.1014	11.5187	11.5893	13.9706	3.31426	10.6494	22.7418	8.45046	12.3062	7.29614	3.29419	2.86637
Cphy1860	+	None	None	hypothetical protein	16.7533	43.5111	18.999	27.0736	54.6194	12.1418	44.6861	34.4722	20.0504	30.2632	24.0392	6.68094	8.60576
Cphy1861	+	signal transduction	None	two component transcriptional regulator	11.7567	22.1473	15.4421	14.9927	39.4955	5.94503	25.7247	19.76	14.2645	10.7473	16.102	7.16277	8.25437
Cphy1862	+	signal transduction	None	integral membrane sensor signal transduction histidine kinase	17.995	23.6628	12.0041	17.8116	34.901	8.15598	24.2417	21.3131	20.6038	12.6967	19.093	8.5904	10.5655
Cphy1863	+	None	None	CDP-alcohol phosphatidyltransferase	8.23675	16.915	7.55751	10.3799	26.612	8.69681	16.983	15.8139	36.896	23.2593	33.5258	25.1972	28.3288
Cphy1864	+	transcription	None	TetR family transcriptional regulator	3.73104	2.14759	3.35185	3.39353	5.28429	2.07275	1.89188	5.6327	7.74529	1.89994	9.60693	5.32869	8.68287
Cphy1865	+	general	None	NADPH-dependent FMN reductase	5.21079	3.73741	1.8961	4.8102	7.24754	3.28701	3.01404	6.91413	6.66917	1.79452	8.27222	2.90801	3.00497
Cphy1866	+	unknown	None	hypothetical protein	11.1365	9.27885	5.85456	7.74292	5.58275	4.37481	6.81858	7.91101	14.5255	3.48379	11.4124	4.01395	4.63419
Cphy1867	+	None	None	hypothetical protein	252.345	241.186	188.406	193.912	57.4481	195.913	93.9239	88.4056	549.49	26.5496	333.72	168.907	198.358
Cphy1868	-	general	None	FAD-dependent pyridine nucleotide-disulphide oxidoreductase	48.1401	8.2533	5.13961	37.7986	99.2988	61.0612	51.6497	88.6377	17.5748	5.76492	24.3242	5.59714	5.93416
Cphy1869	-	inorganic ion transport and metabolism	None	rhodanese domain-containing protein	39.8373	7.7681	1.91805	22.8868	150.003	90.6179	42.0015	126.383	9.02516	4.68448	17.4551	3.46127	7.13843
Cphy1870	+	None	None	hypothetical protein	14.4421	15.7402	13.4571	22.4233	13.9084	6.20581	13.353	20.2619	51.7519	13.6372	47.8711	22.14	23.2753
Cphy1871	+	general	None	metallophosphoesterase	33.6609	41.371	15.1173	40.2281	50.981	13.873	36.752	45.1461	99.1473	27.3664	107.191	31.5578	52.546
Cphy1872	+	general	None	putative homoserine kinase type II (protein kinase fold)-like protein	47.4921	48.2131	22.1854	57.2918	52.9264	27.8384	36.3355	47.0254	132.341	28.5218	123.552	65.3885	77.024
Cphy1873	+	unknown	CBM35,CBM6,GH87	carbohydrate-binding family 6 protein	1.47654	1.98964	1.72404	2.02649	9.44501	1.57371	3.65669	7.77084	2.08408	1.84198	2.51243	2.67733	2.24532
Cphy1874	+	carbohydrate transport and metabolism	GH65	Kojibiose phosphorylase	0.508813	0.829251	0.772224	0.846227	3.01876	1.44547	2.3678	2.32486	1.09791	0.435856	1.34681	2.37581	2.01951
Cphy1875	+	general	None	beta-phosphoglucomutase	0.805125	1.74977	1.10019	0.532078	2.04276	0.644231	1.64813	1.90206	1.60748	0.455525	1.99301	4.37097	5.64976
Cphy1876	+	transcription	None	LacI family transcription regulator	0.039395	0.121442	0.398056	0.161884	1.33011	0.111282	0.664537	1.5545	0.302916	1.5301	0.631292	1.16503	1.0878
Cphy1877	+	carbohydrate transport and metabolism	GH31	glycoside hydrolase family protein	0.287544	0.987113	0.63488	0.936023	3.2355	0.986755	2.38491	3.2587	0.859322	1.46717	6.50397	4.32671	3.67242
Cphy1878	+	motility	None	methyl-accepting chemotaxis sensory transducer	2.51116	2.79921	2.17663	2.17127	11.0316	1.91449	2.48674	5.69092	3.5673	3.25457	3.9102	1.89349	1.53319
Cphy1879	+	carbohydrate transport and metabolism	None	extracellular solute-binding protein	88.8742	126.407	74.3245	100.6	146.433	103.955	123.497	104.964	90.1393	96.4637	150.691	48.083	47.2568
Cphy1880	+	carbohydrate transport and metabolism	None	fructose-bisphosphate aldolase	19.5728	22.6233	13.9936	15.1869	21.4871	14.5256	33.6581	14.0888	11.195	15.5275	10.0699	2.03658	5.45334
Cphy1881	+	carbohydrate transport and metabolism	None	binding-protein-dependent transport systems inner membrane component	12.8169	13.5025	12.7981	13.8978	14.0786	11.8235	19.8275	6.33449	10.3343	8.59776	8.56327	1.9662	3.36983
Cphy1882	+	None	GH87	parallel beta-helix repeat-containing protein	8.49428	6.8224	5.11207	5.83283	8.97233	7.81326	10.7881	5.7524	10.8436	10.9232	10.0542	4.02678	4.3956
Cphy1883	+	transcription	None	LacI family transcription regulator	32.1111	53.3401	42.916	40.2348	34.943	12.8105	15.6894	31.5009	154.763	25.1721	140.955	69.1882	69.4742
Cphy1884	+	translation	None	dihydrouridine synthase DuS	32.1468	31.8828	22.9762	34.1196	24.1445	14.0626	14.7536	34.7164	189.668	24.6118	150.828	62.4323	77.4618
Cphy1885	+	None	None	hypothetical protein	52.0665	58.1082	38.7808	50.3736	58.2193	21.8016	37.0754	31.4017	145.029	25.908	140.011	112.469	369.351
Cphy1886	+	envelope	None	peptidoglycan binding domain-containing protein	721.884	1417.1	522.172	519.453	506.868	320	372.289	698.275	2184.71	720.925	1898.55	630.437	804.592
Cphy1887	+	None	None	hypothetical protein	1.99743	3.66827	1.35474	4.89766	3.67452	2.2113	1.29086	3.50618	8.87045	8.87471	73.8475	99.9056	44.3993
Cphy1888	+	None	PL9	hypothetical protein	5.39044	14.1799	120.827	22.3886	230.838	39.5524	236.844	853.564	9.46302	25.8813	57.6055	46.1826	17.5365
Cphy1889	-	motility	None	Ig domain-containing protein	15.7632	94.849	8.32682	312.731	475.836	107.946	106.982	107.592	51.2705	306.76	2454.16	619.558	272.521
Cphy1890	+	None	None	hypothetical protein	0.545148	3.33619	0.855393	4.59692	6.3022	4.77592	0	6.34852	1.59756	3.8755	30.4004	106.584	41.6826
Cphy1891	+	unknown	None	PT repeat-containing protein	1.0943	7.4046	1.30709	6.22177	17.5528	6.92174	1.02246	11.6126	8.37053	21.759	104.048	358.011	161.178
Cphy1892	+	envelope	GT28	monogalactosyldiacylglycerol synthase	48.4283	121.598	62.7401	84.5199	69.5936	26.699	65.3684	72.3268	121.715	67.1861	144.155	69.6514	71.1346
Cphy1893	+	unknown	None	hypothetical protein	28.9056	53.2825	26.1962	56.2648	38.5562	25.4505	43.0728	37.0333	70.7713	30.0374	67.0394	30.091	29.1392
Cphy1894	+	general	None	cyclase family protein	210.486	311.581	268.132	244.312	169.033	147.433	163.246	164.542	555.953	97.1784	375.023	184.555	236.836
Cphy1895	+	inorganic ion transport and metabolism	None	hemerythrin-like metal-binding protein	122.847	224.276	136.294	136.528	110.01	109.137	94.1796	96.4198	335.272	65.2555	199.626	177.308	131.323
Cphy1896	+	secondary metabolism	None	FAD dependent oxidoreductase	104.412	133.665	163.158	108.011	171.693	71.8668	93.3411	126.886	21.7175	9.53319	36.9557	9.14092	11.3222
Cphy1897	+	None	None	hypothetical protein	43.0755	59.7747	60.8808	48.8258	31.7762	29.4737	24.2116	35.5765	16.4482	5.70649	21.5536	5.75155	6.50144
Cphy1898	+	None	None	hypothetical protein	44.6579	44.5277	39.8522	37.7736	39.9646	21.9918	22.5327	35.7582	20.8249	5.93459	32.3471	9.31392	9.59144
Cphy1899	+	energy production	None	4Fe-4S ferredoxin iron-sulfur binding domain-containing protein	52.1048	64.3626	62.8236	53.3218	85.3396	37.9984	53.6673	70.7037	50.7148	16.7696	52.6522	38.105	24.544
Cphy1900	-	carbohydrate transport and metabolism	None	phosphoglycerate mutase	16.4959	31.7365	75.2222	29.4775	84.256	15.3263	17.2024	28.1614	25.1356	8.31515	15.2813	7.96931	13.6045
Cphy1901	+	None	None	GCN5-related N-acetyltransferase	30.2886	30.7218	17.3611	19.8348	30.7884	7.145	12.0982	26.9754	51.3233	7.87783	56.6394	38.2119	40.8379
Cphy1902	+	transcription	None	LysR family transcriptional regulator	23.3801	15.2067	12.4258	16.0609	14.4079	6.80447	13.6349	14.5992	47.9752	7.91245	50.201	24.9926	19.6519
Cphy1903	-	inorganic ion transport and metabolism	None	chromate transporter	34.1754	27.5121	25.5808	22.4427	30.2718	17.2302	21.4442	22.3014	49.3901	5.85262	59.8681	10.0058	14.6053
Cphy1904	-	inorganic ion transport and metabolism	None	chromate transporter	31.4407	24.953	22.6924	20.9097	50.8756	14.923	30.6584	22.5167	26.4523	4.0437	35.9826	5.06708	9.00709
Cphy1905	+	None	None	hypothetical protein	20.8381	36.2314	11.2168	20.8047	37.8208	14.584	13.5994	32.047	47.938	6.97492	70.4473	20.6933	19.0946
Cphy1906	+	None	None	hypothetical protein	17.1238	20.9139	10.4276	22.1044	23.341	13.9973	12.1644	18.5803	23.4778	6.87888	24.8885	16.943	11.0884
Cphy1907	+	carbohydrate transport and metabolism	None	major facilitator transporter	38.22	112.87	116.108	47.9422	134.383	31.3039	136.51	44.9556	113.282	71.2805	98.4617	36.0628	37.1865
Cphy1908	-	unknown	None	membrane protein-like protein	2.17192	1.75934	1.80675	0.760524	160.826	1.41218	2.43555	8.6625	8.92136	2.38681	7.09484	9.14542	9.75899
Cphy1909	-	general	None	hypothetical protein	0.951117	0.567225	0.873671	0.338127	106.651	0.526215	0.48733	5.63663	2.36188	0.524207	1.26189	0.752849	1.08733
Cphy1910	+	transcription	None	TetR family transcriptional regulator	36.4718	130.294	173.249	64.4596	149.357	17.5967	115.366	123.824	320.756	291.573	220.058	190.001	116.787
Cphy1911	+	None	None	hypothetical protein	4.70354	4.07547	5.43961	2.61951	16.6729	3.60591	2.20764	1.48858	20.7727	0.527463	8.4017	3.36962	7.33263
Cphy1912	+	envelope	None	apolipoprotein N-acyltransferase	2.55941	1.69073	5.78873	2.47092	7.08604	2.21715	1.07576	0.857694	6.8945	1.27349	5.05195	11.5114	3.94738
Cphy1913	+	None	None	hypothetical protein	22.2944	27.8112	16.5542	37.375	20.2207	19.8312	22.7659	29.0557	65.2239	25.1435	33.8986	18.9142	27.2759
Cphy1914	+	None	None	hypothetical protein	46.7545	47.0853	15.2023	38.5255	45.9547	32.1502	29.0603	59.8305	168.114	81.6483	97.1179	35.9213	72.123
Cphy1915	+	transcription	None	AraC family transcriptional regulator	36.5184	51.1588	13.8206	43.7116	33.1296	20.9543	28.6931	61.306	187.59	66.3517	158.677	60.6297	76.107
Cphy1916	+	carbohydrate transport and metabolism	None	binding-protein-dependent transport systems inner membrane component	1.64952	2.73438	5.56744	1.70916	2.8889	1.04747	2.26383	0.425563	3.46643	0.528747	2.2278	1.2236	1.62435
Cphy1917	+	carbohydrate transport and metabolism	None	binding-protein-dependent transport systems inner membrane component	0.814881	0.163151	0.586025	0.8211	1.94068	1.33577	0.843494	0.701667	0.600886	0.336849	1.16397	0.450352	0.461621
Cphy1918	+	carbohydrate transport and metabolism	None	extracellular solute-binding protein	7.82516	5.14241	3.046	2.89365	4.29659	23.9205	19.8031	5.53958	11.5033	2.86263	14.4683	5.85245	8.57723
Cphy1919	+	general	GH105	glycosy hydrolase family protein	9.3824	11.5642	6.70526	7.7569	15.0388	20.3861	7.71059	9.17865	13.1053	4.44912	18.5198	13.7597	20.1345
Cphy1920	+	None	GH112	hypothetical protein	4.45248	4.75334	3.508	3.04967	4.86993	7.71191	3.64385	2.90945	4.63967	1.16022	7.66137	3.21157	3.67657
Cphy1921	+	None	None	hypothetical protein	3.45471	3.94659	4.24466	2.10832	4.11849	4.24097	0.774378	2.80549	3.01947	0.81792	3.13849	4.37157	1.95127
Cphy1922	+	general	None	ABC transporter related	3.72939	2.85048	1.17487	2.02274	21.0478	1.70699	2.03835	7.03494	7.56848	2.59158	8.86205	3.66859	3.05146
Cphy1923	+	coenzyme transport and metabolism	None	D-isomer specific 2-hydroxyacid dehydrogenase NAD-binding	62.3614	266.932	140.361	93.6235	116.995	49.4572	63.2938	103.129	181.466	93.7367	326.052	167.336	100.657
Cphy1924	+	energy production	None	desulfoferrodoxin ferrous iron-binding region	174.731	429.813	345.1	260.287	121.412	221.261	187.17	197.506	555.136	128.984	564.48	483.977	299.368
Cphy1925	-	energy production	None	sodium ion-translocating decarboxylase, beta subunit	109.741	126.506	175.147	166.354	136.254	81.0822	170.769	88.8812	172.992	59.1213	99.8392	25.5748	32.5219
Cphy1927	+	inorganic ion transport and metabolism	None	H(+)-transporting two-sector ATPase	30.4049	106.94	61.9554	40.3415	38.6609	24.531	21.354	72.7372	246.133	33.3296	116.934	46.9743	138.91
Cphy1928	+	inorganic ion transport and metabolism	None	TrkA domain-containing protein	30.5476	122.257	83.4282	41.1862	45.7839	35.0202	20.0829	74.0284	352.804	42.7513	153.83	114.968	199.007
Cphy1929	-	carbohydrate transport and metabolism	GH94	glycosyltransferase 36	14.3324	16.5539	13.3519	79.2112	39.4874	11.353	84.7925	33.8685	11.3227	9.83365	25.3366	17.357	4.9588
Cphy1930	+	general	None	toxin secretion/phage lysis holin	1.61051	8.14415	12.7548	0.779048	87.2282	0.796712	0	39.9502	6.8159	7.04134	2.7072	219.442	276.818
Cphy1931	-	amino acid transport and metabolism	None	argininosuccinate synthase	40.6418	4.71256	6.80502	5.48877	11.445	8.29685	10.0353	8.87532	3.59582	2.32585	4.88881	3.88731	3.74817
Cphy1932	+	None	None	phosphatase	68.4351	92.5774	51.3592	56.0128	85.1561	27.7516	40.0223	29.3451	140.219	9.97641	96.1221	28.9846	50.6481
Cphy1933	+	cell cycle	None	maf protein	93.8037	92.0658	63.3484	83.9023	117.253	47.8606	61.1875	53.403	153.623	19.743	162.423	51.8641	78.0382
Cphy1934	-	carbohydrate transport and metabolism	GH13	alpha amylase catalytic region	112.924	173.889	91.4091	135.111	121.08	113.086	133.335	101.876	46.7985	36.8339	72.126	22.5613	20.9238
Cphy1935	-	carbohydrate transport and metabolism	None	sugar (glycoside-Pentoside-hexuronide) transporter	102.506	134.24	63.2213	109.632	121.191	91.4452	111.651	82.7883	24.6671	26.9222	38.647	6.42592	7.92133
Cphy1936	-	carbohydrate transport and metabolism	GH36	glycoside hydrolase clan GH-D	167.078	200.698	108.812	185.557	163.584	158.519	198.774	132.308	12.8971	18.1709	23.7824	11.3405	9.43405
Cphy1937	-	carbohydrate transport and metabolism	GH1	glycoside hydrolase family protein	209.627	246.663	182.654	247.316	185.734	182.507	293.436	162.928	19.6625	26.1572	40.0489	14.1077	14.3625
Cphy1938	-	transcription	None	cold-shock DNA-binding domain-containing protein	1128.61	2282.26	2982.95	1378.12	383.787	578.151	439.718	318.189	61.2838	2.82305	72.7894	118.169	57.1344
Cphy1939	+	translation	None	hypothetical protein	0.942688	3.70911	5.20024	1.7809	7.19999	0.711768	2.11679	4.15286	36.1829	2.76433	9.78377	9.29797	13.2002
Cphy1940	+	unknown	None	SCP-like extracellular	5.51712	5.25807	6.58391	1.05726	8.63159	1.89939	1.06338	4.67021	29.3675	1.62586	7.27738	12.4912	8.5199
Cphy1941	+	lipid transport and metabolism	None	phospholipid/glycerol acyltransferase	58.5256	233.784	48.7167	186.465	95.5067	80.3961	117.121	122.855	279.476	402.244	438.595	187.238	94.6272
Cphy1942	+	None	None	hypothetical protein	40.2874	147.849	30.8633	124.118	77.4444	49.6153	80.9472	86.9583	191.762	308.382	336.204	110.22	57.7198
Cphy1943	-	None	CBM5,GH19	chitinase	90.1832	211.387	53.2012	212.898	103.343	79.1454	106.078	114.693	242.526	426.844	545.889	166.672	94.6808
Cphy1944	-	None	None	hypothetical protein	6.96051	11.0431	23.6332	6.46514	15.4265	8.44173	4.1796	12.0949	20.1615	7.20204	9.05525	66.4458	189.698
Cphy1945	+	None	None	hypothetical protein	15.3571	66.3211	221.622	12.7518	91.4832	13.01	22.6561	273.39	57.3372	72.2625	21.1526	1352.52	3994.82
Cphy1946	+	None	None	hypothetical protein	1.37436	46.3336	145.663	5.89615	13.4963	3.61843	3.71901	95.5008	19.1642	30.1645	7.49386	447.505	1911.63
Cphy1947	-	None	None	hypothetical protein	4.78317	56.0736	22.4901	26.8007	14.5748	7.25096	23.7103	33.4359	89.3451	39.3705	63.6963	113.125	156.447
Cphy1948	+	amino acid transport and metabolism	None	N-acetyl-gamma-glutamyl-phosphate reductase	1.11505	0.324838	0.463528	0.281302	1.17249	0.256908	0.511763	0.475857	0.212075	0.180661	1.1837	0.461325	1.3223
Cphy1949	+	amino acid transport and metabolism	None	arginine biosynthesis bifunctional protein ArgJ	4.83617	0.94318	1.48962	0.958009	3.25787	1.26497	1.46834	0.815847	0.711461	0.121561	1.2256	0.186439	0.400106
Cphy1950	+	amino acid transport and metabolism	None	acetylglutamate kinase	3.58575	0.517869	1.0637	0.213756	1.26369	0.844091	0.267247	1.40429	0.227964	0.064443	0.395726	0.233153	0.224054
Cphy1951	+	amino acid transport and metabolism	None	acetylornithine and succinylornithine aminotransferase	10.4892	3.47267	3.27564	1.53713	3.12409	2.00347	1.53592	2.15127	2.33193	0.591557	2.78844	5.25016	5.16796
Cphy1952	+	unknown	None	hypothetical protein	4.40797	1.98624	0.974027	4.55239	1.88295	2.8861	0	2.51008	1.82471	3.37645	20.0329	28.8093	3.74757
Cphy1953	+	replication	None	helix-hairpin-helix repeat-containing competence protein ComEA	265.528	533.614	435.488	409.419	351.142	173.904	526.355	378.993	597.635	299.724	758.068	467.274	432.47
Cphy1954	+	signal transduction	None	two component transcriptional regulator	175.389	255.948	101.563	217.256	231.939	97.3178	257.488	198.684	489.796	258.966	657.955	441.155	364.041
Cphy1955	+	signal transduction	None	integral membrane sensor signal transduction histidine kinase	112.7	84.4664	52.6118	95.4741	128.103	54.8697	97.814	83.0747	283.624	54.4658	272.406	100.221	145.138
Cphy1956	+	general	None	hypothetical protein	118.429	79.8145	49.5423	87.7778	129.796	70.6743	79.4172	63.2379	522.982	70.1018	420.458	274.774	294.819
Cphy1957	+	general	None	DNA internalization-related competence protein ComEC/Rec2	1.41512	2.95863	1.57716	4.16801	7.34319	1.86163	2.74243	0.643125	5.79763	1.30336	17.0485	3.34201	3.3453
Cphy1958	+	inorganic ion transport and metabolism	None	Mg2 transporter protein CorA family protein	15.4191	23.4181	26.7444	19.9449	25.8542	4.18146	13.0108	19.2773	63.5883	7.47265	41.6234	32.8076	29.9442
Cphy1959	+	unknown	None	hypothetical protein	119.416	250.41	295.624	155.631	230.624	90.3216	226.264	144.429	270.819	127.544	204.242	120.131	137.194
Cphy1960	+	lipid transport and metabolism	None	CDP-alcohol phosphatidyltransferase	164.593	181.684	220.913	180.935	149.515	77.1477	164.303	93.8749	254.047	64.3116	195.195	112.869	128.551
Cphy1961	+	lipid transport and metabolism	None	phosphatidylserine decarboxylase-related	116.416	83.6122	45.2084	60.39	75.0549	23.4836	48.0997	34.4012	161.989	9.36012	110.059	39.9467	65.4457
Cphy1962	+	replication	None	DNA polymerase III, delta subunit	111.565	72.2783	59.8265	66.4996	52.3414	41.7665	48.9712	32.4698	151.823	10.8064	89.5872	69.2327	64.3469
Cphy1963	+	transcription	None	PadR-like family transcriptional regulator	139.005	61.0134	10.4894	53.9203	45.8267	45.5318	28.7715	23.5429	36.6529	10.0289	57.3169	28.1447	20.6058
Cphy1964	+	None	None	hypothetical protein	72.7704	37.5862	5.87704	33.3823	31.4672	26.3844	11.6717	21.2169	16.2684	3.71426	18.8672	8.25986	8.44344
Cphy1965	+	unknown	None	membrane protein-like protein	118.173	63.8669	18.3109	73.5837	60.5923	82.5384	26.9275	21.9901	26.6029	6.13832	29.9099	15.3794	15.7681
Cphy1966	-	coenzyme transport and metabolism	None	methyltransferase type 11	17.7497	44.2093	45.8105	35.6066	42.1475	9.22178	27.3434	33.6406	182.603	50.2637	127.076	113.115	83.6824
Cphy1967	+	transcription	None	XRE family transcriptional regulator	33.0473	35.3091	52.6516	42.6656	20.6312	17.2213	21.0462	19.4957	59.7695	50.0788	52.1608	35.289	48.0314
Cphy1968	+	general	None	von Willebrand factor type A	155.07	163.58	81.4133	129.054	74.4691	76.5587	117.541	67.3414	163.856	18.9581	183.903	46.5578	68.5599
Cphy1969	+	None	None	hypothetical protein	164.485	157.934	72.6958	121.588	100.545	136.001	106.824	83.6846	122.612	12.9224	167.293	20.1321	42.198
Cphy1970	+	None	None	hypothetical protein	230.934	201.463	107.592	133.59	134.08	204.642	115.304	106.232	133.343	14.3798	198.968	23.1195	48.444
Cphy1971	+	inorganic ion transport and metabolism	None	toxic anion resistance family protein	370.548	288.597	124.38	178.213	220.622	354.849	151.575	164.57	295.415	32.9249	420.603	77.6763	120.082
Cphy1972	-	unknown	None	hypothetical protein	27.8716	23.6206	15.4307	24.4869	30.2932	20.7566	22.2781	13.2636	11.4685	4.66721	40.6773	18.2299	7.27006
Cphy1973	+	general	None	ThiJ/PfpI domain-containing protein	24.2156	29.2089	14.039	18.0975	27.7458	14.7421	13.5324	15.2039	60.145	6.18884	51.9885	19.308	26.3666
Cphy1974	+	energy production	None	nitroreductase	42.8918	43.6299	35.1318	37.4136	47.7005	24.5277	26.3306	23.147	74.9419	6.21819	69.6466	28.6062	32.9141
Cphy1975	+	motility	None	Ig domain-containing protein	105.034	85.3389	99.2077	116.962	89.0188	102.298	59.3399	92.355	255.999	27.2123	96.7499	42.8043	79.1642
Cphy1976	-	motility	None	methyl-accepting chemotaxis sensory transducer	60.209	26.6713	26.1832	146.704	257.998	50.5334	141.026	134.502	40.1012	144.852	59.6519	49.8789	27.1172
Cphy1977	-	defense	None	ABC transporter related	0.761902	0.168942	0.132848	0.579065	6.86441	0.148448	0	0.17614	0.882701	0.264681	2.21329	1.77907	1.74852
Cphy1978	-	envelope	None	hypothetical protein	0.450459	0.749184	0.30443	0.448865	8.18419	0.379554	1.67358	0.344983	0.678044	0.318487	2.32272	1.07271	1.24443
Cphy1979	-	transcription	None	MarR family transcriptional regulator	1.80695	5.968	6.46321	5.11095	8.13408	3.66904	3.47217	2.78362	4.1125	0.803175	5.20301	3.8174	3.8424
Cphy1980	-	replication	None	ABC transporter related	3.56982	4.83099	4.37018	4.70096	23.5451	3.88155	6.99227	7.26944	2.56135	0.526369	6.6411	1.96854	2.13786
Cphy1981	+	None	None	5'-nucleotidase	49.0984	117.96	59.9003	96.9835	43.2851	37.571	102.588	55.7439	192.403	88.33	161.531	98.1978	102.801
Cphy1982	+	None	None	hypothetical protein	1.63281	1.12073	0.441217	2.47831	41.5631	0.263252	1.28326	2.22851	2.23232	0.856109	3.87378	4.69394	4.46128
Cphy1983	+	None	None	hypothetical protein	0.730963	0.64919	0.172016	1.18751	26.6616	0.2143	0.548242	5.46674	1.78224	0.813864	3.11228	2.27313	2.50972
Cphy1984	+	defense	None	ABC transporter related	2.41538	1.64681	1.41802	3.98456	76.3305	2.24779	0.600337	9.63305	3.52014	1.10714	5.22866	3.60266	5.11974
Cphy1985	+	None	None	hypothetical protein	0.91924	1.26887	0.88755	1.34961	37.0794	1.03309	0.315711	7.86613	3.59826	1.20866	4.76707	4.79344	2.05435
Cphy1986	+	signal transduction	None	two component transcriptional regulator	5.38188	7.60351	3.32541	4.05322	63.5076	1.51863	1.81036	8.83899	18.7285	2.79486	18.3845	15.3544	16.3714
Cphy1987	+	signal transduction	None	integral membrane sensor signal transduction histidine kinase	5.39987	8.69321	5.6262	5.47205	70.2359	2.82741	2.82857	10.975	19.9296	2.87733	19.2846	20.6511	22.1256
Cphy1988	+	lipid transport and metabolism	None	hypothetical protein	30.5698	44.7344	28.6222	33.7965	52.0022	13.255	22.0424	36.322	70.5628	15.5451	63.4868	29.0435	32.8506
Cphy1989	+	None	None	hypothetical protein	34.9862	43.9554	13.6389	35.9121	57.5048	27.7318	22.5096	36.2452	98.0324	20.6549	70.6364	31.7389	39.8442
Cphy1990	+	None	None	hypothetical protein	42.927	46.8483	19.7974	40.7399	69.9484	29.1056	29.4261	35.839	69.119	16.8349	55.7886	33.8751	30.3018
Cphy1991	+	None	None	hypothetical protein	24.6283	44.9362	19.4061	30.2476	39.7164	22.1817	21.4021	43.9743	17.5089	5.5419	20.1158	7.90011	7.96887
Cphy1992	+	None	None	hypothetical protein	31.3426	38.9838	28.5647	45.4385	36.91	18.5226	31.7128	31.2606	21.3622	7.09169	18.0587	10.2567	9.0748
Cphy1993	+	None	None	hypothetical protein	16.3904	46.4967	13.0027	26.2723	45.9761	22.1974	19.7726	24.3296	69.0452	17.4578	51.0531	33.5139	28.0269
Cphy1994	+	energy production	None	radical SAM domain-containing protein	32.6591	44.5907	20.6317	37.06	55.4277	20.0625	22.7565	33.4629	59.634	16.4379	69.7491	49.5078	41.7482
Cphy1995	+	None	None	hypothetical protein	43.4479	42.9642	21.7596	45.7226	41.2656	32.2115	22.0448	30.2069	72.3448	15.0631	69.2736	43.4278	37.2551
Cphy1996	+	amino acid transport and metabolism	None	binding-protein-dependent transport systems inner membrane component	48.2201	33.8989	87.1997	56.5107	56.7049	26.5827	14.9601	27.6402	40.3616	2.4602	21.8644	13.6894	10.1866
Cphy1997	+	amino acid transport and metabolism	None	binding-protein-dependent transport systems inner membrane component	32.2047	24.4216	40.202	33.1565	31.8199	19.5085	10.8618	22.8427	16.5176	1.27169	8.45443	3.50196	4.1227
Cphy1998	+	amino acid transport and metabolism	None	oligopeptide/dipeptide ABC transporter, ATPase subunit	49.7626	45.3736	57.2647	38.3587	74.1927	30.2929	17.1555	42.2215	34.8408	2.07243	20.2424	7.65444	10.0788
Cphy1999	+	amino acid transport and metabolism	None	oligopeptide/dipeptide ABC transporter, ATPase subunit	64.6623	42.6483	55.5565	48.9337	75.9717	33.9874	18.5111	32.5591	33.1761	1.59941	19.8964	5.32065	7.46378
Cphy2000	+	amino acid transport and metabolism	None	extracellular solute-binding protein	101.487	72.0109	136.449	62.2932	86.4395	74.1996	43.3833	61.2855	122.442	5.10702	53.5738	21.8634	20.9286
Cphy2001	+	replication	None	DEAD/DEAH box helicase domain-containing protein	49.095	34.109	40.6197	28.2188	55.135	22.6753	17.1618	25.2203	121.493	8.81366	79.5968	27.934	46.4844
Cphy2002	+	None	None	YCII-related	144.753	113.276	191.693	160.293	138.736	125.452	190.599	138.773	269.469	151.27	162.903	440.574	345.65
Cphy2003	-	envelope	None	NLP/P60 protein	8.86567	10.9212	6.92596	7.73345	15.7118	3.68911	8.64751	4.6975	40.2577	5.90941	21.3388	9.02291	8.59721
Cphy2004	+	None	None	hypothetical protein	13.1412	22.8615	10.606	16.5746	17.3315	5.21347	6.78463	21.9925	31.0094	10.808	35.7371	26.3003	20.895
Cphy2005	-	envelope	None	large conductance mechanosensitive channel protein	71.7641	67.3602	123.042	70.8649	47.6216	24.9233	62.5216	30.4463	356.53	81.8774	172.689	110.982	91.6062
Cphy2006	+	replication	None	DEAD/DEAH box helicase domain-containing protein	27.6507	27.0018	22.6578	29.1367	17.192	11.7481	14.7926	13.643	38.4455	4.41036	39.7095	14.4877	14.2947
Cphy2007	+	signal transduction	None	two component AraC family transcriptional regulator	11.2302	7.15519	4.02316	9.17292	19.9441	8.11702	10.3889	10.4154	34.8075	9.90184	30.338	8.1716	8.2242
Cphy2008	+	signal transduction	None	multi-sensor signal transduction histidine kinase	7.9179	5.34399	4.49794	7.8593	10.829	7.03396	8.02009	9.34414	30.68	7.59357	23.4306	7.31576	8.23607
Cphy2009	+	carbohydrate transport and metabolism	None	periplasmic binding protein/LacI transcriptional regulator	8.45939	9.5226	7.96441	9.26751	19.7262	10.5313	7.90284	10.0954	44.8695	9.58494	32.6133	26.0271	14.2954
Cphy2010	+	carbohydrate transport and metabolism	None	ABC transporter related	0.228505	1.42393	0.257836	1.28987	6.59219	0.422431	6.74528	3.75931	1.67609	11.9867	18.1712	1.71102	1.1621
Cphy2011	+	carbohydrate transport and metabolism	None	monosaccharide-transporting ATPase	1.37724	2.83834	1.68592	1.88415	16.3544	1.06624	10.841	3.68822	6.48284	18.4635	35.2572	1.82569	1.66504
Cphy2012	+	carbohydrate transport and metabolism	None	periplasmic binding protein/LacI transcriptional regulator	5.13089	4.83605	4.40136	3.87223	33.6281	3.27849	53.4249	11.3754	18.8815	45.8972	82.6003	8.49088	5.51334
Cphy2013	+	posttranslational modifications	None	proteinase inhibitor I4 serpin	24.7847	74.5774	7.0329	9.79971	54.7276	13.7132	17.6247	29.723	24.9505	132.186	44.3919	52.8604	59.8487
Cphy2014	+	posttranslational modifications	None	proteinase inhibitor I4 serpin	31.2612	79.0831	6.93744	13.098	49.598	11.4645	26.4966	31.6612	36.0544	135.854	53.4874	71.7746	83.0454
Cphy2015	+	None	None	hypothetical protein	108.87	202.631	79.9751	208.849	79.4688	54.9523	105.952	98.0304	492.568	41.8883	482.415	180.764	165.987
Cphy2016	+	None	None	hypothetical protein	105.912	267.912	95.1524	192.082	96.5501	101.391	98.8703	137.662	584.734	42.7941	530.185	272.648	182.773
Cphy2017	+	unknown	None	hypothetical protein	181.029	472.265	181.36	280.889	177.566	151.447	128.48	181.809	1054.31	71.8932	825.844	474.215	321.15
Cphy2018	+	transcription	None	PadR-like family transcriptional regulator	18.1066	17.932	20.1482	16.6664	21.0718	12.4852	10.1634	11.8334	55.5773	2.79514	39.7623	18.8886	22.0399
Cphy2019	+	signal transduction	None	GAF domain-containing protein	16.3599	16.4637	13.3488	15.1052	9.56349	11.2178	8.97935	6.54135	41.5605	3.01918	33.1494	15.9283	18.1027
Cphy2020	+	general	None	ABC transporter related	7.46107	7.37322	5.52237	3.66026	15.4602	8.6312	3.90891	11.1437	13.5286	4.34894	12.8263	13.2378	30.7859
Cphy2021	+	None	None	hypothetical protein	13.3424	31.084	26.6239	20.3028	18.8013	11.5945	21.3163	29.3626	92.1363	64.0423	69.7211	64.067	59.7415
Cphy2022	+	replication	None	8-oxoguanine DNA glycosylase domain-containing protein	75.5343	122.499	109.82	106.893	124.872	55.8777	95.1173	121.847	272.685	114.129	214.423	294.537	203.17
[truncated: 1,903 more rows]

## Sheet: CAZy
GENE	CAZy	ACCESSION	FUNCTION	SECRETED	PURIFIED	Glucose-S	Xylose-S	GalAcid-S	Cellobiose-S	Cellulose-S	Xylan-S	Homogalacturonan-S	Stover-S	Glucose-P	Arabinan-P	Galactan-P	Galactomannan-P	Starch-P
Cphy0110	CE4	ABX40499.1	acetyl xylan esterase, chitin deacetylase	N	N	262.299	281.338	285.98	254.62	432.972	143.96	304.446	305.915	309.776	190.918	327.679	154.131	180.634
Cphy0191	GH43	ABX40578.1	Beta-xylosidase, alpha-L-arabinofuranosidase, arabinanase	N	N	139.049	117.421	314.08	156.566	57.3524	133.24	124.201	61.8457	201.44	10.4727	120.74	57.5202	89.5974
Cphy0203	GH105	ABX40590.1	rhamnogalacturonyl hydrolase	N	N	129.985	62.0269	141.711	75.2889	129.664	95.6769	229.074	83.3649	106.59	106.755	68.4903	30.0575	68.8187
Cphy0218	GH31	ABX40605.1	Alpha-xylosidase, alpha-glucosidase	N	Y	39.4918	56.6512	55.3133	90.2808	211.477	41.3718	248.061	208.975	20.319	101.392	45.1119	31.8978	20.0075
Cphy0220	GH3	ABX40607.1	Beta-glucosidase, beta-xylosidase, alpha-arabinofuranosidase	N	Y	54.6776	53.566	32.9269	108.592	260.336	43.3431	360.179	201.138	34.0491	103.17	45.7479	32.7855	24.5702
Cphy0288	GH88	ABX40675.1	beta-glucuronyl hydrolase	N	N	10.3336	7.45126	8.26954	7.16562	7.49464	7.67423	7.61686	6.08298	4.86206	5.01421	6.12538	0.75639	1.69447
Cphy0297	GT2	ABX40684.1	chitin oligosaccharide synthase	N	N	86.2178	97.757	99.5464	91.7548	75.6093	74.1413	91.2843	62.9934	219.465	48.4678	178.384	79.8285	95.7429
Cphy0299	GT2	ABX40686.1	Cellulose, chitin oligosaccharide synthase	N	N	51.8501	61.1759	71.3476	53.0806	51.9254	63.2263	50.4834	43.1006	171.894	20.9374	127.102	70.8053	58.6605
Cphy0323	GT2	ABX40710.1	Cellulose, chitin oligosaccharide synthase	N	N	28.4359	29.4452	43.8807	33.6196	66.9911	21.7913	62.5779	64.4064	42.6211	370.428	54.2406	81.5347	61.8641
Cphy0343	PL11	ABX40730.1	rhamnogalacturonan lyase, FG-GAP repeat	N	N	5.36708	4.80426	7.48931	4.86422	5.73596	5.69366	12.0928	4.31891	2.48174	0.584086	2.90372	2.03565	2.47259
Cphy0405	CE4	ABX40792.1	acetyl xylan esterase, chitin deacetylase	N	N	108.33	219.361	144.851	126.163	107.761	108.827	93.6476	74.8087	392.049	34.0804	222.18	132.87	187.304
Cphy0430	GH94	ABX40817.1	cellobiose phosphorylase	N	Y	10.2121	9.49053	13.5744	700.778	274.369	9.18464	150.904	257.57	13.0646	10.0092	14.449	224.298	14.9115
Cphy0488	PL15	ABX40875.1	alginate lyase	N	N	2.73953	2.69997	2.15946	1.41639	1.82885	4.13604	2.25961	2.72452	0.870149	0.460676	0.912536	0.380904	0.733783
Cphy0489	PL17	ABX40876.1	alginate lyase	N	N	2.53409	2.17903	2.20752	1.29692	3.48489	3.04455	1.63577	1.62949	0.730598	0.589738	0.678835	0.448935	0.345624
Cphy0492	CBM50,CBM50,PL7	ABX40879.1	alginate lyase	Y	N	4.59716	3.15614	2.30501	2.36297	4.56083	5.77014	3.75642	5.56163	2.97573	1.61419	3.49925	1.24901	2.68459
Cphy0497	GT51	ABX40884.1	glycosyl transferase family protein	N	N	79.2633	120.124	45.7001	144.861	55.7897	55.4825	46.8279	52.8813	100.425	23.7887	194.161	40.1024	55.9522
Cphy0498	GT51	ABX40885.1	glycosyl transferase family protein	N	N	390.202	271.074	304.202	299.256	168.847	300.303	127.633	111.676	268.823	23.7279	358.846	55.8515	109.736
Cphy0530	GH2	ABX40917.1	Beta-galactosidase, beta-mannosidase	N	N	9.81635	7.32136	10.1486	5.17522	6.15257	9.3581	7.43112	4.26493	19.52	4.37402	18.9339	9.80379	9.95916
Cphy0531	GH43	ABX40918.1	Beta-xylosidase, alpha-L-arabinofuranosidase, arabinanase	N	N	58.3213	103.808	82.7882	81.3194	55.8918	40.351	75.8129	123.881	32.1322	20.5539	33.5117	8.29253	16.7259
Cphy0538	CE4	ABX40925.1	acetyl xylan esterase, chitin deacetylase	N	N	5.71009	14.1593	17.8967	11.8207	16.4901	8.69861	7.2437	12.7182	23.3027	16.2175	107.372	461.107	428.681
Cphy0577	GH112	ABX40964.1	1,3-galactosyl-N-acetylhexosamine phosphorylase	N	N	6.12921	5.95964	5.92968	4.47878	4.00804	6.03329	5.24149	3.66955	5.22112	1.5214	8.11393	16.5395	11.9208
Cphy0591	GH127	ABX40978.1	beta-L-arabinofuranosidase	N	Y	0.76267	2.02631	0.792381	0.801439	234.431	0.484739	24.9801	56.2055	0.55421	1.4424	0.797273	0.927011	1.63833
Cphy0601	CE4	ABX40988.1	acetyl xylan esterase, chitin deacetylase	N	Y	2.72564	15.3127	4.14948	25.5479	23.5405	36.2234	2.73556	24.9418	38.1478	143.638	245.746	2023.19	1547.87
Cphy0607	GH20	ABX40994.1	beta-1,6-N-acetylglucosaminidase	N	N	43.1628	96.8776	93.8144	119.46	39.7085	51.1444	40.5925	31.6468	87.6337	8.12053	121.285	38.0622	59.0096
Cphy0624	CBM22,GH10,CBM3	ABX41011.1	endo-1,4-beta-xylanase	Y	Y	404.61	1269.44	110.976	1721.02	1752.61	545.306	355.464	6273.11	540.266	8317.63	1781.3	2270.81	528.193
Cphy0662	GH3	ABX41049.1	Beta-glucosidase, beta-xylosidase, alpha-arabinofuranosidase	N	N	20.8572	20.4497	32.7108	16.4254	39.8027	25.2138	24.1327	28.8179	2.00846	1.09356	2.44729	2.58274	2.66039
Cphy0666	GHnc	ABX41053.1	hypothetical protein	N	Y	3.43505	3.44565	5.46767	2.44283	84.0002	3.41198	2.4627	5.61229	0.757049	0.373132	1.60546	0.824715	1.36847
Cphy0694	GH94	ABX41081.1	cellobiose phosphorylase	N	N	5.26118	4.37282	8.11724	4.09904	4.53197	3.23811	3.3624	1.27538	4.30837	0.487034	3.92633	0.59443	1.17451
Cphy0699	GH3	ABX41086.1	Beta-glucosidase, beta-xylosidase, alpha-arabinofuranosidase	N	N	28.9025	21.8607	37.1156	22.9163	27.8006	24.3316	16.2528	10.4829	48.444	6.1915	36.5648	10.0007	17.0182
Cphy0711	GH2	ABX41098.1	Beta-galactosidase, beta-mannosidase	N	N	127.496	174.17	96.1696	173.717	164.327	89.2657	218.668	104.109	126.171	35.2504	260.103	85.4078	103.995
Cphy0769	GH4	ABX41156.1	Alpha-glucosidase, alpha-galactosidase	N	Y	14.1806	5.03559	5.99413	8.7477	3.9287	6.03718	13.1302	2.60901	2.13066	2.64893	7.31239	103.098	1.21285
Cphy0776	GH88	ABX41163.1	beta-glucuronyl hydrolase	N	Y	17.4103	21.5638	23.9873	14.7409	12.494	19.9773	15.3861	11.7817	1.36946	0.806851	2.66842	37.1374	1.73623
Cphy0777	GHnc	ABX41164.1	hypothetical protein	N	Y	17.972	14.1914	20.0153	14.4687	12.9851	19.0792	13.4884	8.21079	1.61075	0.753071	3.15892	18.6989	1.63
Cphy0857	GH94	ABX41243.1	cellobiose phosphorylase	N	N	5.75013	1.47172	1.2304	9.38886	29.9488	2.79122	26.4921	8.0975	1.76012	7.36516	1.79284	1.63648	1.38336
Cphy0858	GH30	ABX41244.1	Beta-glucosidase, beta-xylosidase, beta-fucosidase	N	N	17.259	9.52178	5.61144	10.797	45.3276	8.34414	59.2183	13.34	8.22459	44.5389	14.699	7.72016	8.56776
Cphy0874	GH95	ABX41260.1	alpha-1,2-L-fucosidase	N	N	57.3787	111.551	73.8234	108.856	72.4917	38.7206	116.558	54.1099	52.5504	24.8267	110.024	42.3018	20.3901
Cphy0875	GH43	ABX41261.1	Beta-xylosidase, alpha-L-arabinofuranosidase, arabinanase	N	N	53.7609	58.9581	64.0799	55.3948	43.5714	42.8496	197.502	29.0913	72.8553	9.13696	81.9295	25.2808	31.6173
Cphy0886	GH113	ABX41272.1	beta-mannanase	N	N	35.1935	52.3659	33.2094	47.7689	116.181	22.9686	40.0905	102.124	64.7845	31.7946	51.0027	60.9907	31.7949
Cphy0934	GH88	ABX41318.1	beta-glucuronyl hydrolase	N	N	19.9354	12.3043	16.8596	11.9953	5.28559	8.22331	8.26363	4.08787	19.9122	1.68998	14.9616	7.30004	10.7317
Cphy1019	GH65	ABX41399.1	Phosphorylase: kojibiose , rhamnose, nigerose, maltose	N	N	1.57386	1.88401	1.81815	0.886402	2.6463	1.83491	1.70038	0.984862	1.69674	0.512291	1.74536	1.03809	1.2348
Cphy1071	CBM35,GH26,CBM3	ABX41451.1	endo-1,4-beta-mannosidase	Y	Y	15.8007	234.106	22.4253	395.796	3035.32	121.055	447.802	5509.9	34.4329	7677.18	406.121	631.26	110.22
Cphy1125	GH3	ABX41503.1	Beta-glucosidase, beta-xylosidase, alpha-arabinofuranosidase	N	N	13.4166	6.67068	2.65462	9.27442	147.087	7.88286	10.9495	39.8347	3.37131	10.6555	4.97176	2.42256	2.315
Cphy1140	CE2	ABX41518.1	acetyl xylan esterase	N	N	132.35	207.531	153.773	204.067	66.0792	95.9499	121.883	141.788	196.399	25.9104	144.305	40.1602	70.3048
Cphy1163	GH5	ABX41541.1	cellulase	Y	Y	12.1534	57.4314	80.2817	46.2843	37.9441	43.522	11.0182	143.772	25.4075	14.8306	179.888	279.738	596.088
Cphy1169	GH51	ABX41547.1	Alpha-N-arabinofuranosidase	N	Y	19.1731	30.2288	27.5581	36.2348	32.3402	16.4618	41.764	83.3502	47.6276	58.5756	43.8742	29.2661	23.348
Cphy1202	GT1	ABX41580.1	oligosaccharide biosynthesis protein Alg14-like protein	N	N	0.56773	6.08804	1.38168	8.12254	1.04491	8.09334	0	3.54455	9.20352	8.79857	130.483	169.462	106.53
Cphy1203	GT1	ABX41581.1	glycosyltransferase family 28 protein	N	N	0.447235	2.11437	0.484343	2.19174	1.61502	3.40917	0.474813	1.02778	3.88839	4.51682	49.9633	51.0183	41.0872
Cphy1204	GT4	ABX41582.1	sucrose synthase	N	N	0.469879	2.80786	0.551395	2.40729	0.926639	3.95404	0	2.18824	4.63523	5.60115	61.4179	62.1951	45.8995
Cphy1206	GT4	ABX41584.1	sucrose synthase	N	N	0.865273	4.68771	1.35674	4.08548	0.25628	6.68982	0.224538	2.50754	6.46271	4.95291	58.491	68.5418	39.9841
Cphy1254	CE2	ABX41632.1	acetyl xylan esterase	N	N	61.2257	60.3673	88.1041	52.2116	75.3338	43.9082	50.5822	32.6021	109.512	14.5362	60.6511	85.9735	66.7045
Cphy1301	CE8	ABX41678.1	pectinesterase	N	N	75.3307	78.0867	95.7009	78.0939	52.8743	35.7423	70.1861	57.2236	117.218	14.9821	90.6805	56.6689	55.1487
Cphy1308	GH87	ABX41685.1	alpha-1,3-glucanase	Y	Y	12.0671	25.7693	9.87753	27.9838	177.57	17.1869	9.80876	134.202	4.12968	177.442	15.1395	18.4736	6.58287
Cphy1395	GH95	ABX41770.1	alpha-1,2-L-fucosidase	N	N	26.0703	40.3341	27.7978	22.1291	28.639	22.4044	17.3895	23.9849	31.7613	12.4343	34.4434	12.9051	12.0467
Cphy1435	GH19	ABX41810.1	chitinase, lysozyme, peptidoglycan binding domain	N	N	124.21	193.71	144.312	143.309	139.699	130.169	144.2	123.77	44.254	17.7679	77.8161	15.3347	20.4642
Cphy1510	GH10	ABX41884.1	endo-1,4-beta-xylanase	Y	Y	75.0426	615.813	33.4152	893.044	1944.73	203.661	712.126	2588.53	479.462	11841.3	787.689	669.709	334.499
Cphy1596	GH3	ABX41970.1	Beta-glucosidase, beta-xylosidase, alpha-arabinofuranosidase	N	N	47.3219	57.4162	94.5893	56.7904	38.545	33.9557	49.6956	31.5532	22.0199	5.86526	24.6525	10.293	8.19665
Cphy1612	PL1,PL9	ABX41986.1	Pectate lyase, Pectin lyase	Y	Y	2.01861	1.96439	1.29102	2.13209	3.2354	1.53206	137.298	1.69754	2.89628	0.850063	4.45458	2.02589	2.11616
Cphy1614	GT51	ABX41988.1	glycosyl transferase family protein	N	N	3.8036	6.98227	6.56072	5.69273	7.16582	2.50952	4.85825	7.81416	3.31895	1.19246	9.23169	5.4162	4.20505
Cphy1640	GH12	ABX42012.1	xyloglucan endoglucanase	Y	Y	10.327	29.5118	21.1411	23.5392	14.385	12.6125	11.0249	14.5268	28.1654	32.314	151.169	295.417	206.117
Cphy1645	GT2	ABX42017.1	Cellulose, chitin oligosaccharide synthase	N	N	0.887637	6.67789	5.91712	1.36798	2.4774	0.752958	0.385334	3.78871	1.26778	4.67689	4.00775	24.2863	73.7199
Cphy1652	CBM50,CBM50,GH18	ABX42024.1	Chitinase, lysozyme, peptidoglycan-binding LysM	N	N	72.0767	122.005	54.8306	88.5888	73.9181	59.4267	128.319	62.7262	85.1325	92.8775	266.805	718.034	800.376
Cphy1687	CBM36,CE4	ABX42059.1	acetyl xylan esterase, chitin deacetylase	Y	Y	126.558	1812.1	120.13	1077.12	607.509	349.814	188.874	884.07	35.8157	408.292	343.886	279.156	152.272
Cphy1695	GT2	ABX42067.1	Cellulose, chitin oligosaccharide synthase	N	N	1.4105	10.3656	23.6015	1.83395	8.89442	1.40237	2.31918	48.2725	2.35378	9.03738	3.82561	59.0609	248.479
Cphy1711	GH28	ABX42083.1	polygalacturonase, rhamnogalacturonase	N	N	3.47901	5.24134	3.37465	3.0132	3.49512	4.08419	1.99746	1.23332	2.06161	0.489944	3.74767	3.4299	2.87593
Cphy1713	CBM32	ABX42085.1	coagulation factor 5/8 type domain-containing protein	Y	Y	1.61633	8.05496	3.07241	3.35565	34.7217	4.72892	9.94603	10.6914	4.48144	144.126	36.6391	23.5531	9.0226
Cphy1714	GH85,CBM32	ABX42086.1	Endo-b-N-acetylglucosaminidase	Y	N	49.41	45.7035	2.90752	46.5619	89.495	64.5595	120.132	11.0113	12.2535	162.739	108.357	13.9127	3.78173
Cphy1718	GH130	ABX42090.1	beta-1,4-mannooligosaccharide phosphorylase	N	Y	34.9463	83.6327	6.91648	76.3341	103.968	23.7697	146.551	43.9944	3.15565	33.488	67.2318	8.96847	1.31155
Cphy1719	GH125	ABX42091.1	Exo-alpha-1,6-mannosidase	N	Y	26.8442	114.538	9.02935	79.0648	153.037	26.3742	165.985	46.7454	3.15745	34.7502	78.6066	9.11685	1.53311
Cphy1720	GH38	ABX42092.1	alpha-mannosidase	N	Y	66.2962	283.408	17.6712	228.748	208.593	53.1721	407.371	155.672	30.1735	228.049	396.55	124.249	9.39594
Cphy1750	GH105	ABX42122.1	rhamnogalacturonyl hydrolase	N	N	21.6408	44.8408	29.1687	39.0373	12.6445	8.20002	31.9226	27.0626	41.5629	16.4301	51.6488	25.2645	13.7642
Cphy1775	CBM54,GH55,CBM32,CBM32	ABX42145.1	beta-1,3-glucanase, S-layer domain	Y	N	8.61687	10.6784	10.8113	11.057	5.30429	11.5988	9.30325	5.1091	1.17703	0.411457	1.90128	1.87097	1.99449
Cphy1799	CBM12,GH18	ABX42168.1	Exo-chitinase	Y	Y	6.98758	45.3668	14.2189	20.7319	4573.06	88.9493	71.7745	9615.57	4.74094	1197.05	23.9251	103.287	11.2236
Cphy1800	GH18,CBM12	ABX42169.1	Endo-chitinase	Y	Y	5.40311	50.9891	11.7149	18.8109	4945.54	150.497	95.5668	15108.8	3.36071	1513.79	16.9267	104.109	4.58109
Cphy1847	CE4	ABX42216.1	acetyl xylan esterase, chitin deacetylase	N	Y	0.710643	5.92267	1.55437	6.29728	5.51192	16.1005	0.56069	4.61792	5.27756	11.9221	64.4691	220.885	93.3791
Cphy1873	CBM35,CBM6,GH87	ABX42242.1	alpha-1,3-glucanase	Y	N	1.47654	1.98964	1.72404	2.02649	9.44501	1.57371	3.65669	7.77084	2.08408	1.84198	2.51243	2.67733	2.24532
Cphy1874	GH65	ABX42243.1	Phosphorylase: kojibiose , rhamnose, nigerose, maltose	N	N	0.508813	0.829251	0.772224	0.846227	3.01876	1.44547	2.3678	2.32486	1.09791	0.435855	1.34681	2.37581	2.01951
Cphy1877	GH31	ABX42246.1	Alpha-xylosidase, alpha-glucosidase	N	Y	0.287544	0.987113	0.63488	0.936023	3.2355	0.986755	2.38491	3.2587	0.859322	1.46717	6.50397	4.32671	3.67242
Cphy1882	GH87	ABX42251.1	alpha-1,3-glucanase	Y	N	8.49428	6.8224	5.11207	5.83283	8.97233	7.81326	10.7881	5.7524	10.8436	10.9232	10.0542	4.02678	4.3956
Cphy1888	PL9	ABX42257.1	pectate lyase	Y	Y	5.39044	14.1799	120.827	22.3886	230.838	39.5524	236.844	853.564	9.46302	25.8813	57.6055	46.1826	17.5365
Cphy1892	GT28	ABX42261.1	monogalactosyldiacylglycerol synthase	N	N	48.4283	121.598	62.7401	84.5199	69.5936	26.699	65.3684	72.3268	121.715	67.1861	144.155	69.6514	71.1346
Cphy1919	GH105	ABX42288.1	rhamnogalacturonyl hydrolase	N	N	9.3824	11.5642	6.70526	7.7569	15.0388	20.3861	7.71059	9.17865	13.1053	4.44912	18.5198	13.7597	20.1345
Cphy1920	GH112	ABX42289.1	1,3-galactosyl-N-acetylhexosamine phosphorylase	N	N	4.45248	4.75334	3.508	3.04967	4.86993	7.71191	3.64385	2.90945	4.63967	1.16022	7.66137	3.21157	3.67657
Cphy1929	GH94	ABX42297.1	cellobiose phosphorylase	N	Y	14.3324	16.5539	13.3519	79.2112	39.4874	11.353	84.7925	33.8685	11.3227	9.83365	25.3366	17.357	4.9588
Cphy1934	GH13	ABX42302.1	alpha amylase	N	N	112.924	173.889	91.4091	135.111	121.08	113.086	133.335	101.876	46.7985	36.8339	72.126	22.5613	20.9238
Cphy1936	GH36	ABX42304.1	alpha-galactosidase	N	N	167.078	200.698	108.812	185.557	163.584	158.519	198.774	132.308	12.8971	18.1709	23.7824	11.3405	9.43405
Cphy1937	GH1	ABX42305.1	Beta-glucosidase, beta-galactosidase	N	N	209.627	246.663	182.654	247.316	185.734	182.507	293.436	162.928	19.6625	26.1572	40.0489	14.1077	14.3625
Cphy1943	CBM5,GH19	ABX42311.1	chitinase	Y	N	90.1832	211.387	53.2012	212.898	103.343	79.1454	106.078	114.693	242.526	426.844	545.889	166.672	94.6808
Cphy2025	GH2	ABX42393.1	Beta-galactosidase, beta-mannosidase	N	N	77.908	83.8771	47.1224	84.3508	65.6586	51.9113	108.112	42.7583	84.863	85.9663	101.702	40.5723	39.3597
Cphy2028	GH43	ABX42396.1	Beta-xylosidase, alpha-L-arabinofuranosidase, arabinanase	N	Y	180.922	177.931	110.885	190.387	183.525	152.858	198.96	112.462	81.0682	110.024	110.371	63.5376	40.7168
Cphy2058	GH5	ABX42426.1	cellulase	Y	Y	18.7515	36.5272	9.63048	26.2788	41.9015	11.2976	14.836	47.0985	83.5299	78.6414	102.068	66.5259	48.8889
Cphy2105	GH11	ABX42471.1	endo-1,4-beta-xylanase	Y	Y	6.28257	1101.41	13.7242	20.3798	578.353	876.771	96.6925	2576.86	18.0224	332.599	65.1114	274.289	166.711
Cphy2108	CBM22,GH10	ABX42474.1	endo-1,4-beta-xylanase	Y	Y	14.6726	43.4113	18.1537	27.5577	33.0248	408.598	50.4865	34.8195	18.0312	22.5163	41.8463	6.47267	7.2822
Cphy2128	CBM35,GH26,CBM3	ABX42494.1	endo-1,4-beta-mannosidase	Y	Y	13.2983	189.038	5.51774	140.803	129.207	41.9907	23.5597	313.887	35.373	500.276	264.182	99.5625	23.0491
Cphy2190	GH29	ABX42556.1	Alpha-L-fucosidase	N	N	6.30728	6.37521	6.23445	5.56808	5.71638	4.27318	6.6063	3.80596	4.32507	7.7385	7.32934	2.28573	3.06614
Cphy2210	GH18	ABX42576.1	Chitinase, lysozyme	Y	N	173.934	239.665	103.035	184.105	75.4503	186.867	144.085	42.7525	106.084	21.162	157.652	18.9198	25.5508
Cphy2212	GT2	ABX42578.1	Cellulose, chitin oligosaccharide synthase	N	N	147.837	285.15	130.244	199.064	74.0207	163.8	125.266	43.0586	179.21	37.2403	248.082	25.2156	41.9327
Cphy2264	GH130	ABX42627.1	beta-1,4-mannooligosaccharide phosphorylase	N	N	3.54647	9.33011	8.73488	27.3949	54.9902	5.63321	88.2703	50.7706	3.46639	2.31299	7.86338	97.5213	8.29316
Cphy2276	CBM35,GH26	ABX42637.1	endo-1,4-beta-mannosidase	Y	Y	3.89579	5.55164	0.84693	45.9947	34.8364	1.49214	21.1255	12.6002	4.90099	7.17712	17.3383	188.229	5.59438
Cphy2304	CBM41,CBM48,GH13	ABX42665.1	Alpha-amylase	Y	Y	25.5852	7.34919	3.62322	28.872	57.9608	17.6687	49.9702	83.8451	4.07208	10.6836	7.45418	10.5305	161.754
Cphy2331	CBM48,GH13	ABX42692.1	Alpha-amylase	N	Y	7.38758	2.21236	3.42839	9.04284	17.1133	3.18808	15.1814	26.9814	4.5971	5.0521	6.7866	5.21987	84.528
Cphy2332	GH3	ABX42693.1	Beta-glucosidase, beta-xylosidase, alpha-arabinofuranosidase	Y	N	23.5108	22.8475	35.421	17.2387	26.97	18.5242	15.5807	34.2714	63.1542	26.1634	26.5536	82.8595	85.6366
Cphy2336	GT4	ABX42697.1	sucrose synthase	N	N	96.0728	82.8912	59.4097	74.6322	74.1724	43.6284	62.6961	82.2432	276.573	51.8383	128.93	64.5871	125.498
Cphy2341	GH13	ABX42702.1	alpha amylase	N	N	4.90921	5.13203	4.51677	3.70531	3.94854	6.34207	9.63884	5.16261	4.16453	1.53849	6.38962	4.60207	49.7733
Cphy2342	GH13	ABX42703.1	alpha amylase	N	N	6.31999	5.16355	3.60582	4.4824	8.60088	9.37084	8.68277	10.4202	3.24949	2.2289	6.22653	6.23461	53.1632
Cphy2344	GH13	ABX42705.1	alpha amylase	Y	Y	9.22565	5.82804	4.99646	7.58669	19.7801	19.8788	20.2443	18.7876	2.90068	3.43788	6.05233	3.78728	71.7405
Cphy2348	GT35	ABX42709.1	glycogen/starch/alpha-glucan phosphorylase	N	N	50.2335	5.10309	1.25615	21.0404	21.1736	19.8957	33.0534	35.2901	2.72438	10.575	8.76496	4.66163	229.821
Cphy2349	GH77	ABX42710.1	amylomaltase or 4-a-glucanotransferase	N	N	45.7058	5.71789	0.646625	14.5585	16.0451	12.2616	29.439	32.7371	1.90313	8.21374	6.7097	3.58269	171.79
Cphy2350	GH13	ABX42711.1	alpha amylase	N	Y	41.2405	7.76734	2.14513	18.1828	22.3569	8.48987	25.0812	45.7424	2.1427	12.1178	7.45996	3.8439	293.747
Cphy2496	GT5	ABX42857.1	glycogen/starch synthase, ADP-glucose type	N	N	174.121	2220.37	81.6978	1675.96	355.098	207.545	136.495	624.605	1442.11	1121.53	3386.25	1578.95	1047.58
Cphy2567	GH28	ABX42928.1	polygalacturonase, rhamnogalacturonase	N	Y	12.4323	14.887	10.9286	12.4453	19.4261	6.33512	87.9464	22.9976	18.0812	8.45466	15.8295	4.42182	7.66798
Cphy2572	GH18	ABX42933.1	Chitinase, lysozyme	N	N	29.7929	33.2634	33.2423	44.3565	28.4863	27.4074	15.575	21.0163	87.0253	10.0989	60.4419	123.603	109.829
Cphy2632	GH43	ABX42993.1	Beta-xylosidase, alpha-L-arabinofuranosidase, arabinanase	N	Y	13.3605	95.1569	26.8747	15.651	15.3737	44.5088	112.771	30.5867	37.1226	5.2424	19.1291	18.9851	12.5083
Cphy2730	CE4	ABX43091.1	acetyl xylan esterase, chitin deacetylase	N	N	30.875	48.3204	253.079	36.8206	27.8532	18.774	62.3306	32.673	65.3261	11.2383	65.0556	15.2671	23.566
Cphy2735	CE12	ABX43096.1	acetyl xylan esterase	N	N	40.7723	10.7312	27.8168	6.97532	24.4553	11.9005	17.2442	39.8757	27.1023	4.84791	24.2591	16.1315	19.8463
Cphy2736	GH28	ABX43097.1	polygalacturonase, rhamnogalacturonase	N	N	50.0365	26.7372	192.081	28.1446	39.4774	60.5406	56.7596	11.7993	85.2328	6.39139	52.3884	39.1593	25.7224
Cphy2737	GH105	ABX43098.1	rhamnogalacturonyl hydrolase	N	N	49.5018	19.608	133.884	27.562	30.7212	56.3339	41.2518	14.781	76.379	6.34147	31.1551	7.19197	18.1479
Cphy2807	GT2	ABX43167.1	Cellulose, chitin oligosaccharide synthase	N	N	11.6417	24.1028	24.7676	8.84142	25.0571	14.0341	6.63211	88.4572	24.7009	30.2236	94.5755	347.731	778.48
Cphy2810	GT2	ABX43170.1	Cellulose, chitin oligosaccharide synthase	N	N	0.833093	23.8547	27.9955	1.97447	4.72594	1.24839	0.722544	26.4454	1.34334	1.72954	1.54276	13.8921	58.8217
Cphy2811	GT4,GT4	ABX43171.1	sucrose synthase	N	N	0.921347	24.0027	34.4174	2.49352	7.37686	2.4856	1.59899	27.7812	1.04992	1.15761	1.74942	13.3021	81.1164
Cphy2813	GT4	ABX43173.1	sucrose synthase	N	N	4.41594	33.2744	39.2941	6.74736	7.59432	3.72304	3.72247	23.7892	5.21045	1.72195	8.09898	11.5601	96.8503
Cphy2814	GT2	ABX43174.1	Cellulose, chitin oligosaccharide synthase	N	N	3.49875	40.3477	33.3534	4.8129	18.633	4.05535	1.47622	23.1502	5.224	1.68449	3.86499	13.28	109.429
Cphy2848	GH4	ABX43208.1	Alpha-glucosidase, alpha-galactosidase	N	Y	17.4339	13.954	52.8054	14.8881	14.1528	42.9482	677.675	69.6038	22.7311	15.4426	24.501	13.4747	17.3916
Cphy2887	GT2	ABX43245.1	Cellulose, chitin oligosaccharide synthase	N	N	175.739	224.074	127.76	153.905	196.474	176.622	155.367	137.802	308.929	127.265	340.239	160.511	114.69
Cphy2919	PL9	ABX43277.1	pectate lyase	Y	Y	16.0057	73.9152	359.804	42.8483	803.114	43.9907	1430.46	1439.54	80.2754	341.008	70.2542	87.0894	36.4211
Cphy3009	GH3	ABX43366.1	Beta-glucosidase, beta-xylosidase, alpha-arabinofuranosidase	N	Y	12.4218	138.015	7.36724	25.3328	16.9091	836.66	16.5986	75.3812	12.4884	5.01208	18.8638	6.44075	7.59016
Cphy3010	GH10	ABX43367.1	endo-1,4-beta-xylanase	N	Y	4.98999	75.9621	3.20214	9.62634	15.7146	108.89	4.70739	36.44	12.4912	5.60842	16.766	7.42353	5.65113
Cphy3011	GH43	ABX43368.1	Beta-xylosidase, alpha-L-arabinofuranosidase, arabinanase	N	N	37.0243	33.7327	43.3599	44.1988	34.4403	29.147	41.9154	28.2234	47.2528	10.9008	59.1815	8.84632	14.9026
Cphy3022	PL12	ABX43379.1	heparinase II/III family protein	N	N	28.3187	32.2764	28.4514	30.1942	18.5814	15.8173	17.181	16.2028	43.8384	6.64243	43.2062	17.0453	27.744
Cphy3023	GH29	ABX43380.1	Alpha-L-fucosidase	N	N	5.69307	5.41899	4.83885	4.35556	3.20957	5.3167	3.54733	5.2776	2.66731	0.54481	3.85362	1.74762	2.69271
Cphy3028	GH29	ABX43385.1	Alpha-L-fucosidase	N	N	5.30659	4.46959	4.97926	3.39055	4.15882	3.63426	6.29617	4.88292	3.12732	0.77898	2.93027	0.534681	0.979521
Cphy3029	GH88	ABX43386.1	beta-glucuronyl hydrolase	N	N	9.6172	7.14979	8.05161	6.46438	8.66051	5.97235	7.44091	6.9559	3.28217	1.20347	4.25264	1.17024	2.08288
Cphy3030	GH112	ABX43387.1	1,3-galactosyl-N-acetylhexosamine phosphorylase	N	N	3.35219	3.66029	4.34377	3.13704	2.96165	2.432	2.85002	3.78548	1.50341	1.05167	1.88518	0.515447	0.905455
Cphy3056	GH36	ABX43413.1	alpha-galactosidase	N	N	63.2449	87.5732	83.9501	59.3379	77.3665	41	89.7943	81.8027	67.7268	19.2012	79.3753	23.1567	33.0305
Cphy3069	CE4	ABX43426.1	acetyl xylan esterase, chitin deacetylase	N	N	2.41028	3.023	1.5032	3.11589	4.46107	2.88573	0.344699	4.55136	3.28639	7.64116	25.6546	69.1883	17.1371
Cphy3081	GH2	ABX43438.1	Beta-galactosidase, beta-mannosidase	N	N	2.32357	2.33043	3.04688	2.29095	2.68948	2.08163	4.75027	2.21298	1.00167	0.675121	1.80455	0.411048	0.810178
Cphy3102	GT2	ABX43458.1	Cellulose, chitin oligosaccharide synthase	N	N	71.0175	61.5427	91.1185	75.3338	67.9087	42.5588	59.0776	35.7546	191.331	19.8292	128.565	159.932	138.544
Cphy3103	GT2	ABX43459.1	Cellulose, chitin oligosaccharide synthase	N	N	57.0593	90.0831	74.8207	82.9751	77.7693	30.274	57.3096	41.0549	246.942	30.752	191.23	188.555	183.998
Cphy3109	GH25	ABX43465.1	lysozyme	N	N	66.8242	78.1469	59.6254	74.9007	59.8199	54.2011	58.1684	74.4021	154.178	24.0865	164.685	63.4614	63.7956
Cphy3158	GH67	ABX43513.1	Alpha-glucuronidase	N	Y	6.72773	111.636	13.5238	16.2199	17.3616	398.407	18.3773	64.6066	9.97659	4.84566	14.6956	8.20959	7.15634
Cphy3160	GH2	ABX43515.1	Beta-galactosidase, beta-mannosidase	N	Y	97.0004	36.8216	12.8215	60.2599	84.9198	173.665	176.296	62.7942	24.8936	46.465	54.0712	10.8638	12.5102
Cphy3202	GH5,CBM46,CBM2	ABX43556.1	cellulase	Y	Y	92.85	803.53	30.2832	1070.94	1607.25	271.985	662.989	3329.36	372.805	14486	1024.48	792.642	189.223
Cphy3207	GH8	ABX43561.1	reducing-end-xylose releasing exo-oligoxylanase	N	Y	13.6161	34.7146	5.70768	15.3903	22.496	1523.72	25.3205	62.6103	5.37301	3.7556	6.07907	1.54362	2.09125
Cphy3217	GH28	ABX43571.1	polygalacturonase, rhamnogalacturonase	N	N	63.4263	95.2553	100.407	86.3673	72.0503	39.6667	90.535	69.3741	153.149	61.201	113.949	40.3778	70.925
Cphy3239	GH20	ABX43593.1	beta-1,6-N-acetylglucosaminidase	N	N	72.6987	66.0583	44.9835	71.4044	49.8562	62.3602	56.8579	64.5988	154.481	36.1609	130.806	48.7686	82.155
Cphy3309	CBM32	ABX43663.1	coagulation factor 5/8 type domain-containing protein	N	N	8.93464	5.45719	3.74497	6.94391	46.6762	4.53887	11.667	20.3175	6.41623	42.8808	8.84465	6.12757	4.04361
Cphy3310	GH28	ABX43664.1	polygalacturonase, rhamnogalacturonase	N	Y	5.90557	4.09795	1.886	5.56283	53.1012	3.67124	9.87097	23.978	4.51181	48.9843	8.3635	6.5571	3.791
Cphy3313	GH65	ABX43667.1	Phosphorylase: kojibiose , rhamnose, nigerose, maltose	N	N	35.5756	21.8745	17.6707	34.7312	125.935	17.4718	46.1012	60.0229	9.0852	54.949	15.5744	10.7472	5.46986
Cphy3314	GH65	ABX43668.1	Phosphorylase: kojibiose , rhamnose, nigerose, maltose	N	N	30.1532	10.6593	4.30561	13.9965	94.0859	6.42601	22.3803	49.0661	5.00827	44.2672	7.71164	7.49599	2.96931
Cphy3329	GH3	ABX43682.1	Beta-glucosidase, beta-xylosidase, alpha-arabinofuranosidase	N	N	91.9009	128.889	58.2416	89.6549	106.773	55.4348	127.914	65.0621	139.986	44.7485	127.604	21.8783	49.4254
Cphy3367	GH9,CBM3,CBM3	ABX43720.1	1,4-beta-cellobiosidase, cellulase	Y	Y	15.6898	934.453	12.7971	2298.55	3573.34	334.887	537.496	16411.9	31.1061	17721.1	495.221	1766.16	112.851
Cphy3368	GH48,CBM3	ABX43721.1	1,4-beta-cellobiosidase	Y	Y	9.703	840.375	16.1812	1728.87	2827.24	320.453	482.916	16211.8	22.9573	18051.9	320.137	1104.51	47.7273
Cphy3388	GH16,CBM4,CBM4,CBM4,CBM4	ABX43741.1	endo-1,3-beta-D-glucosidase	Y	N	16.7138	14.7243	9.44648	12.2434	27.2012	17.5365	14.2362	9.71097	11.7964	3.72325	12.4088	3.61128	5.32439
Cphy3396	GH4	ABX43749.1	Alpha-glucosidase, alpha-galactosidase	N	N	30.7541	30.1523	17.2031	17.0295	15.6194	33.9517	53.0363	21.6012	19.9269	2.9684	17.8373	6.88396	9.88945
Cphy3398	GH43	ABX43751.1	Beta-xylosidase, alpha-L-arabinofuranosidase, arabinanase	N	N	25.2036	27.3499	15.0725	19.9608	15.9316	38.4247	40.7858	15.7656	11.0642	5.24154	11.1963	1.20534	2.81665
Cphy3404	GH30	ABX43757.1	Beta-glucosidase, beta-xylosidase, beta-fucosidase	N	N	46.7076	29.3211	17.7287	46.8993	73.9382	27.9321	47.6766	52.7515	33.6289	38.3391	40.1908	11.6635	15.4259
Cphy3466	GH73	ABX43817.1	peptidoglycan hydrolase, SH3 type 3 domain	N	N	417.818	131.643	113.869	86.315	161.54	128.645	129.903	124.197	224.963	39.0916	93.072	17.3515	36.5964
Cphy3500	GTnc	ABX43849.1	hemolytic protein HlpA-like protein	N	N	86.7887	78.5206	77.3569	63.6951	62.9113	71.3522	64.7618	27.8923	402.465	21.0221	196.278	47.5997	89.4735
Cphy3501	GT4	ABX43850.1	sucrose synthase	N	N	87.6986	79.058	69.1566	49.6912	71.6129	88.3226	43.4028	40.3914	436.627	22.2278	269.746	60.7881	122.54
Cphy3505	GT4	ABX43854.1	sucrose synthase	N	N	70.2764	48.9703	57.2688	53.3435	77.7027	25.9061	44.4948	37.6544	429.734	44.4374	292.173	71.9655	145.169
Cphy3545	GT4	ABX43894.1	sucrose synthase	N	N	236.497	231.11	251.091	190.669	159.596	167.896	146.886	108.028	219.064	29.5742	236.848	63.7685	65.3153
Cphy3571	GH20	ABX43920.1	beta-1,6-N-acetylglucosaminidase	N	N	2.31452	7.21288	2.01651	4.24665	71.9581	3.40917	16.8348	11.0807	3.1038	4.5555	9.94284	9.53243	3.02296
Cphy3581	CE9	ABX43930.1	N-acetylglucosamine-6-phosphate deacetylase	N	Y	84.058	155.499	96.1114	158.61	225.245	85.1647	108.507	262.871	289.838	103.765	201.957	214.005	246.773
Cphy3586	GH53,CBM13	ABX43935.1	endo-1,4-beta-galactosidase	Y	Y	7.26007	13.4301	4.66916	24.2496	44.2416	12.5029	6376.53	63.3115	8.91717	537.251	5047.22	11.1512	9.16094
Cphy3618	GH43	ABX43965.1	Beta-xylosidase, alpha-L-arabinofuranosidase, arabinanase	N	N	13.3795	14.8396	16.5166	21.8996	10.6622	7.58608	11.894	11.4242	32.8896	3.52546	34.8953	10.0428	18.8592
Cphy3721	GT2	ABX44068.1	Cellulose, chitin oligosaccharide synthase	N	N	1065.4	408.894	131.889	487.591	289.925	592.38	254.762	158.519	254.828	202.308	258.622	94.4134	122.735
Cphy3727	GT28	ABX44074.1	UDP-N-acetylglucosamine--N-acetylmuramyl-(pentapeptide) pyrophosphoryl-undecaprenol N-acetylglucosamine transferase	N	N	154.029	132.117	274.944	154.53	59.3528	59.1672	65.5558	42.2452	380.501	13.271	220.939	105.927	186.639
Cphy3749	GH18	ABX44096.1	Chitinase, lysozyme	N	N	172.629	105.13	112.388	111.024	165.904	126.13	131.141	136.32	199.474	74.2484	153.762	48.5812	106.222
Cphy3785	GH31	ABX44132.1	Alpha-xylosidase, alpha-glucosidase	N	N	67.0216	61.1232	46.9693	59.5642	46.3066	55.8699	54.9834	39.0135	95.5756	16.1145	87.6308	20.3721	42.5136
Cphy3854	GH94	ABX44201.1	cellobiose phosphorylase	N	Y	94.2984	108.6	84.8453	92.798	951.763	70.9356	313.098	1078.4	25.4488	251.452	59.7903	27.3966	37.5896
Cphy3862	GH10,GH10,CE15	ABX44209.1	endo-1,4-beta-xylanase, 4-O-methyl-glucuronoyl methylesterase	Y	Y	41.2342	64.0561	52.1141	157.529	109.387	138.217	101.982	133.664	5.98567	7.84093	19.5879	3.66916	3.31521
Cphy3869	PL9	ABX44216.1	pectate lyase, fibronectin type III domain	Y	Y	30.5368	32.7364	1355.88	24.0047	60.0815	48.6037	717.836	195.079	26.8471	7.70977	42.0767	11.7448	13.7913
