# Supplementary material for: Functional Diversity of Carbohydrate-Active Enzymes Enabling a Bacterium to Ferment Plant Biomass
Source: PLoS Genet. 2014 Nov 13;10(11):e1004773. doi: 10.1371/journal.pgen.1004773 (PMC4230839; doi:10.1371/journal.pgen.1004773)
Supplement: Table S7 — Differential expression of all C. phytofermentans genes on nine polysaccharides relative to glucose. Differentially expressed genes (DEseq p-value<10−5 and a >4-fold differential expression) are shown in blue. Sheets show differential expression relative to glucose of the following carbon sources: homogalacturonan, galactan, arabinan, xylan, galactomannan, cellulose, cellobiose, starch, stover. Paired-end sequenced polysaccharide samples are compared to the paired-end glucose sample; Single-end sequenced polysaccharide samples are compared to the single-end glucose sample (see Table S6). (XLS) [file pgen.1004773.s019.xls]

## Sheet: HG
id	baseMean	baseMeanA_Glucose	baseMeanB_HG	foldChange	log2FoldChange	pval	COG	CAZy	annotation
Cphy3586	22032.4	44.7694	44019.9	983.259	9.94143	3.05148e-124	carbohydrate transport and metabolism	GH53,CBM13	arabinogalactan endo-1,4-beta-galactosidase
Cphy3590	14204.9	40.6388	28369.2	698.082	9.44725	3.72581e-115	carbohydrate transport and metabolism	None	extracellular solute-binding protein
Cphy3588	5091.61	34.6664	10148.6	292.749	8.19352	5.57563e-89	carbohydrate transport and metabolism	None	binding-protein-dependent transport systems inner membrane component
Cphy3766	4447.55	99.5352	8795.57	88.3664	6.46543	5.63283e-63	amino acid transport and metabolism	None	hydantoinase/oxoprolinase
Cphy1816	2658.64	65.2431	5252.03	80.4994	6.33091	1.24972e-59	energy production	None	anaerobic c4-dicarboxylate antiporter
Cphy3767	4163.21	57.2023	8269.22	144.561	7.17553	5.32301e-49	None	None	citrate transporter
Cphy1888	1003.49	39.962	1967.02	49.2223	5.62124	1.93761e-48	None	PL9	hypothetical protein
Cphy3585	1761.87	59.9824	3463.75	57.7461	5.85165	1.76646e-47	transcription	None	LacI family transcription regulator
Cphy3589	6286.23	35.0694	12537.4	357.503	8.48181	2.37207e-46	carbohydrate transport and metabolism	None	binding-protein-dependent transport systems inner membrane component
Cphy3587	8738.24	34.4367	17442.1	506.497	8.98441	7.23378e-46	None	None	hypothetical protein
Cphy2929	2852.42	116.215	5588.63	48.0889	5.58763	1.23625e-44	None	None	hypothetical protein
Cphy2847	901.716	33.8039	1769.63	52.3497	5.71011	4.09878e-39	energy production	None	2-keto-3-deoxygluconate permease
Cphy1166	1066.19	51.1858	2081.2	40.6596	5.34552	5.98477e-37	envelope	None	UDP-glucose 4-epimerase
Cphy1167	2419.03	165.043	4673.02	28.314	4.82344	7.28903e-36	carbohydrate transport and metabolism	None	galactose-1-phosphate uridylyltransferase
Cphy1417	447.17	15.896	878.443	55.262	5.78822	6.38312e-34	energy production	None	formate C-acetyltransferase
Cphy3002	1313.87	2478.33	149.403	0.0602836	-4.05209	7.06716e-34	envelope	None	cell wall hydrolase SleB
Cphy2337	720.158	52.6123	1387.7	26.376	4.72116	4.0994e-29	amino acid transport and metabolism	None	diaminopimelate epimerase
Cphy2740	680.529	41.4007	1319.66	31.8752	4.99436	7.37988e-29	carbohydrate transport and metabolism	None	Altronate dehydratase
Cphy1416	290.538	10.4179	570.657	54.7768	5.77549	1.33532e-28	energy production	None	aldehyde dehydrogenase family protein
Cphy2976	6018.19	210.498	11825.9	56.1804	5.812	7.29643e-27	None	None	hypothetical protein
Cphy0430	890.151	101.512	1678.79	16.5378	4.04769	1.91585e-25	carbohydrate transport and metabolism	GH94	glycosyltransferase 36
Cphy1178	291.863	17.1522	566.573	33.0321	5.0458	7.71029e-25	energy production	None	aldehyde dehydrogenase
Cphy1071	2252.98	138.061	4367.9	31.6374	4.98356	9.8271e-25	carbohydrate transport and metabolism	CBM35,GH26,CBM3	glycoside hydrolase family protein
Cphy1264	860.567	103.981	1617.15	15.5524	3.95907	2.67173e-22	None	None	hypothetical protein
Cphy3765	704.174	33.5835	1374.76	40.9357	5.35529	2.9563e-22	None	None	hypothetical protein
Cphy2918	2503.97	290.831	4717.12	16.2194	4.01965	5.50101e-22	None	None	hypothetical protein
Cphy1168	864.175	87.8704	1640.48	18.6693	4.2226	1.03501e-21	transcription	None	AraC family transcriptional regulator
Cphy1422	200.009	7.81109	392.208	50.2117	5.64995	1.72784e-21	amino acid transport and metabolism	None	hypothetical protein
Cphy2919	3257.14	64.7899	6449.49	99.5448	6.63727	1.02101e-20	None	PL9	hypothetical protein
Cphy3279	1009.95	158.528	1861.37	11.7416	3.55356	2.1747e-20	carbohydrate transport and metabolism	None	ABC transporter related
Cphy1510	2711.27	466.563	4955.98	10.6223	3.40903	2.50013e-20	carbohydrate transport and metabolism	GH10	endo-1,4-beta-xylanase
Cphy1219	3433.5	221.313	6645.69	30.0284	4.90826	4.75307e-20	carbohydrate transport and metabolism	None	xylose isomerase
Cphy0227	781.119	133.987	1428.25	10.6596	3.41408	2.96638e-19	carbohydrate transport and metabolism	None	ribokinase-like domain-containing protein
Cphy1547	632.731	104.758	1160.7	11.0799	3.46987	3.41195e-19	carbohydrate transport and metabolism	None	binding-protein-dependent transport systems inner membrane component
Cphy2240	510.109	979.774	40.4448	0.0412798	-4.59842	4.85199e-19	None	None	hypothetical protein
Cphy1817	181.702	8.48483	354.92	41.8299	5.38646	6.48933e-19	None	None	GCN5-related N-acetyltransferase
Cphy0516	7073.52	12409.7	1737.37	0.140001	-2.83649	6.56286e-19	lipid transport and metabolism	None	malonyl CoA-acyl carrier protein transacylase
Cphy3869	7153.33	522.902	13783.8	26.3601	4.72029	7.11518e-18	None	PL9	fibronectin type III domain-containing protein
Cphy0320	201.664	26.8522	376.476	14.0203	3.80944	1.1182e-17	general	None	FAD dependent oxidoreductase
Cphy3367	3641.06	185.473	7096.64	38.2625	5.25786	1.95045e-17	None	GH9,CBM3,CBM3	cellulose 1,4-beta-cellobiosidase
Cphy2466	5623.07	1193.09	10053.1	8.42606	3.07486	3.23419e-17	carbohydrate transport and metabolism	None	extracellular solute-binding protein
Cphy1818	285.455	44.8545	526.055	11.728	3.55189	8.50165e-17	carbohydrate transport and metabolism	None	ribokinase-like domain-containing protein
Cphy0381	694.229	87.9175	1300.54	14.7927	3.88682	9.92901e-17	defense	None	MATE efflux family protein
Cphy3419	683.494	75.1667	1291.82	17.1861	4.10317	1.09781e-16	carbohydrate transport and metabolism	None	xylulokinase
Cphy1549	3522.14	769.097	6275.18	8.15915	3.02842	1.20775e-16	None	None	hypothetical protein
Cphy2264	211.878	14.8161	408.941	27.601	4.78665	1.32864e-16	carbohydrate transport and metabolism	GH130	glycosidase PH1107-related
Cphy2460	152.464	9.96767	294.961	29.5917	4.88712	1.427e-16	defense	None	multi anti extrusion protein MatE
Cphy3885	911.207	1662.54	159.874	0.0961622	-3.37839	2.69049e-16	energy production	None	flavocytochrome c
Cphy0321	153.587	20.5178	286.657	13.9711	3.80438	4.17526e-16	posttranslational modifications	None	FAD-dependent pyridine nucleotide-disulphide oxidoreductase
Cphy1420	119.296	6.87277	231.72	33.7156	5.07535	5.80915e-16	amino acid transport and metabolism	None	EutP/PduV family GTP-binding protein
Cphy0434	1042.5	1895.03	189.973	0.100248	-3.31836	1.11021e-15	general	None	ABC transporter related
Cphy3063	1412.34	2443.02	381.663	0.156226	-2.67829	1.33055e-15	envelope	None	peptidase M23B
Cphy3858	6101.83	1671.18	10532.5	6.30242	2.65591	1.45167e-15	carbohydrate transport and metabolism	None	extracellular solute-binding protein
Cphy2781	4310.02	79.2532	8540.79	107.766	6.75176	2.99507e-15	None	None	hypothetical protein
Cphy1720	3268.56	826.59	5710.52	6.90853	2.78838	3.61534e-15	carbohydrate transport and metabolism	GH38	glycoside hydrolase family protein
Cphy0435	276.796	492.142	61.4491	0.12486	-3.00161	3.82157e-15	None	None	hypothetical protein
Cphy1263	624.878	107.066	1142.69	10.6727	3.41586	1.25127e-14	carbohydrate transport and metabolism	None	dihydroxyacetone kinase, L subunit
Cphy1262	1157.9	256.765	2059.03	8.01911	3.00344	1.98481e-14	carbohydrate transport and metabolism	None	dihydroxyacetone kinase subunit DhaK
Cphy0218	1480.37	368.517	2592.23	7.03422	2.81439	2.12641e-14	carbohydrate transport and metabolism	GH31	alpha-xylosidase YicI
Cphy1548	654.799	159.366	1150.23	7.21756	2.85151	2.36282e-14	carbohydrate transport and metabolism	None	binding-protein-dependent transport systems inner membrane component
Cphy2632	456.802	87.0141	826.59	9.49949	3.24785	2.51386e-14	carbohydrate transport and metabolism	GH43	glycoside hydrolase family protein
Cphy3090	916.56	1557.36	275.759	0.177068	-2.49762	3.05235e-14	amino acid transport and metabolism	None	Na+/solute symporter
Cphy3822	909.891	1613.02	206.757	0.12818	-2.96376	3.89901e-14	posttranslational modifications	None	HflK protein
Cphy2464	1371.13	320.398	2421.87	7.55893	2.91818	5.01784e-14	carbohydrate transport and metabolism	None	binding-protein-dependent transport systems inner membrane component
Cphy3764	705.088	165.414	1244.76	7.52512	2.91171	6.74018e-14	transcription	None	GntR family transcriptional regulator
Cphy0432	751.796	1355.87	147.725	0.108952	-3.19823	1.77954e-13	amino acid transport and metabolism	None	binding-protein-dependent transport systems inner membrane component
Cphy2263	271.706	17.9613	525.452	29.2547	4.8706	2.09947e-13	amino acid transport and metabolism	None	hypothetical protein
Cphy2266	297.354	23.3512	571.356	24.4679	4.61282	3.21412e-13	None	None	hypothetical protein
Cphy1179	132.998	4.35419	261.642	60.0898	5.90905	3.63128e-13	amino acid transport and metabolism	None	alcohol dehydrogenase
Cphy1717	2700	743.732	4656.28	6.26069	2.64632	5.60757e-13	carbohydrate transport and metabolism	None	extracellular solute-binding protein
Cphy2105	144.709	16.2518	273.165	16.8083	4.0711	1.43725e-12	None	GH11	endo-1,4-beta-xylanase
Cphy3368	3015.37	106.575	5924.16	55.5867	5.79667	1.9628e-12	None	GH48,CBM3	cellulose 1,4-beta-cellobiosidase
Cphy3202	3707.49	824.066	6590.92	7.99805	2.99965	3.37795e-12	carbohydrate transport and metabolism	GH5,CBM46,CBM2	cellulase
Cphy3295	208.738	385.761	31.7142	0.0822121	-3.60451	4.64146e-12	envelope	None	cell wall hydrolase SleB
Cphy2265	324.542	19.9353	629.148	31.5594	4.98	4.82127e-12	carbohydrate transport and metabolism	None	extracellular solute-binding protein
Cphy2239	261.086	472.434	49.7383	0.105281	-3.24768	5.88982e-12	transcription	None	AraC family transcriptional regulator
Cphy0826	297.077	516.233	77.9206	0.150941	-2.72795	9.64812e-12	amino acid transport and metabolism	None	glutamate dehydrogenase
Cphy3058	658.237	170.304	1146.17	6.73016	2.75064	1.61528e-11	None	None	hypothetical protein
Cphy2465	1774.14	465.714	3082.57	6.61903	2.72662	2.10308e-11	carbohydrate transport and metabolism	None	binding-protein-dependent transport systems inner membrane component
Cphy3860	568.154	188.01	948.299	5.04389	2.33454	2.25903e-11	carbohydrate transport and metabolism	None	binding-protein-dependent transport systems inner membrane component
Cphy1819	338.704	90.7068	586.702	6.46811	2.69334	2.49634e-11	nucleotide transport and metabolism	None	ribonucleoside hydrolase RihC
Cphy0456	685.638	210.083	1161.19	5.52731	2.46658	4.15545e-11	None	None	hypothetical protein
Cphy2567	316.06	70.7561	561.364	7.93379	2.98801	4.98945e-11	envelope	GH28	glycoside hydrolase family protein
Cphy1719	545.229	137.564	952.895	6.92691	2.79221	5.55034e-11	unknown	GH125	hypothetical protein
Cphy2664	450.037	139.018	761.057	5.47451	2.45273	6.32414e-11	transcription	None	CarD family transcriptional regulator
Cphy3121	2469.47	862.606	4076.34	4.72562	2.2405	6.81673e-11	energy production	None	rubrerythrin
Cphy2269	175.868	18.8617	332.874	17.6482	4.14145	7.83577e-11	None	None	hypothetical protein
Cphy3611	9360.44	1878.72	16842.2	8.96471	3.16426	1.02891e-10	carbohydrate transport and metabolism	None	ABC transporter related
Cphy0220	1969.54	471.65	3467.44	7.35171	2.87808	1.05829e-10	carbohydrate transport and metabolism	GH3	glycoside hydrolase family 3 protein
Cphy2467	1126.4	357.7	1895.09	5.29799	2.40544	1.19891e-10	transcription	None	LacI family transcription regulator
Cphy3859	813.521	267.197	1359.84	5.08929	2.34747	1.30499e-10	carbohydrate transport and metabolism	None	binding-protein-dependent transport systems inner membrane component
Cphy1260	626.324	171.105	1081.54	6.32095	2.66014	1.55772e-10	amino acid transport and metabolism	None	ABC transporter related
Cphy2242	12759.4	24936.1	582.618	0.0233644	-5.41954	1.60222e-10	carbohydrate transport and metabolism	None	ABC transporter related
Cphy1800	438.619	42.3329	834.904	19.7224	4.30176	1.62592e-10	carbohydrate transport and metabolism	GH18,CBM12	glycoside hydrolase family protein
Cphy0448	1856.78	2960.86	752.701	0.254217	-1.97587	1.88377e-10	translation	None	50S ribosomal protein L35
Cphy1182	251.335	11.2239	491.445	43.7857	5.45239	2.71942e-10	energy production	None	microcompartments protein
Cphy1456	279.801	476.535	83.0677	0.174316	-2.52022	2.80763e-10	None	None	hypothetical protein
Cphy1181	50.8341	1.07675	100.591	93.421	6.54567	3.22599e-10	energy production	None	microcompartments protein
Cphy1288	2460.33	4465.96	454.709	0.101817	-3.29595	3.76253e-10	signal transduction	None	integral membrane sensor signal transduction histidine kinase
Cphy3603	531.306	883.11	179.502	0.203261	-2.2986	4.92439e-10	amino acid transport and metabolism	None	homoserine dehydrogenase
Cphy1853	144.614	32.1068	257.121	8.0083	3.0015	4.97866e-10	None	None	hypothetical protein
Cphy3855	1335.67	473.439	2197.91	4.64243	2.21488	5.69702e-10	carbohydrate transport and metabolism	None	phosphomannomutase
Cphy0958	1243.74	469.531	2017.96	4.29781	2.1036	8.56073e-10	energy production	None	aldehyde dehydrogenase
Cphy1724	246.421	69.9091	422.932	6.04975	2.59688	9.12995e-10	defense	None	multi anti extrusion protein MatE
Cphy3089	251.216	440.556	61.8758	0.14045	-2.83188	1.14788e-09	unknown	None	hypothetical protein
Cphy1177	78.4869	8.62327	148.35	17.2035	4.10463	1.21814e-09	carbohydrate transport and metabolism	None	class II aldolase/adducin family protein
Cphy1287	1171.14	2120.46	221.812	0.104606	-3.25697	1.38936e-09	signal transduction	None	two component transcriptional regulator
Cphy3876	219.058	53.1599	384.956	7.24148	2.85628	1.40346e-09	unknown	None	hypothetical protein
Cphy2272	55.5418	3.36563	107.718	32.0053	5.00024	1.42711e-09	carbohydrate transport and metabolism	None	binding-protein-dependent transport systems inner membrane component
Cphy1428	613.642	21.2797	1206.01	56.6738	5.82461	1.58487e-09	energy production	None	acetaldehyde dehydrogenase (acetylating)
Cphy0861	528.359	125.452	931.265	7.42327	2.89205	1.88142e-09	carbohydrate transport and metabolism	None	binding-protein-dependent transport systems inner membrane component
Cphy0200	1258.37	173.323	2343.41	13.5205	3.75708	2.22365e-09	carbohydrate transport and metabolism	None	L-fucose isomerase related protein
Cphy3720	1267.76	2024.4	511.125	0.252482	-1.98575	2.26436e-09	None	None	phosphatase
Cphy1421	240.536	6.59897	474.473	71.9012	6.16794	2.31001e-09	energy production	None	iron-containing alcohol dehydrogenase
Cphy3536	1136.48	1786.66	486.298	0.272183	-1.87735	3.0278e-09	amino acid transport and metabolism	None	extracellular ligand-binding receptor
Cphy2837	4548.61	7040.06	2057.16	0.292208	-1.77493	4.71796e-09	unknown	None	CoA-substrate-specific enzyme activase
Cphy3751	434.109	85.2195	782.999	9.18803	3.19976	5.68463e-09	general	None	serine/threonine protein kinase
Cphy1003	3774.33	1512.92	6035.75	3.98947	1.9962	5.68936e-09	unknown	None	FMN-binding domain-containing protein
Cphy2495	469.727	161.8	777.653	4.80625	2.26491	6.09205e-09	envelope	None	UDP-N-acetylmuramyl-tripeptide synthetase
Cphy3278	820.065	81.9164	1558.21	19.022	4.2496	7.11253e-09	carbohydrate transport and metabolism	None	monosaccharide-transporting ATPase
Cphy2384	1208.58	1935.65	481.515	0.248762	-2.00716	7.56688e-09	envelope	None	NLP/P60 protein
Cphy2330	268.879	83.7366	454.021	5.42201	2.43883	7.89958e-09	None	None	hypothetical protein
Cphy0875	1049.08	408.875	1689.29	4.13155	2.04668	8.04874e-09	carbohydrate transport and metabolism	GH43	glycoside hydrolase family protein
Cphy3402	1051.34	426.285	1676.4	3.93258	1.97548	8.3287e-09	carbohydrate transport and metabolism	None	extracellular solute-binding protein
Cphy3450	322.707	531.258	114.156	0.214879	-2.2184	8.36378e-09	motility	None	methyl-accepting chemotaxis sensory transducer
Cphy1427	174.386	3.32153	345.45	104.003	6.70048	8.59819e-09	energy production	None	microcompartments protein
Cphy0099	249.214	417.037	81.39	0.195162	-2.35725	9.79218e-09	defense	None	ABC transporter related
Cphy0431	1580.06	2736.33	423.797	0.154878	-2.6908	9.87112e-09	amino acid transport and metabolism	None	extracellular solute-binding protein
Cphy1550	210.764	54.4602	367.068	6.74012	2.75277	1.03346e-08	unknown	None	hypothetical protein
Cphy3401	334.895	105.52	564.27	5.34752	2.41887	1.123e-08	carbohydrate transport and metabolism	None	binding-protein-dependent transport systems inner membrane component
Cphy1285	1262.11	2316.66	207.559	0.0895942	-3.48045	1.22964e-08	None	None	hypothetical protein
Cphy0449	1726.95	2663.8	790.115	0.296612	-1.75335	1.28006e-08	translation	None	50S ribosomal protein L20
Cphy1820	377.46	143.454	611.466	4.26244	2.09168	1.59168e-08	energy production	None	anaerobic c4-dicarboxylate antiporter
Cphy3867	204.254	347.496	61.0112	0.175574	-2.50985	1.61446e-08	motility	None	methyl-accepting chemotaxis sensory transducer
Cphy3400	282.746	87.7473	477.744	5.44455	2.44481	1.79219e-08	carbohydrate transport and metabolism	None	binding-protein-dependent transport systems inner membrane component
Cphy1257	1369.23	531.827	2206.63	4.14915	2.05281	1.85206e-08	amino acid transport and metabolism	None	extracellular ligand-binding receptor
Cphy0804	2835.64	4267.92	1403.35	0.328815	-1.60465	2.00922e-08	None	None	hypothetical protein
Cphy0517	4917.54	8538.23	1296.84	0.151887	-2.71893	2.13567e-08	general	None	3-oxoacyl-(acyl-carrier-protein) reductase
Cphy1857	226.878	360.468	93.2884	0.258798	-1.9501	2.17316e-08	defense	None	ABC transporter related
Cphy2741	178.097	29.2795	326.914	11.1653	3.48095	2.18784e-08	carbohydrate transport and metabolism	None	altronate oxidoreductase
Cphy3584	250.557	80.9125	420.202	5.1933	2.37665	2.34818e-08	general	None	NADPH-dependent FMN reductase
Cphy0808	12478.5	19278.1	5678.87	0.294576	-1.76329	2.39954e-08	amino acid transport and metabolism	None	oligopeptide/dipeptide ABC transporter, ATPase subunit
Cphy1259	625.787	217.101	1034.47	4.76493	2.25245	2.62221e-08	amino acid transport and metabolism	None	inner-membrane translocator
Cphy1059	3884.55	5994.15	1774.94	0.296112	-1.75578	2.66026e-08	energy production	None	ABC-type Na+ efflux pump permease component-like protein
Cphy3524	2024.07	876.479	3171.66	3.61863	1.85545	2.6935e-08	inorganic ion transport and metabolism	None	ferrous iron transport protein B
Cphy1907	538.18	214.774	861.586	4.0116	2.00418	2.71754e-08	carbohydrate transport and metabolism	None	major facilitator transporter
Cphy3154	161.627	31.2002	292.054	9.36064	3.22661	2.73272e-08	carbohydrate transport and metabolism	None	carbohydrate kinase FGGY
Cphy1723	510.76	176.27	845.25	4.79521	2.26159	2.88557e-08	carbohydrate transport and metabolism	None	extracellular solute-binding protein
Cphy2848	2277.4	101.925	4452.88	43.688	5.44916	4.40005e-08	carbohydrate transport and metabolism	GH4	glycoside hydrolase family protein
Cphy0807	6420.54	9751.79	3089.28	0.316791	-1.6584	4.84708e-08	amino acid transport and metabolism	None	binding-protein-dependent transport systems inner membrane component
Cphy2657	749.692	324.386	1175	3.62222	1.85687	5.31795e-08	energy production	None	aldo/keto reductase
Cphy0436	169.797	287.564	52.0305	0.180935	-2.46646	5.50514e-08	motility	None	methyl-accepting chemotaxis sensory transducer
Cphy1258	524.869	193.539	856.199	4.42391	2.14532	6.11277e-08	amino acid transport and metabolism	None	inner-membrane translocator
Cphy3818	1352.85	2225.53	480.161	0.215751	-2.21256	6.3811e-08	replication	None	DEAD/DEAH box helicase domain-containing protein
Cphy2268	133.131	8.89092	257.371	28.9476	4.85537	7.50853e-08	carbohydrate transport and metabolism	None	binding-protein-dependent transport systems inner membrane component
Cphy1189	3755.17	5644.74	1865.59	0.330501	-1.59727	7.59119e-08	None	None	peptidase domain-containing protein
Cphy3420	318.821	120.068	517.575	4.31067	2.10791	9.03951e-08	carbohydrate transport and metabolism	None	ROK family protein
Cphy2722	995.279	1524.83	465.732	0.305433	-1.71107	9.22752e-08	replication	None	DNA topoisomerase I
Cphy0809	10242	15479.5	5004.51	0.3233	-1.62905	9.25268e-08	amino acid transport and metabolism	None	oligopeptide/dipeptide ABC transporter, ATPase subunit
Cphy0591	111.278	5.88113	216.676	36.8425	5.2033	9.29382e-08	unknown	GH127	hypothetical protein
Cphy3831	3085.23	4808.21	1362.25	0.283318	-1.81951	9.62214e-08	amino acid transport and metabolism	None	gluconate transporter
Cphy3854	2122.06	899.117	3345	3.72032	1.89543	9.82582e-08	carbohydrate transport and metabolism	GH94	glycosyltransferase 36
Cphy2274	95.079	17.4701	172.688	9.88478	3.30521	1.2963e-07	carbohydrate transport and metabolism	None	extracellular solute-binding protein
Cphy1289	482.606	821.946	143.266	0.174301	-2.52035	1.45496e-07	defense	None	ABC transporter related
Cphy1286	5520.43	10062.2	978.66	0.0972611	-3.36199	1.62119e-07	unknown	None	trans-2-enoyl-CoA reductase
Cphy1551	101.255	29.6354	172.876	5.83342	2.54434	1.80762e-07	general	None	HAD family hydrolase
Cphy0433	521.092	888.635	153.549	0.172792	-2.53289	2.14552e-07	amino acid transport and metabolism	None	binding-protein-dependent transport systems inner membrane component
Cphy0806	5195.11	7727.2	2663.02	0.34463	-1.53688	2.2564e-07	amino acid transport and metabolism	None	binding-protein-dependent transport systems inner membrane component
Cphy2489	1244.03	1910.05	578.023	0.302623	-1.72441	2.78287e-07	translation	None	sun protein
Cphy3484	1206.33	1848.64	564.02	0.3051	-1.71265	3.0743e-07	signal transduction	None	GTP-binding protein TypA
Cphy0428	6089.64	9087.6	3091.68	0.340209	-1.55551	3.25672e-07	None	None	hypothetical protein
Cphy1411	47.863	4.17781	91.5481	21.913	4.45371	3.36261e-07	energy production	None	microcompartments protein
Cphy1721	382.753	144.61	620.896	4.29358	2.10218	4.01421e-07	signal transduction	None	histidine kinase internal region
Cphy3814	2135.09	1012.38	3257.8	3.21795	1.68614	4.23697e-07	unknown	None	hypothetical protein
Cphy3512	381.543	717.869	45.2167	0.0629873	-3.98879	4.37421e-07	envelope	None	cell wall hydrolase SleB
Cphy0956	104.862	177.948	31.7768	0.178574	-2.48541	4.70867e-07	translation	None	alanyl-tRNA synthetase
Cphy3345	530.691	852.27	209.112	0.245358	-2.02704	4.95735e-07	carbohydrate transport and metabolism	None	phosphofructokinase
Cphy0025	972.073	1471.79	472.358	0.320942	-1.63962	4.98265e-07	general	None	methionyl-tRNA synthetase
Cphy2108	344.547	141.66	547.435	3.86443	1.95026	5.01103e-07	carbohydrate transport and metabolism	CBM22,GH10	endo-1,4-beta-xylanase
Cphy1929	524.657	136.95	912.365	6.66204	2.73596	5.11043e-07	carbohydrate transport and metabolism	GH94	glycosyltransferase 36
Cphy3277	5449.25	152.631	10745.9	70.404	6.13758	5.18012e-07	carbohydrate transport and metabolism	None	periplasmic binding protein/LacI transcriptional regulator
Cphy0833	199.072	33.3158	364.828	10.9506	3.45294	6.00882e-07	None	None	hypothetical protein
Cphy3529	436.996	670.205	203.788	0.304068	-1.71753	6.05022e-07	amino acid transport and metabolism	None	histidinol-phosphate aminotransferase
Cphy3100	317.668	138.703	496.633	3.58054	1.84018	6.46189e-07	carbohydrate transport and metabolism	None	methylglyoxal synthase
Cphy3706	4181.22	1975.66	6386.77	3.23273	1.69275	7.08083e-07	nucleotide transport and metabolism	None	hypothetical protein
Cphy1799	287.976	46.6553	529.296	11.3448	3.50396	7.32758e-07	carbohydrate transport and metabolism	CBM12,GH18	glycoside hydrolase family protein
Cphy1529	423.233	174.456	672.01	3.85204	1.94562	7.68278e-07	carbohydrate transport and metabolism	None	extracellular solute-binding protein
Cphy3535	276.766	440.427	113.104	0.256806	-1.96125	8.10087e-07	amino acid transport and metabolism	None	inner-membrane translocator
Cphy2300	1640.54	593.129	2687.95	4.53182	2.18009	8.11554e-07	carbohydrate transport and metabolism	None	phosphotransferase system, phosphocarrier protein HPr
Cphy1612	1323.04	34.0306	2612.04	76.7557	6.2622	9.18609e-07	carbohydrate transport and metabolism	PL1,PL9	Pectate lyase/Amb allergen
Cphy1154	399.123	177.8	620.447	3.48958	1.80305	9.51998e-07	replication	None	ATP-dependent DNA helicase RecQ
Cphy1718	381.01	133.695	628.324	4.69968	2.23256	1.04503e-06	carbohydrate transport and metabolism	GH130	glycosidase PH1107-related
Cphy2930	412.751	639.187	186.316	0.291488	-1.77849	1.08355e-06	None	None	hypothetical protein
Cphy3628	2734.39	4014.67	1454.12	0.362203	-1.46513	1.16659e-06	translation	None	50S ribosomal protein L13
Cphy2484	732.897	1120.61	345.188	0.308037	-1.69882	1.21662e-06	carbohydrate transport and metabolism	None	ribulose-phosphate 3-epimerase
Cphy0805	35027.2	50668.4	19386.1	0.382608	-1.38606	1.23263e-06	amino acid transport and metabolism	None	extracellular solute-binding protein
Cphy3821	723.284	1230.71	215.863	0.175397	-2.5113	1.39246e-06	posttranslational modifications	None	band 7 protein
Cphy0737	97.427	32.3242	162.53	5.02812	2.33002	1.4204e-06	inorganic ion transport and metabolism	None	rhodanese domain-containing protein
Cphy3534	470.06	723.142	216.978	0.300048	-1.73673	1.49772e-06	amino acid transport and metabolism	None	inner-membrane translocator
Cphy0723	37.6137	72.9978	2.22956	0.0305428	-5.03302	1.728e-06	None	None	hypothetical protein
Cphy1854	104.682	31.6535	177.71	5.61423	2.48909	1.7788e-06	None	None	hypothetical protein
Cphy2663	1853.27	886.126	2820.42	3.18286	1.67032	1.7949e-06	posttranslational modifications	None	glutathione peroxidase
Cphy3556	1988.35	2931.65	1045.06	0.356474	-1.48813	1.81151e-06	translation	None	lysyl-tRNA synthetase
Cphy0498	2904.37	4246.72	1562.02	0.367817	-1.44294	2.0942e-06	envelope	GT51	glycosyl transferase family protein
Cphy1527	68.3997	16.8815	119.918	7.10353	2.82854	2.20398e-06	general	None	GCN5-related N-acetyltransferase
Cphy1185	59.7885	7.58753	111.989	14.7597	3.88359	2.24162e-06	energy production	None	respiratory-chain NADH dehydrogenase domain-containing protein
Cphy1058	2532.16	4037.72	1026.6	0.254251	-1.97567	2.32476e-06	energy production	None	ABC-type Na+ efflux pump permease component-like protein
Cphy0453	1616.04	2717.49	514.594	0.189364	-2.40077	2.38597e-06	None	None	hypothetical protein
Cphy1054	1884.48	3422.41	346.553	0.10126	-3.30386	2.49232e-06	None	None	hypothetical protein
Cphy1855	46.5643	14.2808	78.8477	5.52122	2.46499	2.57434e-06	None	None	hypothetical protein
Cphy2662	2727.56	1275.91	4179.2	3.27546	1.7117	2.71618e-06	posttranslational modifications	None	glutathione peroxidase
Cphy3153	62.2385	9.20574	115.271	12.5217	3.64636	2.80875e-06	carbohydrate transport and metabolism	None	RbsD or FucU transport
Cphy1858	89.3186	27.2552	151.382	5.55424	2.47359	2.99524e-06	None	None	hypothetical protein
Cphy2365	3403.44	1789.49	5017.39	2.80382	1.48739	3.01701e-06	None	None	hypothetical protein
Cphy0031	56.3313	8.66429	103.998	12.0031	3.58534	3.08099e-06	None	None	hypothetical protein
Cphy3870	429.564	654.839	204.288	0.311967	-1.68053	3.30653e-06	inorganic ion transport and metabolism	None	hypothetical protein
Cphy1525	94.5256	35.7524	153.299	4.2878	2.10024	3.62503e-06	None	None	hypothetical protein
Cphy2480	287.724	130.845	444.602	3.39793	1.76466	3.63382e-06	unknown	None	MraZ protein
Cphy1726	174.024	72.6009	275.446	3.79398	1.92371	3.68079e-06	None	None	hypothetical protein
Cphy2661	1337.54	641.255	2033.83	3.17165	1.66523	3.89581e-06	transcription	None	MarR family transcriptional regulator
Cphy3862	2292.69	1211.14	3374.23	2.786	1.4782	3.99247e-06	carbohydrate transport and metabolism	GH10,GH10,CE15	endo-1,4-beta-xylanase
Cphy1326	1075.51	1573.36	577.659	0.36715	-1.44556	4.02528e-06	energy production	None	phosphate acetyltransferase
Cphy2273	39.7528	7.09632	72.4092	10.2038	3.35103	4.036e-06	carbohydrate transport and metabolism	None	binding-protein-dependent transport systems inner membrane component
Cphy1910	206.879	90.4894	323.268	3.57244	1.83691	4.06468e-06	transcription	None	TetR family transcriptional regulator
Cphy3001	925.191	438.996	1411.39	3.21503	1.68483	4.12615e-06	carbohydrate transport and metabolism	None	phosphopyruvate hydratase
Cphy1426	145.547	5.47812	285.616	52.1376	5.70425	4.15165e-06	amino acid transport and metabolism	None	ethanolamine utilisation EutQ family protein
Cphy3739	595.645	900.049	291.241	0.323584	-1.62779	4.30897e-06	energy production	None	ATP synthase F1, delta subunit
Cphy3719	3461.76	5497.03	1426.48	0.2595	-1.94619	4.41852e-06	carbohydrate transport and metabolism	None	phosphopentomutase
Cphy1448	756.24	378.604	1133.88	2.99488	1.5825	4.43656e-06	inorganic ion transport and metabolism	None	phosphonate ABC transporter, periplasmic phosphonate-binding protein
Cphy0364	563.364	902.937	223.791	0.247848	-2.01247	4.60397e-06	unknown	None	GPR1/FUN34/yaaH family protein
Cphy1055	2158.21	4057.21	259.214	0.0638898	-3.96827	4.74108e-06	defense	None	ABC transporter related
Cphy0465	29.1398	7.36398	50.9157	6.91416	2.78955	4.82084e-06	unknown	None	hypothetical protein
Cphy2278	146.393	60.3885	232.397	3.84836	1.94424	4.85612e-06	transcription	None	LacI family transcription regulator
Cphy2276	88.4593	25.0986	151.82	6.04893	2.59668	4.98468e-06	carbohydrate transport and metabolism	CBM35,GH26	Mannan endo-1,4-beta-mannosidase
Cphy0295	394.973	591.982	197.964	0.334408	-1.58032	5.5198e-06	replication	None	DNA topoisomerase (ATP-hydrolyzing)
Cphy3721	2758.26	4340.89	1175.63	0.270828	-1.88455	5.58355e-06	envelope	GT2	glycosyl transferase family protein
Cphy0509	657.864	333.923	981.805	2.94021	1.55592	6.12695e-06	None	None	membrane protein
Cphy0905	1485.01	2175.95	794.073	0.364931	-1.4543	6.13441e-06	envelope	None	alanine racemase
Cphy3123	3022.66	1601.49	4443.84	2.77482	1.47239	6.14279e-06	energy production	None	pyruvate flavodoxin/ferredoxin oxidoreductase domain-containing protein
Cphy0088	18041.8	25946.9	10136.8	0.390675	-1.35596	6.20285e-06	energy production	None	NADH dehydrogenase (quinone)
Cphy2764	493.949	748.749	239.148	0.319397	-1.64658	6.21167e-06	coenzyme transport and metabolism	None	FolC bifunctional protein
Cphy1716	1018.27	227.739	1808.81	7.94248	2.98959	6.65426e-06	carbohydrate transport and metabolism	None	binding-protein-dependent transport systems inner membrane component
Cphy2838	2198.32	3180.25	1216.39	0.382483	-1.38653	6.69944e-06	signal transduction	None	multi-sensor hybrid histidine kinase
Cphy1423	263.046	7.14042	518.951	72.6779	6.18344	6.71249e-06	amino acid transport and metabolism	None	ethanolamine utilization protein EutJ family protein
Cphy0906	744.334	1076.51	412.16	0.382868	-1.38508	7.06057e-06	signal transduction	None	transcriptional modulator of MazE/toxin, MazF
Cphy2679	2580.55	3736.4	1424.69	0.3813	-1.391	7.5288e-06	translation	None	translation elongation factor Ts
Cphy2674	180.256	72.5538	287.959	3.96891	1.98874	7.86092e-06	general	None	hypothetical protein
Cphy1654	243.366	375.92	110.812	0.294776	-1.76231	7.99809e-06	translation	None	RNA methyltransferase
Cphy3533	519.582	796.974	242.191	0.303888	-1.71839	8.70067e-06	amino acid transport and metabolism	None	ABC transporter related
Cphy2780	37.2685	2.06532	72.4718	35.0899	5.13298	8.80848e-06	energy production	None	rubrerythrin
Cphy1272	986.286	1720.47	252.099	0.146529	-2.77075	9.11501e-06	None	None	hypothetical protein
Cphy0454	651.584	1084.21	218.957	0.20195	-2.30793	9.2467e-06	None	None	hypothetical protein
Cphy3653	4481.44	6462.61	2500.27	0.386883	-1.37003	9.35417e-06	translation	None	30S ribosomal protein S8
Cphy3740	2248.46	3243.43	1253.49	0.386471	-1.37157	9.59151e-06	energy production	None	ATP synthase F0, B subunit
Cphy2539	436.597	659.685	213.508	0.323651	-1.62749	9.6754e-06	amino acid transport and metabolism	None	prephenate dehydrogenase
Cphy0724	77.1898	129.479	24.9004	0.192312	-2.37848	1.04017e-05	envelope	None	NLP/P60 protein
Cphy2743	1227.62	669.637	1785.6	2.66652	1.41496	1.05976e-05	carbohydrate transport and metabolism	None	glucuronate isomerase
Cphy2488	1382.79	2109.01	656.58	0.311322	-1.68352	1.06576e-05	general	None	radical SAM protein
Cphy3878	2952.57	1536.83	4368.32	2.84242	1.50712	1.0969e-05	signal transduction	None	metal dependent phosphohydrolase
Cphy3645	3404.57	4875.48	1933.66	0.396609	-1.33421	1.13952e-05	translation	None	methionine aminopeptidase, type I
Cphy1722	279.295	112.424	446.166	3.96859	1.98863	1.14276e-05	signal transduction	None	two component AraC family transcriptional regulator
Cphy1413	37.7721	0.717836	74.8264	104.239	6.70375	1.14577e-05	None	None	hypothetical protein
Cphy1415	32.7115	2.24478	63.1783	28.1446	4.81478	1.17514e-05	energy production	None	microcompartments protein
Cphy1284	2095.29	3737.98	452.605	0.121083	-3.04594	1.18922e-05	None	None	hypothetical protein
Cphy3718	629.781	935.429	324.133	0.346507	-1.52904	1.2144e-05	translation	None	D-tyrosyl-tRNA(Tyr) deacylase
Cphy3530	358.286	535.456	181.117	0.338248	-1.56385	1.24827e-05	amino acid transport and metabolism	None	aspartate aminotransferase
Cphy2490	946.059	1379.19	512.928	0.371905	-1.42699	1.27044e-05	general	None	peptidase membrane zinc metallopeptidase putative
Cphy3018	516.494	263.441	769.548	2.92114	1.54653	1.312e-05	general	None	hypothetical protein
Cphy3861	769.556	369.969	1169.14	3.16011	1.65998	1.33995e-05	signal transduction	None	two component AraC family transcriptional regulator
Cphy1546	150.115	66.5937	233.637	3.50839	1.81081	1.3748e-05	transcription	None	AraC family transcriptional regulator
Cphy1261	520.582	140.726	900.437	6.39853	2.67774	1.41552e-05	amino acid transport and metabolism	None	ABC transporter related
Cphy0761	235.443	408.698	62.1886	0.152163	-2.71631	1.45998e-05	translation	None	tyrosyl-tRNA synthetase
Cphy1785	191.463	308.476	74.4512	0.241352	-2.05079	1.49093e-05	coenzyme transport and metabolism	None	siroheme synthase
Cphy1050	410.058	189.562	630.554	3.32637	1.73395	1.58395e-05	general	None	aldo/keto reductase
Cphy3525	408.892	217.403	600.381	2.76161	1.46551	1.60704e-05	inorganic ion transport and metabolism	None	FeoA family protein
Cphy3113	4948.92	8287.13	1610.71	0.194363	-2.36317	1.70256e-05	general	None	2-nitropropane dioxygenase NPD
Cphy3155	355.161	56.7111	653.611	11.5253	3.52673	1.74587e-05	carbohydrate transport and metabolism	None	L-fucose isomerase
Cphy1725	48.1806	13.9188	82.4423	5.92307	2.56634	1.80061e-05	None	None	hypothetical protein
Cphy3656	3564.51	5061.69	2067.33	0.408427	-1.29185	1.81001e-05	translation	None	50S ribosomal protein L24
Cphy3654	2088.85	2996.13	1181.57	0.394366	-1.34239	1.82689e-05	translation	None	ribosomal protein S14
Cphy1514	122.225	53.9249	190.524	3.53314	1.82095	1.87068e-05	energy production	None	NADH:flavin oxidoreductase/NADH oxidase
Cphy3604	65.1244	109.745	20.5039	0.186832	-2.42019	1.99713e-05	general	None	hypothetical protein
Cphy2656	307.346	180.935	433.756	2.39731	1.26142	2.10709e-05	carbohydrate transport and metabolism	None	binding-protein-dependent transport systems inner membrane component
Cphy2677	479.008	220.536	737.481	3.34404	1.74159	2.17556e-05	general	None	radical SAM domain-containing protein
Cphy0736	273.293	113.057	433.528	3.83459	1.93907	2.22157e-05	posttranslational modifications	None	cytochrome c biogenesis protein transmembrane region
Cphy2485	831.802	1214.35	449.249	0.369949	-1.4346	2.22847e-05	general	None	ribosome small subunit-dependent GTPase A
Cphy2408	2131.71	3051.32	1212.11	0.397241	-1.33191	2.24663e-05	translation	None	30S ribosomal protein S16
Cphy3644	1885.36	2671.52	1099.2	0.411452	-1.2812	2.45735e-05	translation	None	translation initiation factor IF-1
Cphy2107	357.248	183.92	530.577	2.88482	1.52848	2.58629e-05	unknown	None	AraC family transcriptional regulator
Cphy0048	244.413	112.601	376.226	3.34123	1.74038	2.66729e-05	replication	None	recombination protein RecR
Cphy2739	1393.26	571.948	2214.57	3.87198	1.95307	2.70426e-05	carbohydrate transport and metabolism	None	ribokinase-like domain-containing protein
Cphy3017	1930.85	1096.46	2765.25	2.52199	1.33456	2.77718e-05	cell cycle	None	dinitrogenase iron-molybdenum cofactor biosynthesis protein
Cphy0171	169.996	260.706	79.2856	0.304119	-1.71729	2.84459e-05	signal transduction	None	AraC family transcriptional regulator
Cphy0173	95.509	152.427	38.5905	0.253173	-1.9818	2.92607e-05	signal transduction	None	diguanylate cyclase
Cphy3597	392.932	605.436	180.429	0.298015	-1.74654	2.92633e-05	None	None	ABC-2 type transporter
Cphy3122	2620	1424.83	3815.17	2.67763	1.42096	2.93336e-05	energy production	None	2-oxoglutarate ferredoxin oxidoreductase subunit beta
Cphy3690	3275.01	4595.09	1954.92	0.425438	-1.23298	3.16299e-05	translation	None	50S ribosomal protein L7/L12
Cphy0156	1666.89	921.339	2412.44	2.61841	1.38869	3.17924e-05	posttranslational modifications	None	PDZ/DHR/GLGF domain-containing protein
Cphy3476	1877.88	2699.92	1055.83	0.391059	-1.35454	3.27368e-05	translation	None	phenylalanyl-tRNA synthetase, beta subunit
Cphy0322	38.2411	8.532	67.9501	7.96415	2.99352	3.27701e-05	unknown	None	hypothetical protein
Cphy0862	4341.33	960.066	7722.6	8.04382	3.00788	3.48671e-05	carbohydrate transport and metabolism	None	extracellular solute-binding protein
Cphy0858	224.163	91.9282	356.399	3.87693	1.95491	3.72556e-05	envelope	GH30	glycoside hydrolase family protein
Cphy1336	734.262	1057.12	411.409	0.389181	-1.36149	3.76919e-05	posttranslational modifications	None	peptidase U32
Cphy0204	2375.58	3295.35	1455.81	0.441777	-1.17861	3.78356e-05	posttranslational modifications	None	peptidylprolyl isomerase FKBP-type
Cphy2725	935.302	306.286	1564.32	5.10737	2.35258	3.84237e-05	transcription	None	transcriptional regulator NrdR
Cphy3158	112.865	55.2724	170.458	3.08397	1.62479	3.95667e-05	carbohydrate transport and metabolism	GH67	Alpha-glucuronidase
Cphy3691	3961.91	5677.72	2246.11	0.395601	-1.33788	4.04986e-05	translation	None	ribosomal protein L10
Cphy3652	6509.95	9067.65	3952.26	0.435864	-1.19805	4.37708e-05	translation	None	50S ribosomal protein L6
Cphy3399	479.599	248.807	710.391	2.85519	1.51359	4.49905e-05	carbohydrate transport and metabolism	None	hypothetical protein
Cphy2776	162.388	249.023	75.7536	0.304204	-1.71689	4.60918e-05	transcription	None	hypothetical protein
Cphy0594	343.217	102.201	584.233	5.71649	2.51513	4.63014e-05	carbohydrate transport and metabolism	None	binding-protein-dependent transport systems inner membrane component
Cphy3646	4886.38	6850.77	2921.99	0.426519	-1.22932	4.71945e-05	nucleotide transport and metabolism	None	adenylate kinase
Cphy0518	13737.6	21411.2	6064.07	0.28322	-1.82001	4.89739e-05	lipid transport and metabolism	None	3-oxoacyl-(acyl-carrier-protein) synthase 2
Cphy2068	335.916	164.354	507.479	3.08772	1.62654	4.91446e-05	signal transduction	None	peptidase M56 BlaR1
Cphy0598	156.409	251.005	61.8133	0.246263	-2.02173	5.17016e-05	unknown	None	hypothetical protein
Cphy0255	14857.3	5307.88	24406.7	4.5982	2.20107	5.246e-05	translation	None	sigma 54 modulation protein/ribosomal protein S30EA
Cphy3531	606.817	877.852	335.781	0.382503	-1.38646	5.248e-05	nucleotide transport and metabolism	None	hypothetical protein
Cphy1424	125.003	2.91852	247.088	84.662	6.40364	5.39154e-05	None	None	microcompartments protein
Cphy3738	3551.94	4983.47	2120.41	0.425489	-1.23281	5.51451e-05	energy production	None	F0F1 ATP synthase subunit alpha
Cphy2548	598.727	854.672	342.782	0.401068	-1.31808	5.53555e-05	general	None	GTP-binding protein Obg/CgtA
Cphy3061	376.991	196.088	557.894	2.84512	1.50849	5.82157e-05	general	None	aldo/keto reductase
Cphy2110	327.839	159.347	496.331	3.11478	1.63913	5.91113e-05	signal transduction	None	transcriptional regulator, CdaR
Cphy2569	354.473	142.56	566.386	3.97296	1.99021	6.18471e-05	carbohydrate transport and metabolism	None	extracellular solute-binding protein
Cphy2673	213.668	98.0554	329.28	3.3581	1.74764	6.23501e-05	general	None	ABC transporter related
Cphy1057	2426.73	3842.35	1011.11	0.26315	-1.92604	6.26027e-05	general	None	ABC transporter related
Cphy0302	398.395	577.146	219.645	0.380571	-1.39376	6.40196e-05	amino acid transport and metabolism	None	Orn/DAP/Arg decarboxylase 2
Cphy1566	1755.33	2529.05	981.607	0.388132	-1.36538	6.68488e-05	inorganic ion transport and metabolism	None	ATPase, P-type (transporting), HAD superfamily, subfamily IC
Cphy2457	296.783	432.829	160.738	0.371367	-1.42908	6.7505e-05	lipid transport and metabolism	None	phospholipase D/transphosphatidylase
Cphy3598	609.338	960.816	257.86	0.268376	-1.89767	7.10498e-05	defense	None	ABC transporter related
Cphy2407	1441.93	2077.78	806.075	0.387951	-1.36606	7.17266e-05	general	None	RNA binding protein
Cphy2486	5024.74	6975.73	3073.74	0.440634	-1.18235	7.35813e-05	general	None	serine/threonine protein kinase with PASTA sensor(s)
Cphy0131	400.022	210.748	589.296	2.79622	1.48348	7.43065e-05	None	None	hypothetical protein
Cphy0700	213.635	94.6457	332.624	3.51441	1.81328	7.54086e-05	general	None	hypothetical protein
Cphy3943	1579.66	2189.76	969.565	0.442773	-1.17536	7.94638e-05	secretion and trafficking	None	60 kDa inner membrane insertion protein
Cphy3640	5431.72	7570.68	3292.75	0.434935	-1.20113	7.9693e-05	translation	None	RNA-binding S4 domain-containing protein
Cphy1457	385.992	663.463	108.52	0.163566	-2.61206	8.00842e-05	defense	None	beta-lactamase
Cphy0414	437.979	641.332	234.626	0.365842	-1.45071	8.00935e-05	translation	None	peptide chain release factor 1
Cphy1964	165.409	280.091	50.728	0.181113	-2.46504	8.0163e-05	None	None	hypothetical protein
Cphy3212	100.74	51.5888	149.892	2.90551	1.53879	8.76925e-05	signal transduction	None	histidine kinase internal region
Cphy2792	714.496	1033.94	395.052	0.382084	-1.38804	8.80863e-05	translation	None	Fmu (Sun) domain-containing protein
Cphy3722	3874.16	5489.1	2259.22	0.411584	-1.28074	9.10184e-05	None	None	hypothetical protein
Cphy2860	379.132	222.427	535.838	2.40905	1.26847	9.32237e-05	signal transduction	None	response regulator receiver protein
Cphy2775	310.01	461.887	158.133	0.342364	-1.5464	9.4442e-05	translation	None	ribosomal protein L7Ae/L30e/S12e/Gadd45
Cphy3668	2441.41	3400.95	1481.87	0.435721	-1.19852	9.46491e-05	translation	None	30S ribosomal protein S10
Cphy2299	196.634	292.551	100.717	0.34427	-1.53839	9.85366e-05	translation	None	MiaB-like tRNA modifying enzyme
Cphy3651	4624.02	6475.98	2772.06	0.428053	-1.22414	9.93333e-05	translation	None	50S ribosomal protein L18
Cphy0252	1238.67	733.73	1743.61	2.37637	1.24876	9.94707e-05	general	None	abortive infection protein
Cphy0262	1583.34	917.885	2248.8	2.44998	1.29277	0.000101302	energy production	None	beta-lactamase domain-containing protein
Cphy0363	299.458	487.24	111.677	0.229203	-2.1253	0.000103022	unknown	None	hypothetical protein
Cphy3627	2365.4	3350.84	1379.95	0.411822	-1.27991	0.000103305	translation	None	30S ribosomal protein S9
Cphy2791	230.526	344.666	116.386	0.337678	-1.56628	0.000109587	translation	None	pseudouridine synthase
Cphy3596	1434.51	1984.5	884.518	0.445713	-1.16581	0.000109651	translation	None	peptide chain release factor 3
Cphy2267	91.6966	6.42258	176.971	27.5544	4.78421	0.00011563	carbohydrate transport and metabolism	None	binding-protein-dependent transport systems inner membrane component
Cphy2390	1163.45	1611.66	715.237	0.443787	-1.17206	0.000116642	general	None	GTP-binding protein EngA
Cphy1191	111.26	48.7175	173.803	3.56756	1.83494	0.000122195	transcription	None	DtxR family iron dependent repressor
Cphy0614	85.6499	136.179	35.1211	0.257905	-1.95509	0.000122631	motility	None	methyl-accepting chemotaxis sensory transducer
Cphy1715	1470.41	279.869	2660.96	9.50786	3.24912	0.00012328	carbohydrate transport and metabolism	None	binding-protein-dependent transport systems inner membrane component
Cphy3289	1385.97	740.026	2031.91	2.74572	1.45719	0.000125942	posttranslational modifications	None	chaperonin GroEL
Cphy3661	8382.95	11559.1	5206.77	0.450447	-1.15057	0.000127179	translation	None	ribosomal protein S3
Cphy3892	727.928	988.374	467.483	0.472982	-1.08014	0.000128004	transcription	None	cell envelope-related transcriptional attenuator
Cphy2733	14552	687.802	28416.1	41.3144	5.36857	0.000128261	carbohydrate transport and metabolism	None	extracellular solute-binding protein
Cphy2241	7126.36	13907.3	345.438	0.0248387	-5.33127	0.000131008	carbohydrate transport and metabolism	None	monosaccharide-transporting ATPase
Cphy0604	144.862	224.191	65.5329	0.292309	-1.77443	0.000131763	motility	None	methyl-accepting chemotaxis sensory transducer
Cphy0533	302.081	431.901	172.261	0.398845	-1.3261	0.000132559	general	None	TPR repeat-containing protein
Cphy2540	445.453	638.807	252.099	0.39464	-1.34139	0.000133056	amino acid transport and metabolism	None	3-phosphoshikimate 1-carboxyvinyltransferase
Cphy0599	107.499	166.311	48.6861	0.292741	-1.7723	0.000135695	general	None	oxidoreductase domain-containing protein
Cphy1412	64.2354	4.89564	123.575	25.2418	4.65775	0.000138944	None	None	membrane spanning protein
Cphy2103	379.132	214.623	543.641	2.53301	1.34085	0.000139076	carbohydrate transport and metabolism	None	hydroxypyruvate reductase
Cphy3641	5542.1	7670.24	3413.96	0.445092	-1.16782	0.000142228	translation	None	30S ribosomal protein S11
Cphy1999	171.451	258.104	84.7969	0.328537	-1.60587	0.000147574	amino acid transport and metabolism	None	oligopeptide/dipeptide ABC transporter, ATPase subunit
Cphy3871	41.7293	72.1856	11.2729	0.156165	-2.67885	0.000148071	None	None	hypothetical protein
Cphy2680	6411.42	8887.53	3935.31	0.44279	-1.17531	0.00014857	translation	None	30S ribosomal protein S2
Cphy3350	845.594	481.86	1209.33	2.50971	1.32752	0.000149479	nucleotide transport and metabolism	None	phosphoribosylformylglycinamidine synthase
Cphy0442	514.706	728.502	300.91	0.413053	-1.2756	0.00015725	defense	None	ABC transporter related
Cphy1532	44.1331	17.2845	70.9817	4.10667	2.03797	0.000157422	unknown	None	hypothetical protein
Cphy0254	1942.21	1140.64	2743.78	2.40548	1.26632	0.000158373	posttranslational modifications	None	thioredoxin reductase
Cphy0379	1554.23	2137.79	970.68	0.454058	-1.13905	0.000160074	posttranslational modifications	None	ATP-dependent protease La
Cphy0126	913.059	1269.95	556.165	0.437942	-1.19119	0.000162179	translation	None	tRNA pseudouridine synthase A
Cphy0857	192.802	62.221	323.382	5.19731	2.37777	0.000168532	carbohydrate transport and metabolism	GH94	cellobiose phosphorylase-like protein
Cphy3671	139.298	221.241	57.3542	0.259238	-1.94765	0.000170922	general	None	hypothetical protein
Cphy0089	7055.02	9662.88	4447.15	0.460231	-1.11957	0.000172159	energy production	None	NADH dehydrogenase (ubiquinone) 24 kDa subunit
Cphy1074	980.167	540.331	1420	2.62802	1.39398	0.000175458	carbohydrate transport and metabolism	None	extracellular solute-binding protein
Cphy0105	389.107	550.704	227.511	0.413128	-1.27534	0.000178547	replication	None	DNA replication protein DnaC
Cphy2456	151.23	231.354	71.1068	0.307351	-1.70204	0.000182639	coenzyme transport and metabolism	None	methylenetetrahydrofolate dehydrogenase (NADP(+))
Cphy0636	156.739	242.495	70.9817	0.292714	-1.77244	0.000187026	translation	None	aspartyl-tRNA synthetase
Cphy1180	31.2403	3.63635	58.8442	16.1822	4.01634	0.000191829	energy production	None	microcompartments protein
Cphy3170	69.3771	116.208	22.5458	0.194012	-2.36579	0.000200794	None	None	putative abortive phage resistance
Cphy2479	556.105	317.209	795	2.50624	1.32552	0.000203127	envelope	None	S-adenosyl-methyltransferase MraW
Cphy3639	8197.85	11245.5	5150.22	0.457981	-1.12664	0.000205011	transcription	None	DNA-directed RNA polymerase, alpha subunit
Cphy3940	440.736	620.143	261.33	0.421402	-1.24673	0.000205514	cell cycle	None	tRNA uridine 5-carboxymethylaminomethyl modification enzyme GidA
Cphy2571	69.9037	31.1623	108.645	3.48643	1.80175	0.000206696	carbohydrate transport and metabolism	None	binding-protein-dependent transport systems inner membrane component
Cphy1056	3110.97	5755.72	466.221	0.0810014	-3.62591	0.000211964	defense	None	ABC transporter related
Cphy3673	2737.21	4532.99	941.434	0.207685	-2.26753	0.000219981	None	None	hypothetical protein
Cphy0593	314.342	102.419	526.265	5.13836	2.36131	0.00022519	carbohydrate transport and metabolism	None	binding-protein-dependent transport systems inner membrane component
Cphy1048	303.965	160.786	447.145	2.78099	1.4756	0.000228059	general	None	oxidoreductase domain-containing protein
Cphy1273	309.375	491.216	127.534	0.259629	-1.94548	0.000230258	signal transduction	None	phage shock protein C, PspC
Cphy1867	1024.76	1443.26	606.268	0.420068	-1.2513	0.000230785	None	None	hypothetical protein
Cphy2779	182.142	95.9019	268.382	2.79851	1.48466	0.000236732	coenzyme transport and metabolism	None	biotin--acetyl-CoA-carboxylase ligase
Cphy2243	24457.9	42919	5996.71	0.139722	-2.83937	0.000239245	carbohydrate transport and metabolism	None	periplasmic binding protein/LacI transcriptional regulator
Cphy2790	137.34	199.665	75.0141	0.375699	-1.41235	0.00024256	general	None	HAD family hydrolase
Cphy1271	963.806	1721.11	206.507	0.119985	-3.05908	0.000243791	unknown	None	hypothetical protein
Cphy0325	930.01	1324.43	535.588	0.40439	-1.30618	0.000244469	nucleotide transport and metabolism	None	CTP synthetase
Cphy1498	208.664	110.542	306.785	2.77529	1.47264	0.000245152	nucleotide transport and metabolism	None	xanthine/uracil/vitamin C permease
Cphy1743	522.568	731.651	313.485	0.428463	-1.22276	0.000254542	energy production	None	NADH:flavin oxidoreductase/NADH oxidase
Cphy1963	106.342	169.697	42.9871	0.253318	-1.98098	0.000256331	transcription	None	PadR-like family transcriptional regulator
Cphy3477	893.727	1256.5	530.952	0.422563	-1.24276	0.000257405	translation	None	phenylalanyl-tRNA synthetase, alpha subunit
Cphy1931	126.802	198.103	55.4999	0.280156	-1.8357	0.000262434	amino acid transport and metabolism	None	argininosuccinate synthase
Cphy1713	34.4419	8.79965	60.0841	6.82801	2.77147	0.000275319	None	CBM32	coagulation factor 5/8 type domain-containing protein
Cphy2944	96.5846	42.8394	150.33	3.50914	1.81112	0.000275487	None	None	hypothetical protein
Cphy0207	239.192	341.307	137.078	0.401626	-1.31608	0.000276101	None	None	hypothetical protein
Cphy0208	237.443	342.456	132.431	0.386709	-1.37068	0.000277553	posttranslational modifications	None	heat shock protein DnaJ domain-containing protein
Cphy3658	3011.27	4216.94	1805.59	0.428175	-1.22373	0.000278879	translation	None	ribosomal protein S17
Cphy1230	14.6146	29.2293	0	0	-Inf	0.000281482	inorganic ion transport and metabolism	None	ABC transporter related
Cphy3257	642.36	887.616	397.105	0.447383	-1.16042	0.000286341	general	None	hypothetical protein
Cphy2821	897.897	517.526	1278.27	2.46996	1.30449	0.000287419	energy production	None	autonomous glycyl radical cofactor GrcA
Cphy2795	589.331	821.326	357.337	0.435073	-1.20067	0.000291514	transcription	None	cell envelope-related transcriptional attenuator
Cphy3942	578.674	783.34	374.007	0.477452	-1.06657	0.000292337	general	None	single-stranded nucleic acid binding R3H domain-containing protein
Cphy0222	373.485	213.914	533.056	2.49192	1.31726	0.000297767	replication	None	UvrD/REP helicase
Cphy1965	405.443	642.908	167.979	0.26128	-1.93633	0.000300013	unknown	None	membrane protein-like protein
Cphy1035	1087.94	1759.96	415.931	0.23633	-2.08112	0.000300693	motility	None	methyl-accepting chemotaxis sensory transducer
Cphy3550	1890.24	2644.45	1136.03	0.42959	-1.21897	0.000307479	unknown	None	hypothetical protein
Cphy2084	2337.41	3184.59	1490.23	0.467952	-1.09557	0.000307666	motility	None	methyl-accepting chemotaxis sensory transducer
Cphy0515	8197.53	13125.5	3269.56	0.2491	-2.0052	0.000313921	None	None	hypothetical protein
Cphy0451	1423.52	1948.09	898.947	0.461452	-1.11575	0.000314435	None	None	hypothetical protein
Cphy1425	52.4734	1.7505	103.196	58.9526	5.88148	0.00032965	energy production	None	ethanolamine utilization protein EutN/carboxysome structural protein Ccml
Cphy3659	2857.41	3928.46	1786.35	0.45472	-1.13695	0.0003299	translation	None	50S ribosomal protein L29
Cphy1976	752.807	416.557	1089.06	2.61442	1.38649	0.000341315	motility	None	methyl-accepting chemotaxis sensory transducer
Cphy2195	220.289	111.486	329.092	2.95187	1.56163	0.000342986	replication	None	integrase family protein
Cphy1267	139.119	201.12	77.1185	0.383445	-1.38291	0.000343807	None	None	hypothetical protein
Cphy2291	1479.27	2042.33	916.221	0.448616	-1.15645	0.000343862	posttranslational modifications	None	peptidase U32
Cphy3662	6892.67	9355.91	4429.42	0.473436	-1.07876	0.000346067	translation	None	50S ribosomal protein L22
Cphy3171	109.116	163.784	54.4477	0.332437	-1.58885	0.000361441	amino acid transport and metabolism	None	2-isopropylmalate synthase
Cphy0296	474.012	666.503	281.521	0.422385	-1.24337	0.000379521	replication	None	DNA topoisomerase (ATP-hydrolyzing)
Cphy1066	163.854	248.735	78.9728	0.317497	-1.65518	0.000382763	energy production	None	Na+/H+ antiporter NhaC
Cphy3675	1625.19	2465.52	784.853	0.318332	-1.6514	0.000388104	unknown	None	YdjI
Cphy2104	592.799	220.963	964.635	4.36559	2.12618	0.00039784	amino acid transport and metabolism	None	gluconate transporter
Cphy3511	1298.31	1775.66	820.964	0.462343	-1.11296	0.000407997	amino acid transport and metabolism	None	threonine synthase
Cphy2498	124.372	50.468	198.276	3.92876	1.97407	0.000414537	None	None	stage IV sporulation protein B
Cphy3502	358.268	499.308	217.228	0.435058	-1.20072	0.000418848	envelope	None	UDP-N-acetylglucosamine 2-epimerase
Cphy3504	653.634	913.821	393.448	0.430552	-1.21574	0.000422505	carbohydrate transport and metabolism	None	polysaccharide biosynthesis protein CapD
Cphy0319	115.939	54.293	177.585	3.27086	1.70967	0.000431796	transcription	None	glycerol-3-phosphate responsive antiterminator, GlpP
Cphy3666	4893.21	6715.33	3071.1	0.457326	-1.1287	0.000431924	translation	None	50S ribosomal protein L4
Cphy0619	177.715	68.3349	287.095	4.20129	2.07083	0.000433861	carbohydrate transport and metabolism	None	extracellular solute-binding protein
Cphy3532	460.211	655.009	265.413	0.405206	-1.30327	0.000437077	amino acid transport and metabolism	None	ABC transporter related
Cphy0118	2321.87	3485.71	1158.04	0.332224	-1.58977	0.000437147	amino acid transport and metabolism	None	glycine betaine/L-proline ABC transporter, ATPase subunit
Cphy0566	927.405	1273.56	581.253	0.456402	-1.13162	0.000451915	motility	None	methyl-accepting chemotaxis sensory transducer
Cphy1578	1113.58	716.081	1511.08	2.11021	1.07739	0.000460448	carbohydrate transport and metabolism	None	ROK family protein
Cphy1368	79.1915	35.2458	123.137	3.49368	1.80475	0.000460532	coenzyme transport and metabolism	None	glutamyl-tRNA reductase
Cphy0931	216.631	307.395	125.867	0.409464	-1.28819	0.000469496	carbohydrate transport and metabolism	None	extracellular solute-binding protein
Cphy3941	165.093	246.816	83.3694	0.33778	-1.56584	0.000471393	general	None	tRNA modification GTPase TrmE
Cphy3674	1616.44	2540.89	692.003	0.272347	-1.87648	0.000476145	general	None	hypothetical protein
Cphy0450	869.951	1173.88	566.022	0.48218	-1.05236	0.00049157	None	None	hypothetical protein
Cphy0589	459.464	271.34	647.588	2.38663	1.25497	0.000520692	None	None	cell wall anchor domain-containing protein
Cphy2537	15506.3	9797.19	21215.3	2.16545	1.11467	0.000521712	translation	None	small GTP-binding protein
Cphy3667	5194.68	7156.09	3233.26	0.451819	-1.14618	0.000541573	translation	None	50S ribosomal protein L3
Cphy3664	13105.2	17734.3	8476.13	0.47795	-1.06507	0.000548884	translation	None	50S ribosomal protein L2
Cphy2900	1237.43	1696.59	778.279	0.458732	-1.12428	0.000550634	carbohydrate transport and metabolism	None	pyruvate kinase
Cphy3650	3875.47	5396.59	2354.36	0.436268	-1.19671	0.000555125	translation	None	ribosomal protein S5
Cphy0446	114.654	175.049	54.26	0.309971	-1.68979	0.000561443	general	None	beta-lactamase domain-containing protein
Cphy3693	3534.97	4737.05	2332.88	0.492475	-1.02188	0.000563003	translation	None	ribosomal protein L11
Cphy2547	195.439	272.877	118.001	0.432433	-1.20945	0.000573593	translation	None	hypothetical protein
Cphy3198	255.316	126.967	383.665	3.02177	1.5954	0.000578393	None	None	TM2 domain-containing protein
Cphy1767	77.2058	29.2323	125.179	4.28221	2.09836	0.000584957	None	None	hypothetical protein
Cphy1274	1430.39	1925.34	935.433	0.485854	-1.04141	0.000585318	translation	None	arginyl-tRNA synthetase
Cphy3750	101.682	34.572	168.792	4.88232	2.28757	0.000598173	None	None	hypothetical protein
Cphy1299	842.917	506.543	1179.29	2.32811	1.21916	0.000599861	unknown	None	hypothetical protein
Cphy0900	456.696	642.216	271.175	0.422249	-1.24384	0.000602335	general	None	ABC transporter related
Cphy2777	906.752	1241.86	571.647	0.460316	-1.1193	0.000603259	transcription	None	NusA antitermination factor
Cphy1971	1184.63	1621.57	747.679	0.461083	-1.1169	0.000611285	inorganic ion transport and metabolism	None	toxic anion resistance family protein
Cphy2885	1371.42	846.354	1896.5	2.24078	1.164	0.000620468	carbohydrate transport and metabolism	None	major facilitator transporter
Cphy0422	10093.4	16825	3361.76	0.199807	-2.32332	0.000639757	None	None	hypothetical protein
Cphy1290	338.363	531.97	144.756	0.272113	-1.87772	0.000651109	None	None	ABC-2 type transporter
Cphy0618	83.8023	38.7057	128.899	3.33022	1.73562	0.000683982	signal transduction	None	two component AraC family transcriptional regulator
Cphy0871	648.927	883.84	414.014	0.468426	-1.09411	0.000696825	general	None	radical SAM domain-containing protein
Cphy0452	1097.48	1815.1	379.872	0.209284	-2.25646	0.000701055	None	None	hypothetical protein
Cphy1981	293.883	174.878	412.888	2.361	1.2394	0.000701361	None	None	5'-nucleotidase
Cphy3174	1109.2	692.805	1525.59	2.20205	1.13885	0.000704085	unknown	None	AraC family transcriptional regulator
Cphy2769	348.151	498.963	197.338	0.395497	-1.33826	0.000713359	amino acid transport and metabolism	None	transcriptional regulator
Cphy3877	3261.53	813.101	5709.95	7.02243	2.81197	0.000716393	inorganic ion transport and metabolism	None	copper-translocating P-type ATPase
Cphy3483	2152.42	1308.81	2996.03	2.28913	1.1948	0.00072436	replication	None	single-stranded DNA-binding protein
Cphy3203	111.793	176.016	47.5713	0.270268	-1.88754	0.000733112	cell cycle	None	hypothetical protein
Cphy3112	1377.02	2182.95	571.084	0.261611	-1.9345	0.000733475	amino acid transport and metabolism	None	serine dehydratase alpha chain
Cphy3488	1698.39	1146.58	2250.19	1.96253	0.972717	0.000735809	general	None	sporulation integral membrane protein YtvI
Cphy2352	187.858	272.896	102.821	0.376778	-1.40821	0.000738934	amino acid transport and metabolism	None	aspartate kinase
Cphy3642	2158.53	2922.97	1394.09	0.476942	-1.06811	0.000753695	translation	None	30S ribosomal protein S13
Cphy0874	857.17	522.047	1192.29	2.28388	1.19149	0.000755221	None	GH95	hypothetical protein
Cphy3101	738.221	462.183	1014.26	2.1945	1.13389	0.000755415	amino acid transport and metabolism	None	carbamate kinase
Cphy2494	529.281	346.703	711.859	2.05323	1.03789	0.00076705	envelope	None	UDP-N-acetylmuramoylalanyl-D-glutamyl-2,6-diaminopimelate--D-alanyl-D-alanyl ligase
Cphy3655	5655.73	7900.65	3410.81	0.431713	-1.21186	0.000768642	translation	None	50S ribosomal protein L5
Cphy2482	1060.97	1462.85	659.1	0.45056	-1.15021	0.000769673	translation	None	GTP-binding protein YchF
Cphy1953	1220.93	755.909	1685.96	2.23037	1.15728	0.000788583	replication	None	helix-hairpin-helix repeat-containing competence protein ComEA
Cphy3569	50.6967	15.6693	85.724	5.47081	2.45176	0.000791764	carbohydrate transport and metabolism	None	binding-protein-dependent transport systems inner membrane component
Cphy1300	172.849	100.851	244.847	2.42781	1.27966	0.00080251	signal transduction	None	cyclic nucleotide-binding protein
Cphy3932	325.05	440.364	209.737	0.476281	-1.07012	0.000805668	signal transduction	None	metal dependent phosphohydrolase
Cphy3067	149.329	213.798	84.8595	0.396914	-1.3331	0.000815459	defense	None	ABC transporter related
Cphy1613	66.1394	32.0627	100.216	3.12563	1.64415	0.000816956	transcription	None	MerR family transcriptional regulator
Cphy1032	135.381	204.114	66.6477	0.326522	-1.61475	0.000876217	carbohydrate transport and metabolism	None	ribokinase-like domain-containing protein
Cphy1175	15.1377	0.8532	29.4221	34.4844	5.10787	0.000881288	posttranslational modifications	None	glycyl-radical activating family protein
Cphy3694	3165.52	4247.37	2083.68	0.49058	-1.02744	0.000886591	transcription	None	NusG antitermination factor
Cphy3657	5917.14	8372.03	3462.25	0.413549	-1.27387	0.000891072	translation	None	50S ribosomal protein L14
Cphy2676	365.84	206.605	525.076	2.54146	1.34566	0.00091278	None	None	hypothetical protein
Cphy2420	307.554	440.19	174.918	0.397369	-1.33145	0.000918521	None	None	hypothetical protein
Cphy1065	155.881	82.5214	229.24	2.77795	1.47402	0.000926212	None	None	hypothetical protein
Cphy1429	203.68	13.9629	393.396	28.1743	4.81631	0.000946132	secondary metabolism	None	propanediol utilization protein
Cphy3206	101.034	49.0703	152.997	3.11792	1.64058	0.000949347	motility	None	methyl-accepting chemotaxis sensory transducer
Cphy2543	892.335	551.808	1232.86	2.23422	1.15977	0.000952228	signal transduction	None	LexA family transcriptional regulator
Cphy0133	5261.97	3472.51	7051.43	2.03064	1.02194	0.000957117	replication	None	histone family protein DNA-binding protein
Cphy1434	391.03	224.467	557.593	2.48407	1.31271	0.000972508	unknown	None	hypothetical protein
Cphy2801	1610.88	1001.36	2220.39	2.21737	1.14885	0.00100256	cell cycle	None	cell division protein FtsA
Cphy1737	51.9205	20.1589	83.6821	4.15113	2.0535	0.00100285	posttranslational modifications	None	hydrogenase accessory protein HypB
Cphy1418	181.322	8.89092	353.753	39.7882	5.31427	0.00101337	posttranslational modifications	None	glycyl-radical activating family protein
Cphy2890	869.194	571.882	1166.51	2.03977	1.0284	0.00101399	replication	None	ATP-dependent DNA helicase RecG
Cphy1449	162.043	87.7822	236.304	2.69194	1.42864	0.00102069	inorganic ion transport and metabolism	None	phosphonate ABC transporter, ATPase subunit
Cphy2652	201.743	109.515	293.971	2.68429	1.42454	0.00103037	unknown	None	AraC protein arabinose-binding/dimerisation
Cphy3221	1179.91	755.568	1604.25	2.12324	1.08627	0.00104368	None	None	hypothetical protein
Cphy2117	3385.55	2126.52	4644.58	2.18412	1.12705	0.00106641	None	None	rubredoxin-type Fe(Cys)4 protein
Cphy3830	6815.9	10402.2	3229.64	0.310478	-1.68744	0.0010758	amino acid transport and metabolism	None	dihydroxy-acid dehydratase
Cphy0514	6151.86	9596.48	2707.25	0.282109	-1.82568	0.00109705	transcription	None	ECF subfamily RNA polymerase sigma-24 factor
Cphy0568	178.766	95.2753	262.257	2.75262	1.4608	0.00109846	transcription	None	LacI family transcription regulator
Cphy0010	433.209	240.251	626.168	2.60631	1.38201	0.0011004	amino acid transport and metabolism	None	O-acetylhomoserine/O-acetylserine sulfhydrylase
Cphy3059	171.746	81.7246	261.767	3.20304	1.67944	0.00110216	None	None	hypothetical protein
Cphy1696	164.432	97.5201	231.345	2.37228	1.24627	0.00111946	transcription	None	MarR family transcriptional regulator
Cphy1996	119.835	176.367	63.3033	0.358929	-1.47823	0.00112204	amino acid transport and metabolism	None	binding-protein-dependent transport systems inner membrane component
Cphy2283	740.404	1006.28	474.525	0.471562	-1.08448	0.00113443	None	None	hypothetical protein
Cphy3394	49.3449	19.5293	79.1605	4.05343	2.01914	0.00115842	general	None	FAD dependent oxidoreductase
Cphy0443	584.709	790.462	378.956	0.47941	-1.06067	0.0011851	defense	None	ABC transporter related
Cphy2592	514.51	716.223	312.797	0.436731	-1.19518	0.00118666	amino acid transport and metabolism	None	phospho-2-dehydro-3-deoxyheptonate aldolase
Cphy0015	629.033	905.626	352.44	0.389167	-1.36154	0.001191	signal transduction	None	two component transcriptional regulator
Cphy3490	291.974	394.59	189.358	0.479887	-1.05923	0.00119534	inorganic ion transport and metabolism	None	ABC transporter related
Cphy2875	3718	2472.49	4963.51	2.0075	1.0054	0.00119692	carbohydrate transport and metabolism	None	phosphoglycerate kinase
Cphy3414	1054.8	1400.13	709.475	0.506722	-0.980733	0.00122624	envelope	None	glucosamine--fructose-6-phosphate aminotransferase, isomerizing
Cphy3045	285.028	172.775	397.281	2.29941	1.20127	0.00124925	nucleotide transport and metabolism	None	phosphoribosylaminoimidazole-succinocarboxamide synthase
Cphy2292	398.329	544.435	252.224	0.463276	-1.11006	0.00126553	general	None	O-methyltransferase family protein
Cphy3934	686.124	950.367	421.88	0.443913	-1.17165	0.00128161	transcription	None	parB-like partition protein
Cphy2226	39.3495	14.2808	64.4181	4.51081	2.17339	0.00128452	posttranslational modifications	None	thiol-disulfide isomerase and thioredoxin
Cphy0447	765.268	1098.38	432.152	0.393444	-1.34577	0.00128671	translation	None	translation initiation factor IF-3
Cphy3737	3779.23	5031.73	2526.74	0.50216	-0.99378	0.00129993	energy production	None	ATP synthase F1, gamma subunit
Cphy3327	272.242	146.839	397.646	2.70805	1.43725	0.00135253	signal transduction	None	AraC family transcriptional regulator
Cphy2863	16815.7	22304.9	11326.5	0.507804	-0.977657	0.00137533	transcription	None	cold-shock DNA-binding domain-containing protein
Cphy1028	358.67	505.01	212.331	0.420448	-1.25	0.00141293	amino acid transport and metabolism	None	sodium/glutamate symporter
Cphy2483	252.208	357.618	146.798	0.410488	-1.28459	0.0014155	coenzyme transport and metabolism	None	thiamine pyrophosphokinase
Cphy2671	24.5464	7.40807	41.6847	5.62693	2.49235	0.00141995	amino acid transport and metabolism	None	polar amino acid ABC transporter, inner membrane subunit
Cphy2055	51.9509	88.2323	15.6695	0.177593	-2.49335	0.00142011	None	None	lipoprotein
Cphy1430	230.127	12.3478	447.906	36.2742	5.18087	0.00142446	energy production	None	microcompartments protein
Cphy3016	648.17	890.942	405.397	0.455021	-1.13599	0.00143578	inorganic ion transport and metabolism	None	magnesium transporter
Cphy0937	209.226	290.48	127.972	0.440553	-1.18261	0.00143753	general	None	ABC transporter related
Cphy3665	1984.04	2637.91	1330.17	0.504252	-0.987782	0.00144646	translation	None	ribosomal protein L25/L23
Cphy3638	2980.63	3971.61	1989.65	0.500968	-0.99721	0.00150019	translation	None	50S ribosomal protein L17
Cphy2653	78.8263	37.9848	119.668	3.15041	1.65554	0.00151412	transcription	None	AraC family transcriptional regulator
Cphy0217	305.234	190.516	419.952	2.20429	1.14031	0.00152548	None	None	hypothetical protein
Cphy3795	1348.83	876.118	1821.54	2.07911	1.05596	0.00153078	None	None	hypothetical protein
Cphy3741	762.925	1036.58	489.267	0.472	-1.08314	0.00155097	None	None	F0F1 ATP synthase subunit C
Cphy2109	141.251	75.7461	206.757	2.7296	1.44869	0.00156428	general	None	aminoglycoside phosphotransferase
Cphy3208	35.9671	16.4344	55.4999	3.37707	1.75577	0.00158331	carbohydrate transport and metabolism	None	binding-protein-dependent transport systems inner membrane component
Cphy3523	595.667	385.247	806.086	2.09238	1.06515	0.00159555	nucleotide transport and metabolism	None	deoxyguanosinetriphosphate triphosphohydrolase-like protein
Cphy0385	343.372	209.802	476.942	2.2733	1.18479	0.00159684	transcription	None	AraC family transcriptional regulator
Cphy3159	325.984	187.225	464.742	2.48226	1.31166	0.00160138	transcription	None	AraC family transcriptional regulator
Cphy1947	33.3665	10.0559	56.6772	5.63624	2.49473	0.00162201	None	None	hypothetical protein
Cphy0087	14874.9	19793.8	9955.94	0.502982	-0.991422	0.0016228	general	None	hydrogenase, Fe-only
Cphy3503	275.422	383.668	167.177	0.435732	-1.19849	0.00163559	carbohydrate transport and metabolism	None	NAD-dependent epimerase/dehydratase
Cphy3160	2090.04	1374.23	2805.84	2.04175	1.02981	0.00166382	carbohydrate transport and metabolism	GH2	glycoside hydrolase family protein
Cphy2766	154.535	221.981	87.089	0.392327	-1.34987	0.00166556	defense	None	MATE efflux family protein
Cphy2538	346.15	479.906	212.393	0.442572	-1.17601	0.00167137	amino acid transport and metabolism	None	phospho-2-dehydro-3-deoxyheptonate aldolase
Cphy1450	171.603	88.3144	254.891	2.88618	1.52916	0.00172484	inorganic ion transport and metabolism	None	phosphonate ABC transporter, inner membrane subunit
Cphy1877	14.3459	2.73906	25.9527	9.47504	3.24413	0.00173462	carbohydrate transport and metabolism	GH31	glycoside hydrolase family protein
Cphy2734	192.84	275.92	109.76	0.397796	-1.3299	0.00173521	signal transduction	None	AraC family transcriptional regulator
Cphy0236	4006.36	5320.11	2692.6	0.506117	-0.982457	0.00181093	translation	None	30S ribosomal protein S7
Cphy0016	1384.22	2101.84	666.602	0.317152	-1.65675	0.00182729	signal transduction	None	integral membrane sensor signal transduction histidine kinase
Cphy2684	1205.47	1576.9	834.04	0.528911	-0.918904	0.00183585	replication	None	hypothetical protein
Cphy0494	317.298	200.09	434.507	2.17156	1.11873	0.00184192	carbohydrate transport and metabolism	None	extracellular solute-binding protein
Cphy3692	5919.1	7843.68	3994.52	0.509266	-0.97351	0.00186141	translation	None	ribosomal protein L1
Cphy3416	135.153	199.136	71.1694	0.357391	-1.48443	0.00191604	lipid transport and metabolism	None	phospholipase D/transphosphatidylase
Cphy2770	1045	1441.01	648.994	0.450373	-1.15081	0.00192294	coenzyme transport and metabolism	None	riboflavin biosynthesis protein RibF
Cphy1120	80.8179	40.8531	120.783	2.95651	1.5639	0.00193092	carbohydrate transport and metabolism	None	binding-protein-dependent transport systems inner membrane component
Cphy1623	55.5693	22.8098	88.3289	3.87242	1.95323	0.00198293	None	None	hypothetical protein
Cphy1625	113.558	64.837	162.28	2.50289	1.32359	0.00199635	envelope	None	methyltransferase type 12
Cphy1674	39.6306	69.0405	10.2207	0.148039	-2.75595	0.00202459	None	None	redoxin domain-containing protein
Cphy1714	1048.06	561.677	1534.45	2.73191	1.44991	0.00204074	carbohydrate transport and metabolism	GH85,CBM32	glycoside hydrolase family protein
Cphy1321	145.638	82.0395	209.237	2.55044	1.35075	0.00205567	replication	None	methyltransferase
Cphy1474	72.9868	108.435	37.5383	0.346182	-1.5304	0.0020585	motility	None	methyl-accepting chemotaxis sensory transducer
Cphy2574	52.3731	84.4924	20.2537	0.23971	-2.06064	0.00211164	translation	None	lysyl-tRNA synthetase
Cphy1951	29.8356	51.6801	7.9911	0.154626	-2.69314	0.00212781	amino acid transport and metabolism	None	acetylornithine and succinylornithine aminotransferase
Cphy3057	245.039	154.861	335.218	2.16464	1.11413	0.002155	signal transduction	None	CBS domain-containing protein
Cphy3742	2469.71	3292.94	1646.49	0.500007	-0.99998	0.00221727	energy production	None	ATP synthase F0, A subunit
Cphy2281	279.885	391.542	168.229	0.429657	-1.21874	0.00224768	cell cycle	None	SpoIID/LytB domain-containing protein
Cphy0851	89.432	40.8592	138.005	3.37756	1.75598	0.00225593	signal transduction	None	two component LuxR family transcriptional regulator
Cphy1758	293.196	400.753	185.639	0.463225	-1.11022	0.00226923	general	None	sodium:neurotransmitter symporter
Cphy3557	605.021	808.854	401.189	0.495996	-1.0116	0.00228244	transcription	None	transcription elongation factor GreA
Cphy2284	829.826	1104.67	554.988	0.502404	-0.993081	0.00229128	secretion and trafficking	None	signal peptidase I
Cphy0362	336.502	460.361	212.643	0.461906	-1.11433	0.00232515	general	None	ABC transporter related
Cphy3466	4311.75	6389.54	2233.95	0.349627	-1.51611	0.00237758	carbohydrate transport and metabolism	GH73	SH3 type 3 domain-containing protein
Cphy1528	92.0724	50.912	133.233	2.61692	1.38787	0.00242955	transcription	None	AraC family transcriptional regulator
Cphy1297	991.979	621.997	1361.96	2.18966	1.13071	0.00244593	amino acid transport and metabolism	None	GntR family transcriptional regulator
Cphy1581	179.631	100.224	259.037	2.58458	1.36993	0.00246921	carbohydrate transport and metabolism	None	ABC-type sugar transport system periplasmic component-like protein
Cphy2275	32.5657	6.28722	58.8442	9.35934	3.22641	0.00249911	unknown	None	hypothetical protein
Cphy2859	279.684	96.5316	462.836	4.79466	2.26143	0.00250904	None	None	helix-turn-helix domain-containing protein
Cphy1049	175.282	100.206	250.358	2.49844	1.32103	0.00251184	energy production	None	aldo/keto reductase
Cphy1319	297.364	196.081	398.646	2.03307	1.02366	0.00251453	None	None	hypothetical protein
Cphy2738	729.253	500.423	958.082	1.91454	0.937001	0.00253782	carbohydrate transport and metabolism	None	5-keto-4-deoxyuronate isomerase
Cphy2563	527.333	708.728	345.939	0.488112	-1.03472	0.00254555	translation	None	ribonuclease
Cphy0520	2724.99	3963.17	1486.8	0.375153	-1.41445	0.00255046	lipid transport and metabolism	None	beta-hydroxyacyl-(acyl-carrier-protein) dehydratase FabZ
Cphy0234	945.939	1279.11	612.769	0.479059	-1.06172	0.00257385	transcription	None	RpoD family RNA polymerase sigma factor
Cphy2010	23.6764	1.88586	45.4669	24.1094	4.59152	0.00259362	carbohydrate transport and metabolism	None	ABC transporter related
Cphy1130	65.093	27.3024	102.884	3.7683	1.91391	0.00261316	general	None	hypothetical protein
Cphy0055	1134.52	1515.59	753.441	0.497127	-1.00831	0.00262669	None	None	hypothetical protein
Cphy2771	1166.24	1583.76	748.72	0.472748	-1.08086	0.00263703	translation	None	tRNA pseudouridine synthase B
Cphy3541	50.3324	79.1086	21.5561	0.272487	-1.87574	0.00263811	None	None	Zn-finger containing protein
Cphy2763	6767.4	8953.91	4580.89	0.511609	-0.966888	0.00266943	translation	None	polynucleotide phosphorylase/polyadenylase
Cphy1860	132.646	66.9526	198.339	2.96238	1.56676	0.00269875	None	None	hypothetical protein
Cphy2865	180.575	252.63	108.52	0.429561	-1.21907	0.00272224	posttranslational modifications	None	SsrA-binding protein
Cphy2406	200.319	280.845	119.793	0.426544	-1.22923	0.00273025	translation	None	16S rRNA-processing protein RimM
Cphy0617	138.646	79.6409	197.651	2.48178	1.31137	0.00273836	signal transduction	None	signal transduction histidine kinase, LytS
Cphy0387	180.94	100.801	261.079	2.59006	1.37298	0.00275187	None	None	hypothetical protein
Cphy1155	5062.18	3449.17	6675.2	1.9353	0.952561	0.00284737	None	None	nucleic acid binding OB-fold tRNA/helicase-type
Cphy0233	723.585	973.885	473.285	0.485977	-1.04104	0.00286085	lipid transport and metabolism	None	phospholipid/glycerol acyltransferase
Cphy2631	60.158	26.2256	94.0904	3.58773	1.84307	0.00286155	amino acid transport and metabolism	None	glyoxalase/bleomycin resistance protein/dioxygenase
Cphy1170	53.9284	24.4249	83.4319	3.41586	1.77225	0.00290408	None	None	hypothetical protein
Cphy0189	159.257	224.549	93.9653	0.418462	-1.25683	0.00291077	nucleotide transport and metabolism	None	CMP/dCMP deaminase zinc-binding
Cphy1675	14.2542	28.5084	0	0	-Inf	0.00291518	energy production	None	4Fe-4S ferredoxin iron-sulfur binding domain-containing protein
Cphy3288	1162.44	693.243	1631.63	2.35362	1.23488	0.00292324	None	None	hypothetical protein
Cphy2685	615.228	809.628	420.828	0.519779	-0.944029	0.00293194	transcription	None	RNA polymerase, sigma 28 subunit, FliA/WhiG
Cphy2546	305.727	418.262	193.192	0.461892	-1.11437	0.00293557	coenzyme transport and metabolism	None	nicotinate (nicotinamide) nucleotide adenylyltransferase
Cphy3685	172.972	101.836	244.108	2.39706	1.26126	0.00294017	None	None	phosphoesterase PA-phosphatase related
Cphy2389	659.254	869.436	449.073	0.51651	-0.953131	0.003	unknown	None	hypothetical protein
Cphy3551	1399.11	1847.93	950.29	0.514245	-0.959472	0.00300217	unknown	None	hypothetical protein
Cphy2655	192.899	117.165	268.633	2.29277	1.19709	0.003031	carbohydrate transport and metabolism	None	binding-protein-dependent transport systems inner membrane component
Cphy0143	235.855	324.661	147.048	0.452928	-1.14265	0.00307778	energy production	None	cobalamin B12-binding domain-containing protein
Cphy2901	754.394	1015.44	493.351	0.485852	-1.04141	0.00308714	None	None	hypothetical protein
Cphy1152	45.2228	73.5362	16.9093	0.229946	-2.12063	0.00309138	inorganic ion transport and metabolism	None	NMT1/THI5-like domain-containing protein
Cphy0923	171.207	237.175	105.238	0.443715	-1.17229	0.00310415	None	None	hypothetical protein
Cphy3928	294.32	191.545	397.094	2.0731	1.05179	0.00312156	carbohydrate transport and metabolism	None	L-ribulose-5-phosphate 4-epimerase
Cphy0759	2061.27	2712.66	1409.88	0.519742	-0.944134	0.00313155	amino acid transport and metabolism	None	carboxypeptidase Taq
Cphy0872	304.73	425.562	183.898	0.43213	-1.21046	0.00313361	coenzyme transport and metabolism	None	methyltransferase type 12
Cphy0109	4593.35	3258.87	5927.83	1.81898	0.863132	0.00315536	envelope	None	SpoVG family protein
Cphy2388	822.936	1091.07	554.8	0.508491	-0.975705	0.00316022	energy production	None	NAD(P)H-dependent glycerol-3-phosphate dehydrogenase
Cphy1349	377.32	251.067	503.572	2.00572	1.00412	0.0031707	unknown	None	hypothetical protein
Cphy0219	124.289	32.9538	215.624	6.54321	2.71	0.003172	None	None	hypothetical protein
Cphy2721	3297.18	2298.2	4296.15	1.86936	0.902544	0.00318483	transcription	None	transcriptional repressor CodY
Cphy1132	616.481	832.46	400.501	0.481105	-1.05558	0.00319706	carbohydrate transport and metabolism	None	putative solute-binding component of ABC transporter
Cphy2581	96.5764	144.717	48.4359	0.334694	-1.57908	0.00329538	inorganic ion transport and metabolism	None	sulphate transporter
Cphy0620	27.2425	9.20574	45.2792	4.91859	2.29824	0.00332409	carbohydrate transport and metabolism	None	binding-protein-dependent transport systems inner membrane component
Cphy2124	139.211	199.262	79.1605	0.397268	-1.33182	0.00334637	general	None	aspartate dehydrogenase
Cphy0764	44.4481	70.8094	18.0867	0.255427	-1.96901	0.00336169	general	None	basic membrane lipoprotein
Cphy3157	257.158	155.676	358.639	2.30375	1.20399	0.00341556	None	None	hypothetical protein
Cphy1759	36.3532	60.2562	12.4502	0.206621	-2.27494	0.00343348	general	None	hydrolase
Cphy2404	56.212	89.7531	22.6709	0.252592	-1.98512	0.00353103	defense	None	MATE efflux family protein
Cphy1608	69.8483	32.1037	107.593	3.35142	1.74477	0.00353322	lipid transport and metabolism	None	CDP-alcohol phosphatidyltransferase
Cphy0499	127.342	181.159	73.524	0.405853	-1.30097	0.0035499	unknown	None	hypothetical protein
Cphy1605	23.9757	6.01649	41.9349	6.96999	2.80116	0.00365917	unknown	None	hypothetical protein
Cphy1524	355.31	225.5	485.121	2.15131	1.10522	0.00370324	None	None	hypothetical protein
Cphy0323	201.216	116.076	286.355	2.46696	1.30273	0.0037087	envelope	GT2	glycosyl transferase family protein
Cphy0519	1570.35	2315.45	825.258	0.356414	-1.48837	0.00371297	lipid transport and metabolism	None	acetyl-CoA carboxylase, biotin carboxyl carrier protein
Cphy0897	449.918	611.626	288.209	0.471218	-1.08553	0.00374741	amino acid transport and metabolism	None	spermidine/putrescine ABC transporter ATPase subunit
Cphy2478	665.099	454.496	875.702	1.92675	0.946173	0.00376607	None	None	septum formation initiator
Cphy3727	484.041	654.233	313.849	0.479721	-1.05973	0.00389991	envelope	GT28	UDP-N-acetylglucosamine--N-acetylmuramyl-(pentapeptide) pyrophosphoryl-undecaprenol N-acetylglucosamine transferase
Cphy0842	39.6683	2.46833	76.8684	31.1418	4.96078	0.0039075	None	None	hypothetical protein
Cphy3169	29.9668	53.245	6.68868	0.125621	-2.99285	0.00392058	None	None	hypothetical protein
Cphy0367	1546.02	1067.2	2024.83	1.89733	0.923968	0.00392652	lipid transport and metabolism	None	alpha/beta hydrolase fold
Cphy0748	2893.77	3814.32	1973.22	0.517318	-0.950878	0.00395441	translation	None	threonyl-tRNA synthetase
Cphy1734	50.861	24.9161	76.8058	3.08258	1.62414	0.00399856	energy production	None	NADH-ubiquinone oxidoreductase chain 49kDa
Cphy2675	159.327	93.5597	225.094	2.40588	1.26657	0.00404498	general	None	hypothetical protein
Cphy3259	247.722	139.774	355.67	2.54461	1.34744	0.00410613	None	None	metallophosphoesterase
Cphy3060	110.065	58.4647	161.665	2.76518	1.46737	0.00412856	None	None	hypothetical protein
Cphy2765	1316.62	2024.31	608.924	0.300805	-1.7331	0.00418354	None	None	hypothetical protein
Cphy0100	433.584	565.945	301.223	0.532247	-0.909833	0.00421685	defense	None	ABC transporter related
Cphy0417	62.8021	93.8899	31.7142	0.337781	-1.56584	0.00421919	translation	None	tRNA/rRNA methyltransferase (SpoU)
Cphy2717	648.606	863.444	433.767	0.502369	-0.993182	0.00425517	motility	None	flagellar M-ring protein FliF
Cphy2405	196.663	283.078	110.249	0.389466	-1.36043	0.00429449	translation	None	tRNA (guanine-N1)-methyltransferase
Cphy0797	135.265	85.2667	185.263	2.17275	1.11952	0.00431066	None	None	hypothetical protein
Cphy3528	3673.48	2579.01	4767.96	1.84876	0.886557	0.00431166	signal transduction	None	response regulator receiver protein
Cphy2011	26.7575	5.88113	47.6339	8.09944	3.01782	0.00432654	carbohydrate transport and metabolism	None	monosaccharide-transporting ATPase
Cphy1962	323.874	433.864	213.883	0.492973	-1.02042	0.00434363	replication	None	DNA polymerase III, delta subunit
Cphy2782	162.683	235.121	90.2457	0.383826	-1.38147	0.00439762	amino acid transport and metabolism	None	phosphoribosyl-ATP diphosphatase
Cphy3689	341.859	466.99	216.727	0.464094	-1.10751	0.00444022	carbohydrate transport and metabolism	None	major facilitator transporter
Cphy2255	504.908	312.855	696.962	2.22775	1.15559	0.00446812	energy production	None	FMN-dependent alpha-hydroxy acid dehydrogenase
Cphy2660	158.694	87.7729	229.615	2.61602	1.38737	0.00447941	carbohydrate transport and metabolism	None	aldose 1-epimerase
Cphy1998	138.435	198.95	77.9206	0.391658	-1.35233	0.00455181	amino acid transport and metabolism	None	oligopeptide/dipeptide ABC transporter, ATPase subunit
Cphy1169	196.848	114.093	279.604	2.45067	1.29318	0.00456763	carbohydrate transport and metabolism	GH51	Alpha-N-arabinofuranosidase
Cphy2586	129.127	76.3347	181.919	2.38317	1.25288	0.00464555	general	None	metallophosphoesterase
Cphy1735	28.0408	10.865	45.2167	4.1617	2.05717	0.00470954	energy production	None	4Fe-4S ferredoxin iron-sulfur binding domain-containing protein
Cphy3115	196.407	276.554	116.261	0.420392	-1.25019	0.00473196	defense	None	ABC transporter related
Cphy0711	1406.02	959.713	1852.33	1.93009	0.948667	0.00474193	carbohydrate transport and metabolism	GH2	glycoside hydrolase family protein
Cphy0835	163.448	31.3828	295.512	9.41639	3.23517	0.0047472	None	None	hypothetical protein
Cphy0816	803.162	572.238	1034.09	1.80709	0.85367	0.00474802	amino acid transport and metabolism	None	oligopeptide/dipeptide ABC transporter, ATPase subunit
Cphy2301	750.164	981.452	518.877	0.528683	-0.919524	0.00477856	coenzyme transport and metabolism	None	thiamine biosynthesis/tRNA modification protein ThiI
Cphy3828	309.721	119.641	499.801	4.17751	2.06264	0.00480562	None	None	GDSL family lipase
Cphy3672	7609.29	11604.3	3614.32	0.311465	-1.68286	0.00482859	signal transduction	None	phage shock protein A, PspA
Cphy2913	118.131	168.437	67.825	0.402672	-1.31232	0.00485821	None	None	hypothetical protein
Cphy3501	344.665	444.472	244.858	0.550897	-0.860147	0.00488457	envelope	GT4	glycosyl transferase group 1
Cphy1497	345.109	166.944	523.274	3.13442	1.6482	0.00513497	energy production	None	selenium-dependent molybdenum hydroxylase 1
Cphy1997	93.3693	134.708	52.0305	0.386246	-1.37241	0.00513554	amino acid transport and metabolism	None	binding-protein-dependent transport systems inner membrane component
Cphy1340	106.324	61.2038	151.445	2.47443	1.3071	0.00513801	general	None	hypothetical protein
Cphy2470	6.79894	13.5979	0	0	-Inf	0.00519135	None	None	peptidase U4 sporulation factor SpoIIGA
Cphy0228	69.6995	106.758	32.6414	0.305752	-1.70957	0.00519945	None	None	hypothetical protein
Cphy1318	879.137	619.201	1139.07	1.83959	0.879383	0.00520879	defense	None	MATE efflux family protein
Cphy3172	895.594	1262.72	528.472	0.41852	-1.25663	0.00525663	general	None	tryptophan synthase subunit beta
Cphy2204	242.387	157.547	327.227	2.07702	1.05451	0.00527032	None	None	hypothetical protein
Cphy1184	9.72173	0.179459	19.264	107.345	6.74611	0.00548015	energy production	None	ethanolamine utilization protein EutN/carboxysome structural protein Ccml
Cphy3513	117.945	68.0355	167.854	2.46715	1.30284	0.00556305	None	None	hypothetical protein
Cphy2789	246.083	328.02	164.145	0.500411	-0.998815	0.00565316	translation	None	RluA family pseudouridine synthase
Cphy0058	358.174	238.667	477.682	2.00145	1.00105	0.00569885	energy production	None	aldehyde oxidase and xanthine dehydrogenase molybdopterin binding
Cphy3944	208.694	287.375	130.014	0.452419	-1.14427	0.00572494	unknown	None	hypothetical protein
Cphy3374	1071.62	1389.42	753.816	0.54254	-0.882198	0.00576978	general	None	glutamine synthetase catalytic region
Cphy2845	1051.11	1345.1	757.109	0.562863	-0.829145	0.00581436	None	None	hypothetical protein
Cphy2545	407.311	519.776	294.847	0.567257	-0.817926	0.0058399	coenzyme transport and metabolism	None	metal dependent phosphohydrolase
Cphy0709	194.212	120.906	267.518	2.21261	1.14575	0.00595158	transcription	None	AraC family transcriptional regulator
Cphy0386	350.256	217.62	482.891	2.21896	1.14989	0.0059821	None	None	hypothetical protein
Cphy2682	572.755	742.893	402.616	0.541957	-0.88375	0.00604748	None	None	hypothetical protein
Cphy2252	525.145	696.548	353.742	0.50785	-0.977525	0.00611041	signal transduction	None	histidine kinase internal region
Cphy3493	321.626	223.362	419.89	1.87986	0.910627	0.00613601	lipid transport and metabolism	None	acyltransferase 3
Cphy0865	243.588	156.041	331.134	2.12209	1.08549	0.00616548	None	None	hypothetical protein
Cphy0425	143.708	207.391	80.0251	0.385865	-1.37383	0.00617834	translation	None	NifR3 family TIM-barrel protein
Cphy3752	1683.04	1224.89	2141.2	1.74807	0.805763	0.00620955	motility	None	negative regulator of genetic competence sporulation and motility-like protein
Cphy2977	856.775	636.613	1076.94	1.69167	0.758445	0.00624773	None	None	hypothetical protein
Cphy0032	91.6443	6.01649	177.272	29.4644	4.8809	0.00627185	secretion and trafficking	None	type II secretion system protein E
Cphy0127	412.512	527.021	298.003	0.565449	-0.822532	0.0063531	transcription	None	AbrB family transcriptional regulator
Cphy1231	12.7068	23.1215	2.29211	0.0991331	-3.33449	0.00636473	inorganic ion transport and metabolism	None	binding-protein-dependent transport systems inner membrane component
Cphy2566	72.8953	14.7249	131.066	8.90098	3.15396	0.0064901	None	None	hypothetical protein
Cphy0541	672.761	461.265	884.256	1.91702	0.938868	0.00650807	amino acid transport and metabolism	None	carbamoyl phosphate synthase large subunit
Cphy2059	107.706	149.691	65.7206	0.43904	-1.18758	0.00650864	transcription	None	hypothetical protein
Cphy0850	350.278	446.529	254.027	0.568891	-0.813775	0.00651469	None	None	hypothetical protein
Cphy1961	294.501	400.395	188.608	0.471054	-1.08604	0.00653755	lipid transport and metabolism	None	phosphatidylserine decarboxylase-related
Cphy0315	24403.6	15882.3	32924.8	2.07305	1.05176	0.00661663	motility	None	flagellin domain-containing protein
Cphy0504	249.477	330.224	168.729	0.510954	-0.968736	0.00665566	general	None	hypothetical protein
Cphy1526	29.1689	12.2565	46.0813	3.75973	1.91063	0.00669783	None	None	GCN5-related N-acetyltransferase
Cphy0203	867.319	582.289	1152.35	1.979	0.984769	0.00670965	general	GH105	glycosy hydrolase family protein
Cphy1139	296.747	395.593	197.901	0.500264	-0.999239	0.00673796	translation	None	tRNA synthetase class II (D K and N)
Cphy0376	3689.51	4660.56	2718.47	0.583293	-0.777707	0.00676409	posttranslational modifications	None	trigger factor
Cphy1482	383.626	534.366	232.886	0.435818	-1.1982	0.00685941	inorganic ion transport and metabolism	None	molybdenum ABC transporter, periplasmic molybdate-binding protein
Cphy1256	1006.74	599.339	1414.13	2.35949	1.23847	0.00687093	unknown	None	hypothetical protein
Cphy2440	191.661	116.294	267.029	2.29616	1.19922	0.00687542	energy production	None	BFD/(2Fe-2S)-binding domain-containing protein
Cphy0343	92.5278	51.9478	133.108	2.56234	1.35746	0.00688139	None	PL11	FG-GAP repeat-containing protein
Cphy2308	1420.68	763.656	2077.71	2.72074	1.444	0.00689743	carbohydrate transport and metabolism	None	extracellular solute-binding protein
Cphy0318	218.246	133.228	303.264	2.27628	1.18668	0.00690951	nucleotide transport and metabolism	None	amidophosphoribosyltransferase
Cphy1784	159.103	232.733	85.4739	0.367262	-1.44512	0.00693337	coenzyme transport and metabolism	None	glutamyl-tRNA reductase
Cphy1639	1477.15	1856.27	1098.04	0.591529	-0.757478	0.00708672	motility	None	methyl-accepting chemotaxis sensory transducer
Cphy3256	457.648	646.101	269.196	0.416646	-1.2631	0.0071411	transcription	None	AraC family transcriptional regulator
Cphy0209	123.504	180.548	66.46	0.368102	-1.44182	0.00719676	None	None	hypothetical protein
Cphy1650	137.553	192.664	82.4423	0.427906	-1.22463	0.00725761	None	None	metal dependent phosphohydrolase
Cphy0881	1002.51	682.146	1322.87	1.93928	0.955519	0.00733148	nucleotide transport and metabolism	None	dihydroorotase, multifunctional complex type
Cphy0740	349.808	235.124	464.492	1.97552	0.98223	0.00733307	signal transduction	None	Crp/FNR family transcriptional regulator
Cphy2305	94.0277	47.5085	140.547	2.95836	1.5648	0.00735092	None	None	hypothetical protein
Cphy3543	668.46	856.321	480.599	0.561237	-0.833318	0.00735152	posttranslational modifications	None	2-alkenal reductase
Cphy2453	128.745	181.798	75.691	0.416346	-1.26414	0.00740237	general	None	CinA domain-containing protein
Cphy0463	38.0161	19.6677	56.3645	2.86584	1.51896	0.00748103	posttranslational modifications	None	peroxiredoxin
Cphy2000	494.323	666.993	321.653	0.482243	-1.05217	0.00763066	amino acid transport and metabolism	None	extracellular solute-binding protein
Cphy3383	1561.27	2030.35	1092.19	0.537931	-0.894507	0.00769636	amino acid transport and metabolism	None	phosphoserine aminotransferase
Cphy2690	2609.06	3328.86	1889.26	0.567539	-0.817209	0.00770795	motility	None	CheA signal transduction histidine kinase
Cphy3377	727.182	535.061	919.304	1.71813	0.780839	0.00773417	carbohydrate transport and metabolism	None	mannose-6-phosphate isomerase, class I
Cphy0237	19601.7	25256.1	13947.2	0.552231	-0.856656	0.00777377	translation	None	elongation factor G
Cphy3909	590.952	330.414	851.49	2.57704	1.36572	0.00778049	transcription	None	AbrB family transcriptional regulator
Cphy0521	8086.59	10861.9	5311.27	0.488981	-1.03215	0.00779281	lipid transport and metabolism	None	acetyl-CoA carboxylase, biotin carboxylase
Cphy1587	386.37	244.809	527.931	2.1565	1.10869	0.00779392	carbohydrate transport and metabolism	None	monosaccharide-transporting ATPase
Cphy0787	162.276	102.866	221.687	2.1551	1.10776	0.00787537	None	None	XkdN-like protein
Cphy2778	313.876	407.054	220.697	0.542181	-0.883153	0.00789901	unknown	None	hypothetical protein
Cphy2866	725.973	939.946	512.001	0.544713	-0.876432	0.00802772	transcription	None	ribonuclease R
Cphy0843	34.9088	1.92995	67.8876	35.1757	5.13651	0.00812465	None	None	hypothetical protein
Cphy1941	267.172	165.109	369.235	2.23632	1.16113	0.00818337	lipid transport and metabolism	None	phospholipid/glycerol acyltransferase
Cphy2822	605.373	408.619	802.127	1.96302	0.973074	0.00821374	None	None	hypothetical protein
Cphy2102	80.2419	43.9101	116.574	2.65483	1.40862	0.00855836	replication	None	integrase family protein
Cphy0600	107.195	151.086	63.3033	0.418989	-1.25502	0.00857546	general	None	oxidoreductase domain-containing protein
Cphy3006	215.758	280.748	150.768	0.537022	-0.896948	0.00862981	amino acid transport and metabolism	None	argininosuccinate lyase
Cphy0880	242.553	145.356	339.751	2.33737	1.22489	0.00864619	None	None	NUDIX hydrolase
Cphy0144	119.938	163.998	75.8787	0.462681	-1.11191	0.00865104	replication	None	endonuclease III
Cphy3902	36.8445	14.9074	58.7817	3.94312	1.97934	0.00867684	None	None	hypothetical protein
Cphy0338	834.41	1095.51	573.314	0.523332	-0.934202	0.00874372	transcription	None	RNA-binding S1 domain-containing protein
Cphy2774	5214.98	6718.95	3711.02	0.552321	-0.856421	0.0087843	translation	None	translation initiation factor IF-2
Cphy1451	177.364	77.5407	277.187	3.57473	1.83783	0.00883806	inorganic ion transport and metabolism	None	phosphonate ABC transporter, inner membrane subunit
Cphy0819	122.881	172.425	73.3364	0.425323	-1.23337	0.00885448	None	None	hypothetical protein
Cphy2487	1598.39	2019.47	1177.31	0.582979	-0.778484	0.00887171	signal transduction	None	protein serine/threonine phosphatase
Cphy2343	55.4548	28.4673	82.4423	2.89603	1.53408	0.00894462	carbohydrate transport and metabolism	None	glycogen debranching enzyme
Cphy1652	547.374	365.145	729.604	1.99812	0.998644	0.00895464	general	CBM50,CBM50,GH18	peptidoglycan-binding LysM
Cphy0412	779.791	996.604	562.979	0.564897	-0.82394	0.00897959	general	None	hypothetical protein
Cphy0235	7246.21	9207.23	5285.19	0.574026	-0.800811	0.00910034	translation	None	30S ribosomal protein S12
Cphy3946	1692.49	2187.18	1197.79	0.547642	-0.868696	0.00918665	None	None	50S ribosomal protein L34
Cphy3759	583.35	947.555	219.145	0.231274	-2.11233	0.00918923	None	None	PT repeat-containing protein
Cphy3771	840.853	584.119	1097.59	1.87905	0.910003	0.00924017	unknown	None	antifreeze protein type I
Cphy3772	4207.59	5224.15	3191.04	0.610825	-0.71117	0.00929846	translation	None	30S ribosomal protein S18
Cphy1394	90.9235	129.879	51.9679	0.400125	-1.32148	0.00930382	signal transduction	None	two component AraC family transcriptional regulator
Cphy2672	11.5497	2.78315	20.3162	7.29971	2.86784	0.00930665	amino acid transport and metabolism	None	polar amino acid ABC transporter, inner membrane subunit
Cphy2331	95.7765	57.2054	134.348	2.34851	1.23175	0.00931211	carbohydrate transport and metabolism	CBM48,GH13	pullulanase, type I
Cphy3736	4770.51	6032.19	3508.83	0.581684	-0.781693	0.00948007	energy production	None	F0F1 ATP synthase subunit beta
Cphy3619	172.812	109.883	235.741	2.14538	1.10123	0.00948275	general	None	short-chain dehydrogenase/reductase SDR
Cphy0130	49.5522	73.0891	26.0152	0.355939	-1.4903	0.00966787	general	None	patatin
Cphy0522	6023.85	8365.41	3682.29	0.44018	-1.18383	0.00980699	lipid transport and metabolism	None	acetyl-CoA carboxylase, carboxyl transferase, beta subunit
Cphy2258	3725.05	5293.36	2156.74	0.407442	-1.29533	0.00992718	envelope	None	cell wall hydrolase/autolysin
Cphy0788	474.957	323.569	626.345	1.93574	0.952884	0.00997004	cell cycle	None	phage tape measure protein
Cphy3465	282.616	365.965	199.266	0.544495	-0.87701	0.0100974	None	None	hypothetical protein
Cphy1106	204.542	134.69	274.394	2.03723	1.02661	0.0101248	coenzyme transport and metabolism	None	hypothetical protein
Cphy3875	334.998	103.757	566.239	5.45735	2.4482	0.0102006	None	None	heavy metal transport/detoxification protein
Cphy1542	917.082	652.154	1182.01	1.81247	0.857956	0.0102659	coenzyme transport and metabolism	None	lipoyltransferase and lipoate-protein ligase
Cphy0824	183.444	252.857	114.031	0.450972	-1.14889	0.010288	None	None	hypothetical protein
Cphy3800	232.61	142.566	322.654	2.26318	1.17835	0.0103734	None	None	DRTGG domain-containing protein
Cphy2784	71.3866	105.485	37.2881	0.353492	-1.50025	0.010401	amino acid transport and metabolism	None	imidazoleglycerol-phosphate dehydratase
Cphy3607	1229.1	1587.63	870.566	0.548342	-0.866852	0.0105511	envelope	None	peptidase M23B
Cphy2552	140.471	195.094	85.8491	0.440041	-1.18429	0.010559	general	None	hypothetical protein
Cphy3660	6435.77	8630.98	4240.55	0.491317	-1.02527	0.0106021	translation	None	50S ribosomal protein L16
Cphy2788	97.9999	144.219	51.7803	0.359038	-1.47779	0.0106611	general	None	recombination protein U
Cphy3211	83.9019	48.938	118.866	2.42891	1.28031	0.0106665	signal transduction	None	two component AraC family transcriptional regulator
Cphy0357	5240.08	6742.77	3737.38	0.55428	-0.851312	0.0106795	None	None	hypothetical protein
Cphy3775	172.335	108.303	236.367	2.18246	1.12595	0.0107156	unknown	None	hypothetical protein
Cphy1793	49.0326	18.7171	79.3481	4.23934	2.08384	0.0108498	general	None	short-chain dehydrogenase/reductase SDR
Cphy1744	181.455	248.754	114.156	0.458913	-1.12371	0.010941	general	None	short-chain dehydrogenase/reductase SDR
Cphy2094	370.051	273.642	466.46	1.70463	0.769463	0.0109853	amino acid transport and metabolism	None	PHP family histidinol phosphatase/hydrolase
Cphy2345	89.3868	58.2411	120.532	2.06954	1.04931	0.011	carbohydrate transport and metabolism	None	binding-protein-dependent transport systems inner membrane component
Cphy2556	91.3006	55.0047	127.596	2.31974	1.21396	0.0110028	transcription	None	AraC family transcriptional regulator
Cphy2712	239.501	327.996	151.007	0.460392	-1.11906	0.0110273	None	None	hypothetical protein
Cphy1688	156.054	100.829	211.279	2.09541	1.06723	0.0112263	signal transduction	None	two component regulator propeller domain-containing protein
Cphy1466	142.565	94.7934	190.337	2.00791	1.0057	0.0113809	signal transduction	None	integral membrane sensor signal transduction histidine kinase
Cphy0924	82.2977	112.377	52.2181	0.464668	-1.10573	0.0114781	None	None	hypothetical protein
Cphy1265	178.923	108.841	249.004	2.28777	1.19394	0.0114952	signal transduction	None	Fis family transcriptional regulator
Cphy2755	309.604	213.685	405.523	1.89776	0.9243	0.0115014	None	None	hypothetical protein
Cphy1327	1247.38	1573.94	920.816	0.585041	-0.773391	0.011542	energy production	None	acetate kinase
Cphy0879	425.321	280.537	570.105	2.0322	1.02304	0.0115446	translation	None	tRNA pseudouridine synthase A
Cphy3546	467.9	600.883	334.916	0.557373	-0.843285	0.0115965	carbohydrate transport and metabolism	None	ABC transporter related
Cphy2665	170.743	239.968	101.519	0.423051	-1.2411	0.0117645	translation	None	threonyl-tRNA synthetase
Cphy2001	209.529	301.183	117.876	0.391377	-1.35337	0.0118581	replication	None	DEAD/DEAH box helicase domain-containing protein
Cphy1341	274.954	174.11	375.799	2.1584	1.10996	0.0121131	None	None	hypothetical protein
Cphy2298	544.857	405.161	684.553	1.68958	0.756665	0.012209	unknown	None	hypothetical protein
Cphy3280	232.347	313.311	151.382	0.483169	-1.0494	0.0123706	carbohydrate transport and metabolism	None	ABC-type sugar transport system ATPase component-like protein
Cphy2125	177.207	249.677	104.738	0.419494	-1.25328	0.0123722	coenzyme transport and metabolism	None	D-isomer specific 2-hydroxyacid dehydrogenase NAD-binding
Cphy1275	41.4527	63.7039	19.2015	0.301417	-1.73017	0.0124693	general	None	hypothetical protein
Cphy1642	515.997	358.266	673.729	1.88053	0.911136	0.0125133	None	None	hypothetical protein
Cphy0838	152.668	15.0838	290.251	19.2426	4.26623	0.012517	None	None	hypothetical protein
Cphy0834	111.432	21.3679	201.496	9.42981	3.23723	0.0125378	None	None	hypothetical protein
Cphy0158	746.201	513.055	979.348	1.90885	0.932707	0.0125505	general	None	metal dependent phosphohydrolase
Cphy1918	100.852	52.3005	149.403	2.85662	1.51431	0.0127755	carbohydrate transport and metabolism	None	extracellular solute-binding protein
Cphy2363	602.611	793.449	411.773	0.518966	-0.946287	0.0127762	None	None	hypothetical protein
Cphy0057	63.2488	34.8868	91.6107	2.62594	1.39283	0.0129173	None	None	hypothetical protein
Cphy1183	14.2874	2.5596	26.0152	10.1638	3.34537	0.0129737	secondary metabolism	None	propanediol utilization protein
Cphy1419	89.7379	2.38014	177.096	74.4055	6.21734	0.0130633	amino acid transport and metabolism	None	microcompartments protein
Cphy2481	886.995	1164.94	609.049	0.522816	-0.935626	0.0131503	envelope	None	prolipoprotein diacylglyceryl transferase
Cphy3696	2470.29	3277.92	1662.65	0.507227	-0.979298	0.0131531	translation	None	ribosomal protein L33
Cphy2716	493.705	626.542	360.869	0.575969	-0.795937	0.013169	motility	None	flagellar motor switch protein FliG
Cphy2724	72.5555	26.3077	118.803	4.51591	2.17502	0.0133664	posttranslational modifications	None	Mg chelatase, subunit ChlI
Cphy1221	201.64	258.336	144.944	0.561066	-0.833757	0.0134172	unknown	None	hypothetical protein
Cphy2260	1368.52	1006.43	1730.61	1.71956	0.782037	0.0134865	None	None	hypothetical protein
Cphy0415	139.119	188.983	89.256	0.472297	-1.08223	0.0135741	inorganic ion transport and metabolism	None	H(+)-transporting two-sector ATPase
Cphy2139	149.386	96.6003	202.173	2.09288	1.06549	0.0135985	inorganic ion transport and metabolism	None	extracellular solute-binding protein
Cphy0260	1245.56	1582.45	908.668	0.574216	-0.800334	0.0136496	replication	None	excinuclease ABC, A subunit
Cphy1158	145.217	96.3142	194.119	2.01548	1.01112	0.0136834	general	None	GCN5-related N-acetyltransferase
Cphy1355	132.681	180.565	84.7969	0.469621	-1.09043	0.0138967	translation	None	RNA methyltransferase
Cphy0548	1373.82	1732.49	1015.15	0.585946	-0.77116	0.0140479	signal transduction	None	(p)ppGpp synthetase I, SpoT/RelA
Cphy3526	583.132	930.335	235.929	0.253595	-1.9794	0.0140731	unknown	None	hypothetical protein
Cphy1078	297.206	200.902	393.51	1.95872	0.96991	0.01412	None	None	hypothetical protein
Cphy3386	579.685	420.483	738.886	1.75723	0.813305	0.0141624	None	None	hypothetical protein
Cphy1270	400.436	675.505	125.367	0.18559	-2.42981	0.0142601	transcription	None	PadR-like family transcriptional regulator
Cphy2927	382.447	499.417	265.476	0.531572	-0.911664	0.0142931	replication	None	DNA ligase, NAD-dependent
Cphy3207	96.3229	62.5071	130.139	2.08198	1.05796	0.0143174	carbohydrate transport and metabolism	GH8	glycoside hydrolase family protein
Cphy3230	206.424	260.841	152.008	0.582759	-0.779029	0.0143192	None	None	hypothetical protein
Cphy3489	125.934	179.897	71.9714	0.40007	-1.32168	0.0144283	inorganic ion transport and metabolism	None	ABC-3 protein
Cphy3648	8392.95	10539	6246.94	0.592748	-0.754509	0.0145262	translation	None	50S ribosomal protein L15
Cphy2823	7356.08	5324.81	9387.35	1.76294	0.817986	0.0145696	energy production	None	formate acetyltransferase
Cphy2459	904.952	642.074	1167.83	1.81884	0.863019	0.0146429	None	None	hypothetical protein
Cphy2907	673.074	449.733	896.416	1.99322	0.995101	0.0147126	amino acid transport and metabolism	None	cysteine desulfurase NifS
Cphy2785	124.459	171.987	76.9309	0.447305	-1.16067	0.0148131	amino acid transport and metabolism	None	histidinol dehydrogenase
Cphy0632	261.173	345.012	177.335	0.513996	-0.96017	0.015039	inorganic ion transport and metabolism	None	ATPase, P-type (transporting), HAD superfamily, subfamily IC
Cphy0437	17.7302	30.9387	4.52167	0.146149	-2.77449	0.0151364	inorganic ion transport and metabolism	None	ferric uptake regulator family protein
Cphy0264	988.557	1244.42	732.698	0.588788	-0.764179	0.0152627	nucleotide transport and metabolism	None	GMP synthase
Cphy3935	884.716	1115.96	653.475	0.585574	-0.772077	0.0153036	cell cycle	None	cobyrinic acid ac-diamide synthase
Cphy0583	93.0082	50.2414	135.775	2.70246	1.43427	0.0153335	carbohydrate transport and metabolism	None	putative sugar ABC transporter, substrate-binding protein
Cphy2933	1973.49	1438.45	2508.54	1.74392	0.802334	0.0154675	signal transduction	None	diguanylate cyclase/phosphodiesterase
Cphy1172	90.2781	126.296	54.26	0.429625	-1.21885	0.0155653	motility	None	methyl-accepting chemotaxis sensory transducer
Cphy0839	25.3937	2.28887	48.4985	21.1888	4.40523	0.0156434	None	None	hypothetical protein
Cphy1346	448.566	582.231	314.902	0.540853	-0.88669	0.0157157	posttranslational modifications	None	peptidase S1 and S6 chymotrypsin/Hap
Cphy3886	430.285	558.92	301.649	0.539701	-0.889769	0.0158491	signal transduction	None	integral membrane sensor signal transduction histidine kinase
Cphy1541	1340.93	966.722	1715.14	1.77418	0.827154	0.0158909	amino acid transport and metabolism	None	glycine dehydrogenase subunit 2
Cphy0125	910.473	1120.01	700.932	0.625825	-0.676169	0.0161111	envelope	None	sulfatase
Cphy3128	401.126	507.968	294.284	0.579335	-0.787529	0.0161284	carbohydrate transport and metabolism	None	UTP--glucose-1-phosphate uridylyltransferase
Cphy1396	213.238	76.0671	350.409	4.60658	2.2037	0.0161531	energy production	None	sodium:dicarboxylate symporter
Cphy2713	140.901	193.848	87.9536	0.453726	-1.14011	0.0163229	motility	None	flagellar export protein FliJ
Cphy2344	110.206	63.5808	156.831	2.46664	1.30255	0.0163425	carbohydrate transport and metabolism	GH13	alpha amylase catalytic region
Cphy1651	385.556	263.634	507.479	1.92494	0.944814	0.0163684	carbohydrate transport and metabolism	None	major facilitator transporter
Cphy3003	119.071	167.222	70.9192	0.424102	-1.23752	0.0164197	general	None	GCN5-related N-acetyltransferase
Cphy0799	77.1134	44.4043	109.822	2.47324	1.3064	0.0165309	None	None	hypothetical protein
Cphy0106	527.001	661.356	392.646	0.593698	-0.752199	0.0166452	replication	None	primosome, DnaD subunit
Cphy0011	481.601	340.264	622.938	1.83075	0.872435	0.0167031	amino acid transport and metabolism	None	cysteine synthase A
Cphy3744	47.4248	67.532	27.3176	0.404514	-1.30574	0.0167418	None	None	hypothetical protein
Cphy0132	150.566	95.4897	205.642	2.15355	1.10672	0.0167654	general	None	MazG family protein
Cphy0033	32.1813	2.42424	61.9384	25.5496	4.67523	0.0168306	secretion and trafficking	None	Flp pilus assembly protein TadB-like protein
Cphy3897	284.203	372.922	195.484	0.524195	-0.931824	0.0169054	general	None	ABC transporter related
Cphy3773	5680.25	7013.98	4346.52	0.619694	-0.690372	0.0169814	replication	None	single-strand binding protein
Cphy0744	326.53	431.811	221.249	0.512374	-0.96473	0.0169858	replication	None	ATP-dependent OLD family endonuclease
Cphy2346	245.255	157.697	332.812	2.11045	1.07755	0.0172535	carbohydrate transport and metabolism	None	fructose-bisphosphate aldolase
Cphy1353	639.502	444.349	834.654	1.87838	0.909486	0.0174415	None	None	hypothetical protein
Cphy3382	895.35	1122.17	668.53	0.595747	-0.747229	0.017474	amino acid transport and metabolism	None	D-isomer specific 2-hydroxyacid dehydrogenase NAD-binding
Cphy1959	811.005	519.776	1102.23	2.1206	1.08447	0.0176163	unknown	None	hypothetical protein
Cphy1334	865.701	1104.57	626.834	0.567493	-0.817326	0.017637	replication	None	Holliday junction DNA helicase RuvB
Cphy3612	157.853	217.595	98.1117	0.450892	-1.14915	0.0176745	unknown	None	hypothetical protein
Cphy1954	815.595	598.582	1032.61	1.72509	0.78667	0.0177112	signal transduction	None	two component transcriptional regulator
Cphy2570	98.4817	62.4282	134.535	2.15504	1.10772	0.017784	carbohydrate transport and metabolism	None	binding-protein-dependent transport systems inner membrane component
Cphy1246	542.079	688.605	395.552	0.574425	-0.799809	0.0178844	replication	None	SMC domain-containing protein
Cphy3735	1397.1	1771.88	1022.32	0.576972	-0.793426	0.0178981	energy production	None	ATP synthase F1, epsilon subunit
Cphy2686	295.238	382.417	208.059	0.544064	-0.878152	0.0180447	None	None	hypothetical protein
Cphy2969	456.436	328.649	584.222	1.77765	0.829969	0.0181112	None	None	SPP1 family phage head morphogenesis protein
Cphy1873	36.7623	19.2647	54.26	2.81655	1.49393	0.0181464	unknown	CBM35,CBM6,GH87	carbohydrate-binding family 6 protein
Cphy1517	106.661	145.372	67.9501	0.467422	-1.0972	0.0181852	energy production	None	2Fe-2S iron-sulfur cluster binding domain-containing protein
Cphy3914	325.751	236.258	415.243	1.75758	0.81359	0.0183853	unknown	None	hypothetical protein
Cphy0793	281.211	187.676	374.747	1.99677	0.997669	0.0184176	unknown	None	putative phage tail protein
Cphy1886	4330.95	5478.37	3183.52	0.581107	-0.783124	0.0188385	envelope	None	peptidoglycan binding domain-containing protein
Cphy0779	199.605	254.204	145.006	0.570431	-0.809875	0.0188527	general	None	Cof-like hydrolase
Cphy1970	791.068	1011.92	570.219	0.563504	-0.827503	0.0188781	None	None	hypothetical protein
Cphy1186	11.2492	2.24478	20.2537	9.02258	3.17354	0.0189394	energy production	None	microcompartments protein
Cphy1174	24.4381	9.60875	39.2675	4.08664	2.03091	0.0189508	energy production	None	pyruvate formate-lyase
Cphy2207	375.954	468.96	282.948	0.603352	-0.728928	0.0189898	posttranslational modifications	None	FKBP-type peptidyl-prolyl cis-trans isomerase (trigger factor)-like protein
Cphy2874	1844.39	1343.34	2345.44	1.74598	0.804034	0.0190126	carbohydrate transport and metabolism	None	triosephosphate isomerase
Cphy0324	70.012	42.8394	97.1846	2.26858	1.18179	0.0190183	envelope	None	peptidase A8 signal peptidase II
Cphy3782	819.182	610.653	1027.71	1.68297	0.751008	0.0193158	defense	None	ABC transporter related
Cphy3649	1790.57	2288.31	1292.83	0.564972	-0.82375	0.0193388	translation	None	50S ribosomal protein L30
Cphy1588	86.0418	117.761	54.3226	0.461295	-1.11624	0.0193886	unknown	None	SecC motif-containing protein
Cphy0293	679.261	490.175	868.348	1.77151	0.824978	0.0195178	signal transduction	None	two component AraC family transcriptional regulator
Cphy2376	456.552	336.133	576.971	1.7165	0.779466	0.0195775	replication	None	DNA repair protein RadC
Cphy0997	95.1924	59.444	130.941	2.20276	1.13931	0.0196941	unknown	None	hypothetical protein
Cphy1938	636.273	882.215	390.331	0.442445	-1.17643	0.0197199	transcription	None	cold-shock DNA-binding domain-containing protein
Cphy0837	453.203	92.2563	814.15	8.82487	3.14158	0.0198863	secretion and trafficking	None	AAA ATPase
Cphy1656	69.4495	99.4439	39.4551	0.396758	-1.33367	0.0199118	secondary metabolism	None	DSBA oxidoreductase
Cphy0079	90.1691	64.3899	115.948	1.80072	0.848574	0.0200094	signal transduction	None	integral membrane sensor signal transduction histidine kinase
Cphy2804	116.554	76.1522	156.956	2.06108	1.0434	0.0200888	None	None	hypothetical protein
Cphy0677	206.45	264.549	148.35	0.560767	-0.834528	0.0201285	inorganic ion transport and metabolism	None	ATPase, P-type (transporting), HAD superfamily, subfamily IC
Cphy0596	231.904	312.738	151.069	0.483054	-1.04974	0.0201528	unknown	None	hypothetical protein
Cphy1344	750.218	544.072	956.364	1.75779	0.813763	0.0201688	None	None	hypothetical protein
Cphy0534	529.098	660.965	397.23	0.600984	-0.734601	0.0201925	general	None	GTP-binding proten HflX
Cphy1494	55.3249	18.0495	92.6004	5.13036	2.35906	0.0203469	general	None	putative chlorohydrolase/aminohydrolase
Cphy2320	92.3789	55.9841	128.774	2.30019	1.20175	0.0204904	defense	None	ABC transporter related
Cphy2106	89.9335	55.4898	124.377	2.24144	1.16443	0.0205824	unknown	None	hypothetical protein
Cphy1291	106.511	67.088	145.933	2.17525	1.12118	0.0207976	translation	None	GCN5-related N-acetyltransferase
Cphy0739	599.473	365.73	833.216	2.27822	1.18791	0.0209275	posttranslational modifications	None	thioredoxin
Cphy0190	656.411	823.117	489.705	0.59494	-0.749185	0.0213756	defense	None	beta-lactamase
Cphy2711	763.628	940.053	587.202	0.624648	-0.678884	0.0214724	motility	None	flagellar hook-length control protein
Cphy1337	791.784	1012.17	571.397	0.564526	-0.824888	0.0217386	cell cycle	None	penicillin-binding protein transpeptidase
Cphy3570	157.524	58.7293	256.319	4.36441	2.12579	0.0218113	None	None	hypothetical protein
Cphy3571	81.537	18.0054	145.069	8.05696	3.01024	0.022175	carbohydrate transport and metabolism	GH20	glycoside hydrolase family protein
Cphy3116	49.2281	73.6808	24.7754	0.336253	-1.57238	0.0223808	defense	None	ABC transporter related
Cphy2304	516.013	321.811	710.215	2.20693	1.14204	0.0224557	carbohydrate transport and metabolism	CBM41,CBM48,GH13	pullulanase, type I
Cphy2461	254.525	119.833	389.217	3.248	1.69955	0.02264	transcription	None	AraC family transcriptional regulator
Cphy2855	158.339	203.387	113.292	0.557027	-0.84418	0.0227825	signal transduction	None	two component transcriptional regulator
Cphy1345	113.897	157.865	69.9295	0.442971	-1.17471	0.0228716	amino acid transport and metabolism	None	prephenate dehydratase
Cphy2061	67.4702	43.6424	91.2979	2.09196	1.06485	0.0231493	None	None	hypothetical protein
Cphy2049	182.78	243.538	122.022	0.50104	-0.997002	0.0231686	posttranslational modifications	None	ATP-dependent metalloprotease FtsH
Cphy0950	126.197	91.2924	161.102	1.76469	0.819411	0.0232568	general	None	GCN5-related N-acetyltransferase
Cphy1137	31.031	48.497	13.565	0.279708	-1.83801	0.0233999	replication	None	NUDIX hydrolase
Cphy1538	518.093	383.273	652.912	1.70352	0.768515	0.0234476	amino acid transport and metabolism	None	glycine cleavage system T protein
Cphy0592	464.156	145.114	783.198	5.39713	2.43219	0.0236461	carbohydrate transport and metabolism	None	extracellular solute-binding protein
Cphy1136	215.738	285.917	145.558	0.509091	-0.974004	0.024446	signal transduction	None	diguanylate cyclase/phosphodiesterase with PAS/PAC sensor(s)
Cphy0840	35.9061	2.5596	69.2525	27.056	4.75788	0.0244691	None	None	hypothetical protein
Cphy0240	1674.07	1245.76	2102.39	1.68764	0.755006	0.024795	signal transduction	None	diguanylate cyclase/phosphodiesterase
Cphy1165	67.2509	38.4319	96.0698	2.49974	1.32178	0.0248742	transcription	None	AraC family transcriptional regulator
Cphy0416	57.6234	82.4804	32.7665	0.397263	-1.33183	0.0248975	inorganic ion transport and metabolism	None	TrkA domain-containing protein
Cphy1496	268.91	129.391	408.429	3.15655	1.65835	0.0250827	nucleotide transport and metabolism	None	phenylhydantoinase
Cphy2534	1580.49	885.026	2275.96	2.57163	1.36268	0.0251011	general	None	gluconate 5-dehydrogenase
Cphy2710	289.794	365.766	213.821	0.584583	-0.77452	0.0251308	motility	None	flagellar hook capping protein
Cphy2844	46.2999	64.2925	28.3073	0.44029	-1.18347	0.025272	amino acid transport and metabolism	None	cysteine desulfurase
Cphy0174	17.7902	29.944	5.63645	0.188233	-2.40941	0.0254087	None	None	hypothetical protein
Cphy0341	236.683	43.5163	429.849	9.87789	3.3042	0.025531	carbohydrate transport and metabolism	None	extracellular solute-binding protein
Cphy1350	220.879	150.881	290.877	1.92786	0.946997	0.0256246	carbohydrate transport and metabolism	None	acyltransferase 3
Cphy3698	1440.36	1780.77	1099.94	0.617676	-0.695077	0.0257225	posttranslational modifications	None	peptidase S8/S53 subtilisin kexin sedolisin
Cphy2681	424.353	528.47	320.236	0.605969	-0.722685	0.0259974	None	None	hypothetical protein
Cphy1116	146.502	100.313	192.691	1.92091	0.941791	0.0260945	defense	None	MATE efflux family protein
Cphy2800	1298.19	993.926	1602.45	1.61224	0.689069	0.0262161	signal transduction	None	diguanylate cyclase with GAF sensor
Cphy2787	58.2702	79.0645	37.4758	0.473989	-1.07707	0.0262187	amino acid transport and metabolism	None	histidine--tRNA ligase
Cphy3606	1617.84	2010.44	1225.25	0.609442	-0.714438	0.0262588	envelope	None	carboxyl-terminal protease
Cphy3376	309.347	241.053	377.642	1.56664	0.647672	0.0263109	unknown	None	hypothetical protein
Cphy1335	401.049	521.204	280.895	0.538936	-0.891815	0.026322	None	None	hypothetical protein
Cphy1431	25.4395	10.0589	40.8201	4.05809	2.0208	0.0264806	None	None	hypothetical protein
Cphy0908	66.0325	39.4646	92.6004	2.34642	1.23046	0.0265926	unknown	None	hypothetical protein
Cphy2123	779.269	972.95	585.587	0.601868	-0.732482	0.0267077	cell cycle	None	transglutaminase domain-containing protein
Cphy0982	343.573	252.702	434.444	1.7192	0.781734	0.0267661	replication	None	exodeoxyribonuclease III
Cphy0266	70.8894	43.6045	98.1743	2.25147	1.17087	0.0267883	None	None	hypothetical protein
Cphy1495	169.025	69.4179	268.633	3.86979	1.95226	0.0268485	None	None	hypothetical protein
Cphy0205	112.474	163.749	61.1989	0.373737	-1.41991	0.0269516	inorganic ion transport and metabolism	None	superoxide dismutase
Cphy2170	353.79	449.845	257.735	0.572941	-0.803541	0.0269761	None	None	hypothetical protein
Cphy2702	1594.06	2002.34	1185.78	0.592196	-0.755853	0.0271723	motility	None	CheC, inhibitor of MCP methylation / FliN fusion protein
Cphy1995	282.211	359.708	204.715	0.569115	-0.813209	0.0273121	None	None	hypothetical protein
Cphy1781	1390.01	2081.97	698.055	0.335286	-1.57654	0.0273517	energy production	None	nitrite and sulphite reductase 4Fe-4S region
Cphy0231	57.1937	82.7983	31.5891	0.381519	-1.39017	0.0275458	envelope	None	membrane bound O-acyl transferase MBOAT family protein
Cphy1414	14.1172	2.15659	26.0778	12.0922	3.596	0.0278193	energy production	None	microcompartments protein
Cphy3537	161.564	97.1079	226.021	2.32752	1.2188	0.0279147	None	None	hypothetical protein
Cphy0226	683.32	858.17	508.469	0.592503	-0.755105	0.0279427	unknown	None	hypothetical protein
Cphy1669	397.323	263.205	531.441	2.01912	1.01372	0.0279883	inorganic ion transport and metabolism	None	phosphate ABC transporter, inner membrane subunit PstA
Cphy0907	1945.56	2450.77	1440.35	0.587713	-0.766817	0.028194	general	None	hypothetical protein
Cphy2773	429.7	552.365	307.036	0.555857	-0.847216	0.0283028	translation	None	ribosome-binding factor A
Cphy2257	2433.45	3064.68	1802.22	0.58806	-0.765965	0.0283543	unknown	None	hypothetical protein
Cphy0104	969.224	1245.1	693.346	0.556858	-0.844618	0.0285102	amino acid transport and metabolism	None	phosphoribosylpyrophosphate synthetase
Cphy3492	317.285	405.143	229.428	0.566289	-0.820391	0.0286691	unknown	None	hypothetical protein
Cphy1624	53.4394	33.5424	73.3364	2.18638	1.12854	0.028699	defense	None	ABC transporter related
Cphy2578	729.517	902.493	556.54	0.61667	-0.697429	0.0287574	translation	None	tyrosyl-tRNA synthetase
Cphy2262	101.722	37.8084	165.635	4.3809	2.13123	0.0288153	carbohydrate transport and metabolism	None	N-acylglucosamine 2-epimerase
Cphy2752	641.682	482.289	801.075	1.66099	0.73204	0.0289493	nucleotide transport and metabolism	None	formate--tetrahydrofolate ligase
Cphy2797	1048.49	1302.59	794.386	0.609851	-0.713471	0.0291054	unknown	None	hypothetical protein
Cphy2516	832.804	556.36	1109.25	1.99376	0.99549	0.0291449	unknown	None	hypothetical protein
Cphy2591	1403.52	1077.79	1729.25	1.60444	0.682072	0.0291711	nucleotide transport and metabolism	None	pyrimidine-nucleoside phosphorylase
Cphy2302	387.846	488.41	287.282	0.588199	-0.765623	0.0292667	amino acid transport and metabolism	None	aminotransferase class V
Cphy0066	1370.36	1710.97	1029.75	0.601853	-0.732516	0.029285	None	None	hypothetical protein
Cphy1475	482.644	609.066	356.222	0.584866	-0.773821	0.0294091	inorganic ion transport and metabolism	None	C4-dicarboxylate transporter/malic acid transport protein
Cphy3068	23.2183	36.2784	10.1581	0.280004	-1.83648	0.0294799	None	None	ArsR family transcriptional regulator
Cphy1671	317.404	242.111	392.697	1.62197	0.697749	0.0295498	inorganic ion transport and metabolism	None	phosphate uptake regulator, PhoU
Cphy1077	639.737	471.273	808.201	1.71493	0.778152	0.0296181	transcription	None	LacI family transcription regulator
Cphy3390	103.521	64.5161	142.526	2.20916	1.1435	0.0297043	energy production	None	FAD linked oxidase domain-containing protein
Cphy2150	79.1931	48.6262	109.76	2.25722	1.17454	0.0297805	general	None	phosphodiesterase
Cphy2699	692.854	896.39	489.319	0.545877	-0.873352	0.0300826	motility	None	flagellar biosynthetic protein FliP
Cphy2783	108.073	149.499	66.6477	0.445808	-1.16551	0.0301265	amino acid transport and metabolism	None	phosphoribosylformimino-5-aminoimidazole carboxamide ribotide isomerase
Cphy0292	570.42	420.53	720.31	1.71286	0.776409	0.0302478	signal transduction	None	signal transduction histidine kinase, LytS
Cphy1837	37.9571	18.1848	57.7294	3.17459	1.66657	0.0305566	transcription	None	TetR family transcriptional regulator
Cphy3810	268.161	190.384	345.939	1.81706	0.861608	0.0305947	general	None	ATPase
Cphy0265	44.4775	20.8798	68.0752	3.26034	1.70502	0.0306962	None	None	hypothetical protein
Cphy0597	15.9751	28.6058	3.34434	0.116911	-3.09651	0.0307556	None	None	hypothetical protein
Cphy0232	92.7343	126.749	58.7191	0.46327	-1.11008	0.030772	None	None	hypothetical protein
Cphy2846	57.1923	36.464	77.9206	2.13692	1.09553	0.0311062	energy production	None	hydroxylamine reductase
Cphy1511	42.9965	24.9192	61.0738	2.45088	1.2933	0.0311303	unknown	None	hypothetical protein
Cphy2786	30.2691	46.9732	13.565	0.288782	-1.79195	0.0311881	amino acid transport and metabolism	None	ATP phosphoribosyltransferase catalytic subunit
Cphy0380	372.644	461.038	284.251	0.616546	-0.697721	0.0312248	general	None	GTP-binding protein HSR1-related
Cphy0626	33.6256	51.4566	15.7946	0.306949	-1.70393	0.0313769	general	None	hypothetical protein
Cphy1439	175.242	127.067	223.416	1.75825	0.81414	0.0313813	replication	None	transposase IS4 family protein
Cphy2069	37.3854	18.0936	56.6772	3.13245	1.64729	0.0316078	transcription	None	CopY family transcriptional regulator
Cphy2499	234.374	303.989	164.759	0.541991	-0.88366	0.0316225	replication	None	DNA repair protein RecN
Cphy2550	1463.67	1925.73	1001.62	0.520126	-0.943067	0.031717	translation	None	hypothetical protein
Cphy3491	443.131	557.419	328.842	0.589936	-0.761369	0.0317844	inorganic ion transport and metabolism	None	periplasmic solute binding protein
Cphy0811	38.7403	58.2791	19.2015	0.329474	-1.60176	0.032034	None	None	hypothetical protein
Cphy0172	164.268	214.317	114.219	0.532944	-0.907945	0.0320747	None	None	helix-turn-helix domain-containing protein
Cphy1732	16.4199	5.52221	27.3176	4.94687	2.30651	0.0325308	energy production	None	NADH ubiquinone oxidoreductase 20 kDa subunit
Cphy2045	43.8374	25.5488	62.126	2.43166	1.28194	0.0325656	None	None	hypothetical protein
Cphy0444	16.1669	25.4576	6.87632	0.270109	-1.88838	0.0326674	None	None	GCN5-related N-acetyltransferase
Cphy1029	30088.9	37538.7	22639	0.603084	-0.72957	0.0328335	energy production	None	iron-containing alcohol dehydrogenase
Cphy1479	82.6606	115.708	49.6133	0.42878	-1.22169	0.0329355	coenzyme transport and metabolism	None	molybdenum cofactor biosynthesis protein C
Cphy2327	200.037	248.191	151.882	0.611958	-0.708495	0.0333367	lipid transport and metabolism	None	thioesterase superfamily protein
Cphy0202	264.439	187.585	341.292	1.8194	0.863463	0.033469	unknown	None	MgtC/SapB transporter
Cphy0359	221.218	277.115	165.322	0.596585	-0.745201	0.0338492	defense	None	ABC transporter related
Cphy2309	197.846	248.455	147.236	0.592604	-0.75486	0.0339833	translation	None	ribosomal protein L11 methyltransferase
Cphy3127	186.072	239.838	132.306	0.551645	-0.858187	0.0341065	general	None	metallophosphoesterase
Cphy1684	331.174	246.856	415.493	1.68314	0.751156	0.0341126	amino acid transport and metabolism	None	SufS subfamily cysteine desulfurase
Cphy3391	81.4733	52.2595	110.687	2.11803	1.08272	0.0342738	carbohydrate transport and metabolism	None	carbohydrate kinase FGGY
Cphy2714	463.55	573.171	353.93	0.617495	-0.695501	0.0343224	motility	None	flagellar protein export ATPase FliI
Cphy1727	19.0088	9.83538	28.1822	2.86539	1.51873	0.0348321	None	None	hypothetical protein
Cphy3033	401.743	305.301	498.186	1.63179	0.706451	0.0354746	signal transduction	None	histidine kinase internal region
Cphy1499	138.33	79.0707	197.588	2.49888	1.32128	0.0355267	amino acid transport and metabolism	None	diaminopropionate ammonia-lyase
Cphy2321	509.106	373.782	644.431	1.72409	0.785832	0.0359442	None	None	hypothetical protein
Cphy2426	87.4007	59.7178	115.084	1.92712	0.946449	0.0359872	None	None	hypothetical protein
Cphy2351	150.295	113.346	187.243	1.65195	0.724171	0.0360669	transcription	None	LacI family transcription regulator
Cphy3769	424.791	315.036	534.546	1.69678	0.7628	0.0361014	None	None	hypothetical protein
Cphy1312	148.686	108.212	189.159	1.74805	0.805746	0.0362919	general	None	hypothetical protein
Cphy2772	1116.92	1350	883.841	0.654696	-0.611103	0.0363322	general	None	phosphoesterase domain-containing protein
Cphy2630	141.891	105.646	178.137	1.68617	0.753747	0.0364281	energy production	None	nitroreductase family protein
Cphy2052	39.7145	59.0502	20.3788	0.345109	-1.53488	0.0364422	carbohydrate transport and metabolism	None	inner-membrane translocator
Cphy2940	1603.09	1266.65	1939.53	1.53123	0.614692	0.036541	secretion and trafficking	None	hypothetical protein
Cphy2551	1898.64	2367.2	1430.08	0.604122	-0.727089	0.0366871	translation	None	50S ribosomal protein L21
Cphy3255	380.283	474.023	286.543	0.604491	-0.726207	0.0369027	None	None	nitroreductase
Cphy2448	633.677	790.474	476.88	0.603283	-0.729093	0.0370147	motility	None	MCP methyltransferase, CheR-type
Cphy1648	47.6428	66.9782	28.3073	0.422635	-1.24252	0.0373351	None	None	hypothetical protein
Cphy0086	1207.27	1509.11	905.437	0.599982	-0.737008	0.0375856	None	None	hypothetical protein
Cphy0932	49.3131	75.0283	23.598	0.314522	-1.66877	0.0376856	None	None	polysaccharide lyase family protein 8
Cphy2395	460.65	558.879	362.421	0.64848	-0.624867	0.0377037	amino acid transport and metabolism	None	phosphoribosylpyrophosphate synthetase
Cphy2208	993.367	1173.5	813.234	0.692999	-0.529074	0.0378736	None	None	hypothetical protein
Cphy3837	540.237	675.94	404.533	0.598474	-0.740639	0.038126	translation	None	prolyl-tRNA synthetase
Cphy1043	83.3564	117.1	49.6133	0.423684	-1.23894	0.038174	general	None	radical SAM domain-containing protein
Cphy1338	735.637	580.141	891.133	1.53606	0.619237	0.038278	nucleotide transport and metabolism	None	NUDIX hydrolase
Cphy0119	3421.26	4747.19	2095.34	0.441386	-1.17989	0.0385152	amino acid transport and metabolism	None	substrate-binding region of ABC-type glycine betaine transport system
Cphy1478	182.096	237.773	126.419	0.53168	-0.911371	0.0385467	coenzyme transport and metabolism	None	molybdopterin binding domain-containing protein
Cphy0002	1084.12	1311.84	856.398	0.652824	-0.615235	0.0386725	replication	None	DNA polymerase III, beta subunit
Cphy1925	687.139	497.596	876.681	1.76183	0.817077	0.0388066	energy production	None	sodium ion-translocating decarboxylase, beta subunit
Cphy0150	767.587	946.179	588.994	0.622498	-0.68386	0.0391077	amino acid transport and metabolism	None	aminotransferase class I and II
Cphy2452	1186.43	975.204	1397.65	1.43319	0.519228	0.0393935	None	None	hypothetical protein
Cphy1757	37.5185	52.3036	22.7334	0.434644	-1.20209	0.0394377	transcription	None	LysR family transcriptional regulator
Cphy2307	170.575	107.138	234.012	2.18421	1.12711	0.0394583	carbohydrate transport and metabolism	None	binding-protein-dependent transport systems inner membrane component
Cphy2703	611.633	768.13	455.136	0.592524	-0.755053	0.0395024	motility	None	flagellar motor switch protein FliM
Cphy0791	44.9075	26.4492	63.3659	2.39576	1.26048	0.0396017	None	None	hypothetical protein
Cphy3056	715.401	550.879	879.922	1.59731	0.675641	0.0398168	carbohydrate transport and metabolism	GH36	glycoside hydrolase clan GH-D
Cphy1238	537.807	394.759	680.855	1.72474	0.786376	0.0401854	defense	None	ABC transporter related
Cphy2932	453.27	326.663	579.877	1.77516	0.827946	0.0402863	None	None	hypothetical protein
Cphy0550	679.484	861.47	497.497	0.577498	-0.792112	0.0402954	coenzyme transport and metabolism	None	coproporphyrinogen III oxidase
Cphy2419	109.472	147.837	71.1068	0.48098	-1.05595	0.0404461	unknown	None	hypothetical protein
Cphy1694	350.742	254.828	446.655	1.75277	0.80964	0.0404466	None	None	triple helix repeat-containing collagen
Cphy0078	61.4401	38.2084	84.6718	2.21605	1.14799	0.0405372	defense	None	ABC-2 type transporter
Cphy0077	54.2573	31.5212	76.9934	2.44259	1.28841	0.0405906	None	None	ABC-2 type transporter
Cphy2756	280.826	210.451	351.2	1.6688	0.738807	0.0406787	None	None	GCN5-related N-acetyltransferase
Cphy1076	94.7829	67.856	121.71	1.79365	0.842895	0.0409255	carbohydrate transport and metabolism	None	binding-protein-dependent transport systems inner membrane component
Cphy0901	696.445	512.894	879.996	1.71575	0.778836	0.0409882	general	None	redox-sensing transcriptional repressor Rex
Cphy3799	250.871	175.806	325.935	1.85395	0.890599	0.041094	signal transduction	None	putative anti-sigma regulatory factor, serine/threonine protein kinase
Cphy1582	190.726	137.157	244.295	1.78114	0.832797	0.0412365	signal transduction	None	signal transduction histidine kinase, LytS
Cphy3034	325.875	254.594	397.156	1.55996	0.641508	0.041371	signal transduction	None	two component AraC family transcriptional regulator
Cphy2083	187.47	264.441	110.499	0.417861	-1.25891	0.0417539	coenzyme transport and metabolism	None	biotin synthase
Cphy1686	168.62	111.895	225.344	2.01388	1.00998	0.0419097	carbohydrate transport and metabolism	None	hypothetical protein
Cphy0523	4948.26	6504.33	3392.19	0.521528	-0.939184	0.0426047	lipid transport and metabolism	None	acetyl-CoA carboxylase, carboxyl transferase, alpha subunit
Cphy2287	47.874	69.7327	26.0152	0.373071	-1.42248	0.0427606	coenzyme transport and metabolism	None	oxidoreductase FAD/NAD(P)-binding subunit
Cphy3695	901.276	1133.36	669.196	0.590455	-0.760102	0.0427786	None	None	preprotein translocase, SecE subunit
Cphy2935	1774.74	2170.87	1378.61	0.635049	-0.65506	0.042993	coenzyme transport and metabolism	None	ferredoxin-NADP(+) reductase subunit alpha
Cphy0263	860.112	1129.86	590.359	0.522504	-0.936485	0.0432285	general	None	von Willebrand factor type A
Cphy3226	62.0282	80.9443	43.1122	0.532616	-0.908832	0.0432898	energy production	None	nitroreductase
Cphy1091	115.816	85.0841	146.548	1.72239	0.784408	0.0435582	carbohydrate transport and metabolism	None	binding-protein-dependent transport systems inner membrane component
Cphy3398	218.148	154.776	281.521	1.81889	0.863061	0.0436701	carbohydrate transport and metabolism	GH43	glycoside hydrolase family protein
Cphy3434	5142.21	6300.1	3984.33	0.632423	-0.661037	0.0438178	nucleotide transport and metabolism	None	metallophosphoesterase
Cphy3723	1119.02	1357.31	880.736	0.648885	-0.623965	0.0440272	None	None	hypothetical protein
Cphy1738	62.3149	36.3635	88.2663	2.42733	1.27937	0.0440395	posttranslational modifications	None	(NiFe) hydrogenase maturation protein HypF
Cphy2086	1270.46	1508.3	1032.63	0.684633	-0.546597	0.0441833	unknown	None	Pyrrolo-quinoline quinone
Cphy1553	21.887	11.1326	32.6414	2.93205	1.55191	0.044214	energy production	None	4Fe-4S ferredoxin iron-sulfur binding domain-containing protein
Cphy3363	709.8	518.235	901.365	1.7393	0.798505	0.0443903	None	None	hypothetical protein
Cphy3643	1646.93	2036.88	1256.97	0.617107	-0.696408	0.0444165	None	None	ribosomal protein L36
Cphy3851	912.189	1087.65	736.73	0.677361	-0.562004	0.0445083	None	None	hypothetical protein
Cphy0049	809.82	618.31	1001.33	1.61946	0.695515	0.0446518	None	None	hypothetical protein
Cphy0036	177.493	21.6858	333.301	15.3695	3.942	0.0449417	None	None	hypothetical protein
Cphy2876	13574.4	10595	16553.8	1.56242	0.643779	0.0450947	carbohydrate transport and metabolism	None	glyceraldehyde-3-phosphate dehydrogenase, type I
Cphy2564	313.544	401.317	225.771	0.562575	-0.829883	0.0451018	unknown	None	hypothetical protein
Cphy0096	297.484	438.388	156.581	0.357174	-1.4853	0.0453749	unknown	None	hypothetical protein
Cphy0128	144.526	194.411	94.6423	0.486817	-1.03855	0.0454087	amino acid transport and metabolism	None	amino acid permease-associated region
Cphy0495	90.1347	119.071	61.1989	0.513971	-0.96024	0.0454316	signal transduction	None	histidine kinase internal region
Cphy3629	152.02	99.1383	204.903	2.06683	1.04742	0.045602	signal transduction	None	Signal transduction histidine kinase-like protein
Cphy1477	76.704	107.264	46.1438	0.430188	-1.21696	0.0456959	transcription	None	LysR family transcriptional regulator
Cphy1294	63.6289	29.6354	97.6224	3.29412	1.71989	0.0458407	energy production	None	nitroreductase
Cphy2604	353.072	441.783	264.361	0.598396	-0.740828	0.0461276	general	None	oxidoreductase, FAD-binding
Cphy0308	781.778	601.494	962.063	1.59946	0.677582	0.0463944	unknown	None	hypothetical protein
Cphy1530	27.2212	15.8519	38.5905	2.43445	1.28359	0.0466998	carbohydrate transport and metabolism	None	binding-protein-dependent transport systems inner membrane component
Cphy3729	219.367	158.453	280.281	1.76886	0.822817	0.0467728	nucleotide transport and metabolism	None	adenosylhomocysteine nucleosidase
Cphy1937	1377.16	1070.35	1683.98	1.57329	0.653787	0.0468962	carbohydrate transport and metabolism	GH1	glycoside hydrolase family protein
Cphy3004	169.211	215.222	123.2	0.572432	-0.804824	0.0469932	unknown	None	hypothetical protein
Cphy0691	43.6929	64.8401	22.5458	0.347714	-1.52403	0.0470093	inorganic ion transport and metabolism	None	cobalt ABC transporter, inner membrane subunit CbiQ
Cphy2157	43.9909	19.8441	68.1378	3.43366	1.77975	0.0476662	amino acid transport and metabolism	None	pyridoxal-dependent decarboxylase
Cphy3591	313.986	243.631	384.342	1.57756	0.657695	0.0477224	motility	None	methyl-accepting chemotaxis sensory transducer
Cphy0407	155.959	202.345	109.572	0.541513	-0.884933	0.0478815	None	None	hypothetical protein
Cphy1649	57.167	84.9744	29.3596	0.345511	-1.5332	0.0479132	None	None	hypothetical protein
Cphy2387	597.563	709.192	485.934	0.685194	-0.545415	0.0479246	carbohydrate transport and metabolism	None	hypothetical protein
Cphy1558	1023.24	1292.17	754.305	0.58375	-0.776578	0.0482252	unknown	None	DegV family protein
Cphy3177	137.458	181.326	93.5901	0.516141	-0.954163	0.0482292	translation	None	methionyl-tRNA formyltransferase
Cphy2128	202.963	136.293	269.633	1.97834	0.984293	0.0482574	carbohydrate transport and metabolism	CBM35,GH26,CBM3	mannan endo-1,4-beta-mannosidase
Cphy1666	411.413	275.163	547.663	1.99032	0.993	0.0484202	inorganic ion transport and metabolism	None	phosphate ABC transporter, ATPase subunit
Cphy3544	263.223	329.66	196.786	0.596937	-0.744349	0.0485324	envelope	None	CDP-glycerol:poly(glycerophosphate) glycerophosphotransferase
Cphy3647	14023.8	17308.8	10738.7	0.620421	-0.68868	0.0487142	secretion and trafficking	None	preprotein translocase, SecY subunit
Cphy0046	995.478	1225.19	765.766	0.625018	-0.67803	0.048792	replication	None	DNA polymerase III, subunits gamma and tau
Cphy1173	32.5781	18.9499	46.2064	2.43835	1.2859	0.0491026	None	None	hypothetical protein
Cphy3906	516.036	628.216	403.856	0.642862	-0.637419	0.0491481	carbohydrate transport and metabolism	None	phosphoenolpyruvate-protein phosphotransferase
Cphy3098	4.6114	0.179459	9.04334	50.3922	5.65513	0.049229	transcription	None	ECF subfamily RNA polymerase sigma-24 factor
Cphy2857	229.194	284.148	174.241	0.613203	-0.705564	0.0492383	posttranslational modifications	None	peptidylprolyl isomerase
Cphy0301	312.714	383.112	242.316	0.632493	-0.660879	0.0495177	envelope	None	CDP-glycerol:poly(glycerophosphate) glycerophosphotransferase
Cphy0859	122.126	71.9395	172.313	2.39524	1.26017	0.0495195	None	None	hypothetical protein
Cphy3542	902.256	1089.71	714.799	0.655951	-0.60834	0.0496613	envelope	None	undecaprenyl-phosphate glucose phosphotransferase
Cphy0876	262.535	324.69	200.381	0.617146	-0.696317	0.0497617	replication	None	single-stranded-DNA-specific exonuclease RecJ
Cphy0896	721.94	881.704	562.177	0.637603	-0.64927	0.0497624	amino acid transport and metabolism	None	binding-protein-dependent transport systems inner membrane component
Cphy0959	116.918	71.4832	162.353	2.27121	1.18346	0.0499431	None	None	hypothetical protein
Cphy2881	634.024	773.946	494.102	0.638419	-0.647424	0.0500492	unknown	None	hypothetical protein
Cphy0549	347.574	445.904	249.244	0.558963	-0.839175	0.0501651	general	None	beta-lactamase domain-containing protein
Cphy2694	301.12	373.864	228.375	0.610853	-0.711104	0.0501697	motility	None	GTP-binding signal recognition particle
Cphy0735	351.511	184.134	518.888	2.81799	1.49467	0.0502151	posttranslational modifications	None	redoxin domain-containing protein
Cphy0474	109.915	66.8962	152.935	2.28615	1.19292	0.0503495	None	None	hypothetical protein
Cphy0551	124.316	168.606	80.0251	0.474626	-1.07514	0.0503532	signal transduction	None	metal dependent phosphohydrolase
Cphy3907	254.214	312.632	195.797	0.626285	-0.67511	0.0505446	unknown	None	nucleoside recognition domain-containing protein
Cphy3592	1363.71	1084.39	1643.02	1.51516	0.599468	0.050622	None	None	hypothetical protein
Cphy3798	632.89	484.271	781.509	1.61378	0.690448	0.05097	general	None	Fe-S cluster domain-containing protein
Cphy2912	192.713	259.383	126.044	0.485937	-1.04116	0.0512542	transcription	None	XRE family transcriptional regulator
Cphy3417	54.2573	75.623	32.8915	0.434941	-1.20111	0.0513632	posttranslational modifications	None	Hsp33 protein
Cphy1676	136.17	97.2966	175.043	1.79906	0.847245	0.0513751	signal transduction	None	two component transcriptional regulator
Cphy0692	82.0717	107.529	56.6147	0.526507	-0.925475	0.0514583	inorganic ion transport and metabolism	None	ABC transporter related
Cphy1782	1502.14	2219.34	784.945	0.353684	-1.49947	0.0515744	general	None	FAD-dependent pyridine nucleotide-disulphide oxidoreductase
Cphy3329	1368.29	1067.6	1668.98	1.5633	0.644597	0.0520138	carbohydrate transport and metabolism	GH3	glycoside hydrolase family 3 protein
Cphy0382	759.324	606.147	912.501	1.50541	0.590158	0.0523245	motility	None	methyl-accepting chemotaxis sensory transducer
Cphy0377	1685.73	1965.5	1405.96	0.715317	-0.483345	0.0524068	secretion and trafficking	None	ATP-dependent Clp protease, proteolytic subunit ClpP
Cphy0558	244.854	305.434	184.274	0.603317	-0.729012	0.0525665	signal transduction	None	response regulator receiver protein
Cphy2169	134.286	170.147	98.4245	0.578468	-0.78969	0.0526043	None	None	hypothetical protein
Cphy0206	38.3752	57.6115	19.1389	0.332206	-1.58985	0.0526342	inorganic ion transport and metabolism	None	arsenate reductase and related
Cphy2579	942.99	1143.12	742.856	0.649847	-0.621827	0.0526796	None	None	hypothetical protein
Cphy3563	233.618	304.955	162.28	0.532142	-0.910116	0.052819	unknown	None	hypothetical protein
Cphy2158	51.2397	31.2474	71.2319	2.27961	1.18879	0.0528805	None	None	hypothetical protein
Cphy3310	53.3747	36.8199	69.9295	1.89923	0.925416	0.0529603	envelope	GH28	hypothetical protein
Cphy0003	127.398	165.54	89.256	0.53918	-0.89116	0.0530387	unknown	None	RNA-binding S4 domain-containing protein
Cphy1942	104.915	64.6986	145.131	2.24319	1.16555	0.0532111	None	None	hypothetical protein
Cphy0122	97.19	63.0014	131.379	2.08533	1.06027	0.0535991	nucleotide transport and metabolism	None	NUDIX hydrolase
Cphy0445	149.477	197.373	101.581	0.514665	-0.958293	0.0536177	unknown	None	SCP-like extracellular
Cphy1880	159.502	108.653	210.351	1.936	0.953077	0.0536476	carbohydrate transport and metabolism	None	fructose-bisphosphate aldolase
Cphy1534	303.396	225.733	381.06	1.6881	0.755402	0.0537791	general	None	endonuclease/exonuclease/phosphatase
Cphy3939	57.0268	76.6403	37.4132	0.488166	-1.03456	0.053832	envelope	None	methyltransferase GidB
Cphy0796	245.034	186.064	304.004	1.63387	0.70829	0.0538603	None	None	hypothetical protein
Cphy0794	91.3382	63.8105	118.866	1.86279	0.897467	0.0539882	None	None	hypothetical protein
Cphy2454	564.346	712.271	416.42	0.584637	-0.774386	0.0540629	lipid transport and metabolism	None	CDP-diacylglycerol--glycerol-3-phosphate 3-phosphatidyltransferase
Cphy0034	115.659	11.9858	219.332	18.2993	4.19372	0.0541322	None	None	hypothetical protein
Cphy1660	189.132	131.551	246.712	1.87542	0.907211	0.0549497	energy production	None	NADH:flavin oxidoreductase/NADH oxidase
Cphy1088	565.357	689.695	441.019	0.63944	-0.645118	0.0551344	amino acid transport and metabolism	None	GntR family transcriptional regulator
Cphy3308	33.1709	18.7704	47.5713	2.53438	1.34163	0.0554537	None	None	hypothetical protein
Cphy0584	49.4601	22.8539	76.0663	3.32838	1.73482	0.055683	carbohydrate transport and metabolism	None	L-arabinose isomerase
Cphy2909	1173.83	892.67	1455	1.62994	0.70482	0.0557021	None	None	hypothetical protein
Cphy2708	1861.92	2341.05	1382.78	0.590668	-0.759581	0.0559291	motility	None	hypothetical protein
Cphy2616	3575.1	2721.02	4429.18	1.62777	0.702894	0.0559394	None	None	30S ribosomal protein S21
Cphy0785	382.123	277.259	486.986	1.75643	0.812646	0.0561841	None	None	phage protein
Cphy1835	157.071	110.542	203.6	1.84184	0.881148	0.0562314	envelope	None	putative ABC-2 type transport system permease protein
Cphy1889	268.166	62.5359	473.797	7.5764	2.92151	0.0565436	motility	None	Ig domain-containing protein
Cphy0795	262.111	185.523	338.698	1.82564	0.868405	0.0568485	None	None	hypothetical protein
Cphy1322	149.499	110.327	188.67	1.71009	0.774076	0.056907	coenzyme transport and metabolism	None	pantetheine-phosphate adenylyltransferase
Cphy2500	6422.7	7727.96	5117.45	0.6622	-0.594661	0.0569166	motility	None	Ig domain-containing protein
Cphy0250	516.182	648.647	383.716	0.591564	-0.757394	0.056933	unknown	None	RNA-binding S1 domain-containing protein
Cphy0765	75.1531	100.568	49.7383	0.494575	-1.01574	0.0569501	general	None	ABC transporter related
Cphy2525	44.2047	64.7488	23.6606	0.365421	-1.45237	0.0572369	amino acid transport and metabolism	None	shikimate dehydrogenase substrate binding subunit
Cphy2311	1593.4	1086.97	2099.83	1.93183	0.949968	0.0572591	posttranslational modifications	None	chaperone protein DnaK
Cphy1856	92.5493	49.0733	136.025	2.77188	1.47086	0.0572884	transcription	None	TetR family transcriptional regulator
Cphy0278	183.023	229.156	136.89	0.597366	-0.743314	0.0573918	None	None	hypothetical protein
Cphy1234	21.8113	34.7043	8.91824	0.256978	-1.96028	0.0577303	energy production	None	FAD linked oxidase domain-containing protein
Cphy2021	41.3898	28.8324	53.9473	1.87106	0.903859	0.0578088	None	None	hypothetical protein
Cphy2159	171.985	115.157	228.813	1.98696	0.990564	0.057822	None	None	hypothetical protein
Cphy3042	97.38	70.633	124.127	1.75735	0.813401	0.0580112	unknown	None	hypothetical protein
Cphy0497	714.995	859.946	570.043	0.662882	-0.593176	0.058021	envelope	GT51	glycosyl transferase family protein
Cphy3265	86.0003	58.959	113.042	1.91729	0.939072	0.0580832	None	None	hypothetical protein
Cphy2715	281.152	342.783	219.52	0.640404	-0.642946	0.0585114	motility	None	hypothetical protein
Cphy2603	224.086	274.984	173.188	0.629813	-0.667004	0.0588889	amino acid transport and metabolism	None	glutamate 5-kinase
Cphy0059	91.6208	62.2713	120.97	1.94263	0.958013	0.0589638	energy production	None	molybdopterin dehydrogenase FAD-binding
Cphy1455	605.14	497.17	713.11	1.43434	0.520384	0.0592805	unknown	None	hypothetical protein
Cphy3431	99.8769	64.1038	135.65	2.1161	1.08141	0.0593172	envelope	None	membrane bound O-acyl transferase MBOAT family protein
Cphy1879	595.254	464.073	726.436	1.56535	0.646484	0.0593286	carbohydrate transport and metabolism	None	extracellular solute-binding protein
Cphy0024	307.054	391.869	222.239	0.567125	-0.818261	0.0593475	amino acid transport and metabolism	None	putative aminopeptidase 2
Cphy0841	38.3279	3.00671	73.6491	24.4949	4.61441	0.0594175	None	None	hypothetical protein
Cphy3296	768.503	610.877	926.129	1.51607	0.600332	0.0595992	None	None	hypothetical protein
Cphy1410	23.0735	11.0885	35.0586	3.1617	1.6607	0.0596264	transcription	None	MerR family transcriptional regulator
Cphy1518	414.839	493.398	336.281	0.681562	-0.553083	0.0601433	energy production	None	aldehyde oxidase and xanthine dehydrogenase molybdopterin binding
Cphy0148	173.183	219.821	126.544	0.575669	-0.796688	0.0602242	posttranslational modifications	None	AIR synthase-like protein
Cphy2422	527.271	422.322	632.22	1.49701	0.582086	0.0602935	translation	None	tRNA/rRNA methyltransferase (SpoU)
Cphy3168	106.145	155.925	56.3645	0.361484	-1.468	0.0607395	general	None	hexapaptide repeat-containing transferase
Cphy1540	824.576	632.579	1016.57	1.60703	0.684397	0.060879	amino acid transport and metabolism	None	glycine dehydrogenase (decarboxylating)
Cphy0223	1494.4	1099.44	1889.36	1.71848	0.781134	0.0608849	None	None	hypothetical protein
Cphy2572	101.207	126.473	75.9412	0.600456	-0.735869	0.060992	carbohydrate transport and metabolism	GH18	glycoside hydrolase family protein
Cphy1980	51.596	32.1478	71.0443	2.20993	1.144	0.0615267	replication	None	ABC transporter related
Cphy2225	52.5827	28.2346	76.9309	2.72471	1.4461	0.061969	None	None	alpha/beta fold family hydrolase
Cphy1874	14.3171	4.84847	23.7857	4.90581	2.29449	0.0622134	carbohydrate transport and metabolism	GH65	Kojibiose phosphorylase
Cphy0648	1257.56	1522.97	992.162	0.651467	-0.618236	0.062258	translation	None	glycyl-tRNA synthetase
Cphy0225	440.101	338.904	541.298	1.5972	0.675546	0.0622583	general	None	diacylglycerol kinase catalytic region
Cphy0038	44.979	6.4636	83.4945	12.9176	3.69127	0.0622876	None	None	peptidase A24A prepilin type IV
Cphy3508	77.8224	50.5941	105.051	2.07634	1.05404	0.0624123	replication	None	integrase family protein
Cphy2931	152.894	24.2044	281.583	11.6335	3.54022	0.0627357	None	None	hypothetical protein
Cphy0472	2024.45	1599.65	2449.25	1.53112	0.614589	0.0628751	translation	None	valyl-tRNA synthetase
Cphy2060	86.1465	114.751	57.5418	0.501448	-0.995828	0.0634055	defense	None	MATE efflux family protein
Cphy3027	147.717	184.496	110.937	0.601298	-0.733848	0.0639255	carbohydrate transport and metabolism	None	extracellular solute-binding protein
Cphy2851	189.766	141.248	238.283	1.68699	0.754452	0.0641974	None	None	hypothetical protein
Cphy2167	53.1731	66.5783	39.7679	0.59731	-0.743449	0.064247	None	None	hypothetical protein
Cphy3210	478.827	222.402	735.251	3.30595	1.72507	0.0646278	carbohydrate transport and metabolism	None	putative multiple sugar transport system substrate-binding protein
Cphy1157	431.999	317.741	546.257	1.71919	0.781729	0.0647023	general	None	nucleic acid binding OB-fold tRNA/helicase-type
Cphy1740	71.7469	52.1334	91.3605	1.75244	0.809363	0.0648166	posttranslational modifications	None	hydrogenase formation HypD protein
Cphy0044	159.707	199.372	120.043	0.602107	-0.731909	0.0648998	None	None	hypothetical protein
Cphy0532	414.097	329.081	499.113	1.51669	0.600924	0.0654281	posttranslational modifications	None	peptidase S8/S53 subtilisin kexin sedolisin
Cphy1250	122.982	82.9337	163.03	1.96579	0.975109	0.0657035	carbohydrate transport and metabolism	None	phosphoglycerate mutase
Cphy0039	47.8299	10.5501	85.1096	8.06715	3.01206	0.0657595	None	None	hypothetical protein
Cphy0585	238.353	180.756	295.95	1.63729	0.711309	0.0659311	None	None	hypothetical protein
Cphy2549	1897.46	2405.24	1389.68	0.577772	-0.791427	0.0659517	translation	None	50S ribosomal protein L27
Cphy1098	128.036	168.056	88.0162	0.523732	-0.9331	0.0661097	amino acid transport and metabolism	None	FAD dependent oxidoreductase
Cphy0869	1717.19	2276.54	1157.84	0.508595	-0.975411	0.0662562	unknown	None	degV family protein
Cphy3568	56.7048	17.1522	96.2574	5.61196	2.48851	0.0663693	carbohydrate transport and metabolism	None	binding-protein-dependent transport systems inner membrane component
Cphy0371	435.369	336.13	534.609	1.59048	0.669465	0.0664391	general	None	DJ-1 family protein
Cphy0037	54.5931	6.24005	102.946	16.4976	4.04419	0.0664546	None	None	hypothetical protein
Cphy3610	2706.25	2174.62	3237.88	1.48894	0.574283	0.0668866	signal transduction	None	transcriptional regulator, CdaR
Cphy1467	88.5574	63.0835	114.031	1.80763	0.854097	0.0670757	signal transduction	None	two component transcriptional regulator
Cphy3081	52.7718	32.1447	73.3989	2.28339	1.19118	0.0672042	carbohydrate transport and metabolism	GH2	glycoside hydrolase family protein
Cphy0789	113.416	78.4821	148.35	1.89025	0.918574	0.0673532	unknown	None	peptidoglycan-binding LysM
Cphy1685	201.351	138.956	263.747	1.89806	0.924529	0.0675845	None	None	hypothetical protein
Cphy2864	1012.28	1199.75	824.809	0.687482	-0.540607	0.0676334	energy production	None	putative manganese-dependent inorganic pyrophosphatase
Cphy1038	324.057	245.633	402.48	1.63854	0.71241	0.0678023	None	None	hypothetical protein
Cphy3817	678.666	826.255	531.077	0.642752	-0.637666	0.0678863	general	None	HAD family hydrolase
Cphy0713	493.906	386.806	601.007	1.55377	0.63577	0.0679345	inorganic ion transport and metabolism	None	zinc/iron permease
Cphy2251	389.242	481.23	297.253	0.617693	-0.695037	0.0679758	carbohydrate transport and metabolism	None	periplasmic binding protein/LacI transcriptional regulator
Cphy3201	5.52305	2.06532	8.98079	4.34838	2.12048	0.0679873	unknown	None	hypothetical protein
Cphy3287	1605.62	1922.75	1288.49	0.670127	-0.577493	0.0680942	general	None	inosine-5'-monophosphate dehydrogenase
Cphy0836	112.685	29.1349	196.235	6.73537	2.75176	0.0682115	None	None	hypothetical protein
Cphy3012	571.519	707.229	435.809	0.616221	-0.69848	0.0686621	posttranslational modifications	None	SufBD protein
Cphy1364	54.7613	34.8838	74.6388	2.13964	1.09737	0.0687202	transcription	None	TetR family transcriptional regulator
Cphy1432	77.2393	51.595	102.884	1.99406	0.99571	0.068961	posttranslational modifications	None	isoprenylcysteine carboxyl methyltransferase
Cphy1790	41.3433	23.8424	58.8442	2.46805	1.30337	0.0693182	None	None	DNA binding domain-containing protein
Cphy0298	680.112	548.127	812.097	1.48159	0.567144	0.0693732	None	None	hypothetical protein
Cphy0397	26.0177	15.9872	36.0482	2.25481	1.17301	0.0694581	amino acid transport and metabolism	None	D-isomer specific 2-hydroxyacid dehydrogenase NAD-binding
Cphy2025	768.044	599.977	936.11	1.56024	0.641772	0.0696101	carbohydrate transport and metabolism	GH2	glycoside hydrolase family protein
Cphy1051	1036.13	790.327	1281.94	1.62203	0.697803	0.0696187	signal transduction	None	diguanylate cyclase/phosphodiesterase
Cphy1515	4.38165	0.897296	7.86601	8.76635	3.13198	0.0697729	None	None	hypothetical protein
Cphy1687	679.479	507.77	851.188	1.67633	0.745304	0.0701393	carbohydrate transport and metabolism	CBM36,CE4	polysaccharide deacetylase
Cphy0716	2497.1	2022.92	2971.29	1.46881	0.55465	0.0706426	secretion and trafficking	None	SecD/SecF family protein-export membrane protein
Cphy1797	74.8272	94.0919	55.5624	0.590512	-0.759961	0.0707689	unknown	None	hypothetical protein
Cphy3763	16520.7	11245.5	21795.8	1.93817	0.954698	0.0708231	None	None	hypothetical protein
Cphy1142	319.826	248.871	390.78	1.57021	0.650961	0.0708267	None	None	hypothetical protein
Cphy0464	46.7839	24.3777	69.19	2.83825	1.505	0.0708714	transcription	None	AraC family transcriptional regulator
Cphy1683	314.022	261.987	366.056	1.39723	0.482572	0.0710361	transcription	None	AraC family transcriptional regulator
Cphy0067	2348.14	2861.57	1834.71	0.641155	-0.641254	0.0711299	None	None	hypothetical protein
Cphy1606	11.9573	4.71311	19.2015	4.07405	2.02646	0.0711523	None	None	hypothetical protein
Cphy2869	495.581	593.005	398.157	0.671423	-0.574706	0.071224	defense	None	MATE efflux family protein
Cphy2683	398.276	493.788	302.764	0.613145	-0.705699	0.0713805	None	None	hypothetical protein
Cphy2341	53.0297	32.598	73.4615	2.25356	1.17221	0.0715717	carbohydrate transport and metabolism	GH13	alpha amylase catalytic region
Cphy2719	182.531	235.361	129.701	0.551072	-0.859688	0.0716208	motility	None	flagellar basal-body rod protein FlgC
Cphy2256	28.7356	39.1969	18.2743	0.466218	-1.10092	0.0721192	general	None	phosphodiesterase
Cphy2046	6149.65	7258.32	5040.98	0.694511	-0.525931	0.0722867	general	None	FAD-dependent pyridine nucleotide-disulphide oxidoreductase
Cphy3908	233.843	300.823	166.864	0.554692	-0.850242	0.0724503	general	None	spore maturation protein
Cphy1218	36.3965	53.6542	19.1389	0.356709	-1.48718	0.0725052	replication	None	DNA mismatch repair protein MutS domain-containing protein
Cphy1786	503.96	704.417	303.504	0.430858	-1.21472	0.0725353	coenzyme transport and metabolism	None	porphobilinogen deaminase
Cphy3232	45.2534	63.4393	27.0675	0.426667	-1.22882	0.0727835	None	None	hypothetical protein
Cphy2868	1861.53	2247.96	1475.1	0.656197	-0.607799	0.0729338	carbohydrate transport and metabolism	None	phosphoglyceromutase
Cphy0375	930.351	1119.15	741.554	0.662605	-0.593779	0.0730304	carbohydrate transport and metabolism	None	phosphoglucosamine mutase
Cphy0005	2414.5	2888.72	1940.28	0.671677	-0.57416	0.0735477	replication	None	DNA gyrase, B subunit
Cphy1041	72.6344	98.9999	46.2689	0.467363	-1.09738	0.073636	translation	None	pseudouridine synthase
Cphy3918	366.425	431.44	301.41	0.698614	-0.517432	0.0738895	None	None	hypothetical protein
Cphy1881	90.4895	65.9579	115.021	1.74386	0.802281	0.0740627	carbohydrate transport and metabolism	None	binding-protein-dependent transport systems inner membrane component
Cphy2076	92.3042	64.8781	119.73	1.84547	0.883987	0.0741077	signal transduction	None	two component transcriptional regulator
Cphy3396	253.152	172.252	334.052	1.93932	0.95555	0.0743048	carbohydrate transport and metabolism	GH4	glycoside hydrolase family protein
Cphy2118	367.337	275.569	459.106	1.66603	0.736412	0.0748802	None	None	hypothetical protein
Cphy1733	10.219	4.58082	15.8571	3.46163	1.79145	0.0755078	None	None	ech hydrogenase, subunit EchD, putative
Cphy3730	270.18	216.477	323.882	1.49615	0.581257	0.076196	general	None	helix-turn-helix type 11 domain-containing protein
Cphy0704	300.179	242.781	357.576	1.47283	0.558591	0.076414	signal transduction	None	two component transcriptional regulator
Cphy2906	232.752	129.212	336.292	2.60265	1.37998	0.0767941	energy production	None	FeS cluster assembly scaffold protein NifU
Cphy0466	44.9376	18.4556	71.4195	3.86981	1.95226	0.0770799	general	None	oxidoreductase domain-containing protein
Cphy0579	76.159	47.0173	105.301	2.23962	1.16325	0.0773452	signal transduction	None	two component AraC family transcriptional regulator
Cphy1080	43.7178	28.7791	58.6566	2.03817	1.02727	0.0774574	posttranslational modifications	None	peptidase U32
Cphy3761	539.372	647.882	430.861	0.66503	-0.588509	0.0774749	None	None	hypothetical protein
Cphy1143	402.191	319.825	484.558	1.51507	0.599387	0.077764	None	None	hypothetical protein
Cphy1658	188.555	147.994	229.115	1.54813	0.630531	0.0779335	general	None	aldo/keto reductase
Cphy1570	1444.74	1125.51	1763.96	1.56725	0.648239	0.0783783	inorganic ion transport and metabolism	None	Ferritin Dps family protein
Cphy0201	998.14	792.401	1203.88	1.51928	0.603387	0.0788312	motility	None	methyl-accepting chemotaxis sensory transducer
Cphy2742	159.332	123.305	195.359	1.58436	0.663898	0.0795276	transcription	None	LacI family transcription regulator
Cphy1591	33.5067	20.7444	46.2689	2.23042	1.15732	0.0798621	None	None	major facilitator transporter
Cphy3020	2239.59	2760.94	1718.25	0.622344	-0.684216	0.080402	amino acid transport and metabolism	None	ketol-acid reductoisomerase
Cphy2767	1079.67	1334.61	824.735	0.61796	-0.694414	0.0804617	translation	None	30S ribosomal protein S15
Cphy3933	298.642	363.21	234.074	0.644461	-0.633835	0.0804626	None	None	hypothetical protein
Cphy0559	87.6058	117.732	57.4793	0.48822	-1.0344	0.0805038	None	None	hypothetical protein
Cphy2054	37.3503	54.3843	20.3162	0.373568	-1.42056	0.0805892	carbohydrate transport and metabolism	None	ABC transporter related
Cphy1618	297.175	215.02	379.331	1.76417	0.818988	0.0807651	None	None	hypothetical protein
Cphy0758	53.6112	75.6958	31.5266	0.41649	-1.26365	0.0809883	general	None	inner-membrane translocator
Cphy2455	872.699	1043.55	701.848	0.672559	-0.572268	0.0812525	translation	None	MiaB-like tRNA modifying enzyme YliG
Cphy3572	30.6704	8.93501	52.4057	5.86521	2.55218	0.0812945	None	None	hypothetical protein
Cphy2808	27.724	38.476	16.9719	0.441103	-1.18081	0.0813142	None	None	alpha-clostripain-like protein
Cphy1153	24.1613	35.8723	12.4502	0.34707	-1.5267	0.0813454	inorganic ion transport and metabolism	None	ABC transporter related
Cphy0552	564.065	692.321	435.809	0.62949	-0.667745	0.0814827	translation	None	histidyl-tRNA synthetase
Cphy1386	22.8182	9.33803	36.2984	3.88716	1.95872	0.0818026	inorganic ion transport and metabolism	None	cobalt transport protein CbiN
Cphy1966	62.9669	45.8462	80.0876	1.74688	0.804778	0.0818194	coenzyme transport and metabolism	None	methyltransferase type 11
Cphy3547	701.418	842.148	560.687	0.665782	-0.586879	0.0820242	carbohydrate transport and metabolism	None	ABC-2 type transporter
Cphy0388	66.4729	41.3976	91.5481	2.21143	1.14498	0.0825168	general	None	oxidoreductase domain-containing protein
Cphy2819	335.544	265.503	405.585	1.52761	0.611276	0.0825424	motility	None	peptidase A24A domain-containing protein
Cphy0073	18.6391	11.4505	25.8276	2.25558	1.1735	0.0830284	transcription	None	GntR family transcriptional regulator
Cphy3021	132.962	172.208	93.7151	0.544198	-0.877797	0.0831172	amino acid transport and metabolism	None	acetolactate synthase, small subunit
Cphy1276	928.595	727.262	1129.93	1.55367	0.635684	0.0838742	general	None	hypothetical protein
Cphy3887	306.056	385.351	226.76	0.588451	-0.765005	0.0839018	signal transduction	None	two component AraC family transcriptional regulator
Cphy2691	1567.36	1815.8	1318.92	0.726357	-0.461249	0.0839465	motility	None	response regulator receiver modulated CheB methylesterase
Cphy0524	4015.41	3358.09	4672.73	1.39148	0.476624	0.0843088	energy production	None	rubrerythrin
Cphy2200	461.279	375.937	546.621	1.45402	0.540051	0.0849772	defense	None	ABC transporter related
Cphy0006	3592.69	4296	2889.39	0.672576	-0.572231	0.0851953	replication	None	DNA gyrase, A subunit
Cphy3235	23.6592	37.2229	10.0956	0.271219	-1.88247	0.085363	unknown	None	3-demethylubiquinone-9 3-methyltransferase
Cphy2439	1101.8	909.182	1294.43	1.42373	0.509672	0.0861117	replication	None	recA protein
Cphy2968	99.7692	65.9928	133.546	2.02364	1.01695	0.086246	None	None	hypothetical protein
Cphy0427	368.202	292.478	443.925	1.51781	0.601988	0.0863018	None	None	hypothetical protein
Cphy3487	1237.86	993.22	1482.49	1.49261	0.57784	0.0863823	None	None	hypothetical protein
Cphy1480	150.506	198.629	102.383	0.515448	-0.9561	0.0864848	coenzyme transport and metabolism	None	molybdenum cofactor biosynthesis protein A
Cphy3013	288.624	347.445	229.803	0.661408	-0.596387	0.0865797	posttranslational modifications	None	ABC transporter related
Cphy0460	325.561	396.856	254.266	0.6407	-0.642279	0.0866881	None	None	hypothetical protein
Cphy1884	94.0856	122.701	65.4704	0.533577	-0.906231	0.086727	translation	None	dihydrouridine synthase DuS
Cphy3770	348.389	257.175	439.603	1.70935	0.773449	0.0868172	None	None	hypothetical protein
Cphy0989	93.6619	68.9584	118.365	1.71647	0.779448	0.086897	amino acid transport and metabolism	None	transcriptional regulator
Cphy2042	81.4347	54.2869	108.583	2.00016	1.00012	0.0869759	transcription	None	helix-turn-helix type 11 domain-containing protein
Cphy0421	73.856	94.5042	53.2078	0.56302	-0.828741	0.087308	amino acid transport and metabolism	None	ornithine carbamoyltransferase
Cphy0094	305.121	375.24	235.002	0.626271	-0.675142	0.0873358	unknown	None	DegV family protein
Cphy1883	105.104	134.516	75.691	0.56269	-0.829588	0.0873489	transcription	None	LacI family transcription regulator
Cphy1747	505.838	633.033	378.643	0.59814	-0.741444	0.0873541	posttranslational modifications	None	peptidase S8/S53 subtilisin kexin sedolisin
Cphy3156	171.068	126.085	216.05	1.71353	0.776972	0.0876279	transcription	None	AraC family transcriptional regulator
Cphy1268	160.295	115.875	204.715	1.76668	0.821044	0.087764	None	None	hypothetical protein
Cphy0646	767.937	912.874	623	0.682461	-0.551182	0.0879521	general	None	GTP-binding protein Era
Cphy0047	518.71	618.946	418.473	0.676106	-0.564679	0.0879593	unknown	None	hypothetical protein
Cphy2261	899.358	1064.78	733.938	0.689287	-0.536823	0.0881222	carbohydrate transport and metabolism	None	phosphoglucomutase/phosphomannomutase alpha/beta/subunit
Cphy3179	53.7558	74.8078	32.7039	0.437173	-1.19373	0.0884872	coenzyme transport and metabolism	None	methyltransferase type 11
Cphy2189	80.2709	49.4794	111.062	2.24462	1.16647	0.0889844	posttranslational modifications	None	glutaredoxin 2
Cphy0654	65.8747	91.2421	40.5074	0.443955	-1.17152	0.0891828	amino acid transport and metabolism	None	hydantoinase/oxoprolinase
Cphy0863	136.75	106.512	166.989	1.5678	0.648743	0.0897941	signal transduction	None	histidine kinase internal region
Cphy2610	652.434	539.602	765.266	1.4182	0.504066	0.0903779	general	None	metal dependent phosphohydrolase
Cphy3469	94.5045	66.8613	122.148	1.82688	0.869381	0.0905722	nucleotide transport and metabolism	None	phosphoribosylformylglycinamidine cyclo-ligase
Cphy3478	125.705	84.0453	167.364	1.99136	0.993752	0.09071	unknown	None	ribonuclease BN
Cphy3707	694.482	825.922	563.041	0.681713	-0.552764	0.0908348	amino acid transport and metabolism	None	transglutaminase domain-containing protein
Cphy1607	23.0012	12.1212	33.8812	2.79521	1.48296	0.0910944	None	None	hypothetical protein
Cphy2842	809.325	965.426	653.225	0.676618	-0.563587	0.0915182	None	None	hypothetical protein
Cphy0768	82.4923	64.8309	100.154	1.54484	0.627462	0.0916145	transcription	None	AraC family transcriptional regulator
Cphy3050	2747.8	2273.22	3222.39	1.41754	0.503394	0.0922	nucleotide transport and metabolism	None	anaerobic ribonucleoside triphosphate reductase
Cphy0605	173.511	209.945	137.078	0.652923	-0.615016	0.0922102	motility	None	methyl-accepting chemotaxis sensory transducer
Cphy3784	50.459	36.6876	64.2305	1.75074	0.807966	0.0922264	None	None	hypothetical protein
Cphy0877	75.0035	96.7992	53.2078	0.549672	-0.863358	0.0922648	None	None	hypothetical protein
Cphy1901	45.4201	61.4181	29.4221	0.479046	-1.06176	0.092503	None	None	GCN5-related N-acetyltransferase
Cphy0438	74.9342	100.13	49.7383	0.496738	-1.00944	0.0925508	inorganic ion transport and metabolism	None	periplasmic solute binding protein
Cphy3930	88.7859	110.674	66.8979	0.604459	-0.726283	0.0927784	None	None	hypothetical protein
Cphy2798	108.501	143.728	73.2738	0.509808	-0.971974	0.0928235	signal transduction	None	hypothetical protein
Cphy1598	137.646	103.53	171.761	1.65904	0.730346	0.0930777	general	None	ABC transporter related
Cphy2140	103.138	72.7927	133.483	1.83374	0.87479	0.0934404	signal transduction	None	histidine kinase internal region
Cphy0275	126.487	92.486	160.488	1.73527	0.795157	0.0937031	transcription	None	XRE family transcriptional regulator
Cphy3839	103.45	129.907	76.9934	0.592682	-0.75467	0.0937686	nucleotide transport and metabolism	None	cytidylate kinase-like protein
Cphy0253	265.494	205.741	325.247	1.58086	0.660707	0.0938928	None	None	hypothetical protein
Cphy2692	94.6467	117.874	71.4195	0.605898	-0.722853	0.0941127	envelope	None	type IV pilus assembly PilZ
Cphy2618	706.676	830.546	582.806	0.701714	-0.511045	0.0944112	motility	None	Ig domain-containing protein
Cphy3540	523.849	615.472	432.226	0.702267	-0.509908	0.0949155	posttranslational modifications	None	ATP-dependent protease ATP-binding subunit ClpX
Cphy3066	200.429	230.575	170.282	0.738509	-0.437313	0.0949766	defense	None	ABC transporter related
Cphy2282	147.997	111.845	184.149	1.64646	0.719368	0.0950958	None	None	hypothetical protein
Cphy1393	106.744	133.15	80.3378	0.603361	-0.728907	0.095569	signal transduction	None	histidine kinase internal region
Cphy1342	97.4374	70.4977	124.377	1.76427	0.819074	0.0957164	unknown	None	GtrA family protein
Cphy3793	219.505	172.545	266.466	1.54432	0.626974	0.0957417	lipid transport and metabolism	None	4-diphosphocytidyl-2-C-methyl-D-erythritol kinase
Cphy2432	282.63	343.635	221.624	0.64494	-0.632763	0.0957665	None	None	hypothetical protein
Cphy2201	436.391	360.416	512.365	1.42159	0.507507	0.0958852	defense	None	ABC transporter related
Cphy2280	157.71	203.806	111.614	0.547649	-0.868677	0.0958953	translation	None	S-adenosylmethionine:tRNA ribosyltransferase-isomerase
Cphy3734	106.872	133.219	80.5254	0.604458	-0.726285	0.0964856	None	None	hypothetical protein
Cphy0360	175.666	222.559	128.774	0.578605	-0.78935	0.096615	None	None	hypothetical protein
Cphy2491	854.312	1052.44	656.183	0.623487	-0.681569	0.0967453	translation	None	methionyl-tRNA formyltransferase
Cphy0699	209.707	256.635	162.78	0.634287	-0.656792	0.0970714	carbohydrate transport and metabolism	GH3	glycoside hydrolase family 3 protein
Cphy0934	68.9287	93.8807	43.9768	0.468433	-1.09409	0.0972902	None	GH88	glycosy hydrolase family protein
Cphy3743	108.123	135.908	80.3378	0.591119	-0.758479	0.0974073	None	None	hypothetical protein
Cphy1531	14.1498	7.85826	20.4413	2.60125	1.37921	0.097615	carbohydrate transport and metabolism	None	binding-protein-dependent transport systems inner membrane component
Cphy1118	791.791	527.241	1056.34	2.00353	1.00254	0.0977262	carbohydrate transport and metabolism	None	extracellular solute-binding protein
Cphy0040	91.4291	30.1737	152.684	5.06018	2.33919	0.0978887	signal transduction	None	FHA domain-containing protein
Cphy2617	1754.43	2055.73	1453.13	0.706871	-0.500481	0.0979585	translation	None	alanyl-tRNA synthetase
Cphy0951	62.1009	44.0516	80.1501	1.81946	0.863512	0.0990002	None	None	hypothetical protein
Cphy0911	56.8727	40.4091	73.3364	1.81485	0.85985	0.0993558	None	None	hypothetical protein
Cphy0612	36.0485	50.6034	21.4936	0.424746	-1.23533	0.0997386	None	None	VanZ family protein
Cphy3415	141.334	170.49	112.177	0.657968	-0.603911	0.0997995	None	None	hypothetical protein
Cphy3574	1098.04	1305.07	891.008	0.682728	-0.550617	0.099977	energy production	None	radical SAM domain-containing protein
Cphy2381	424.49	511.157	337.823	0.660898	-0.5975	0.100075	replication	None	DNA mismatch repair protein MutS
Cphy3326	297.265	184.037	410.493	2.23049	1.15736	0.100111	lipid transport and metabolism	None	2C-methyl-D-erythritol 2,4-cyclodiphosphate synthase
Cphy3853	13025.1	10622.8	15427.4	1.45229	0.538333	0.100434	energy production	None	phosphoenolpyruvate carboxykinase (ATP)
Cphy0230	38.105	57.1962	19.0138	0.332431	-1.58887	0.100693	None	None	hypothetical protein
Cphy1731	18.3098	13.0216	23.598	1.81223	0.857765	0.100923	energy production	None	respiratory-chain NADH dehydrogenase subunit 1
Cphy1171	66.8795	41.8981	91.8609	2.19249	1.13257	0.101168	None	None	hypothetical protein
Cphy1196	11.5255	3.72455	19.3265	5.18897	2.37545	0.10164	None	None	hypothetical protein
Cphy2143	1502.26	790.73	2213.8	2.79969	1.48527	0.101675	inorganic ion transport and metabolism	None	binding-protein-dependent transport systems inner membrane component
Cphy0030	24.3079	37.4054	11.2103	0.299698	-1.73842	0.101692	None	None	hypothetical protein
Cphy2148	145.63	116.467	174.792	1.50079	0.585723	0.101883	replication	None	DNA-repair protein
Cphy3423	1176.65	1400.97	952.332	0.679764	-0.556895	0.102293	replication	None	recombination helicase AddA
Cphy1670	255.013	195.739	314.287	1.60565	0.683155	0.102324	inorganic ion transport and metabolism	None	ABC transporter related
Cphy0142	32.6657	49.662	15.6695	0.315523	-1.66419	0.102845	None	None	GCN5-related N-acetyltransferase
Cphy2006	128.056	159.98	96.1324	0.600902	-0.734798	0.102926	replication	None	DEAD/DEAH box helicase domain-containing protein
Cphy2530	360.831	436.985	284.677	0.651458	-0.618255	0.1032	amino acid transport and metabolism	None	peptidase M24
Cphy0309	370.068	292.491	447.645	1.53046	0.613965	0.103244	signal transduction	None	carbon storage regulator, CsrA
Cphy2687	485.577	582.353	388.801	0.667638	-0.582862	0.103366	motility	None	hypothetical protein
Cphy2718	225.767	279.898	171.636	0.613209	-0.70555	0.10365	motility	None	flagellar hook-basal body complex protein FliE
Cphy2585	34.9029	22.3596	47.4462	2.12196	1.0854	0.103753	None	None	hypothetical protein
Cphy3079	582.726	463.103	702.349	1.51661	0.600854	0.103797	unknown	None	hypothetical protein
Cphy0715	231.654	188.913	274.394	1.45249	0.538528	0.103893	None	None	hypothetical protein
Cphy1356	446.68	529.209	364.151	0.688103	-0.539304	0.104069	general	None	beta-lactamase domain-containing protein
Cphy2750	112.54	148.523	76.5556	0.515445	-0.95611	0.104096	nucleotide transport and metabolism	None	aspartate carbamoyltransferase catalytic subunit
Cphy1452	53.0551	39.6502	66.46	1.67616	0.745159	0.104105	nucleotide transport and metabolism	None	5'-nucleotidase domain-containing protein
Cphy1667	764.189	598.666	929.712	1.55297	0.635032	0.104497	inorganic ion transport and metabolism	None	phosphate binding protein
Cphy1892	290.632	230.928	350.335	1.51708	0.601294	0.104816	envelope	GT28	monogalactosyldiacylglycerol synthase
Cphy2670	29.592	9.07038	50.1136	5.52498	2.46597	0.10488	amino acid transport and metabolism	None	ABC transporter related
Cphy1476	197.93	242.124	153.737	0.63495	-0.655285	0.105648	None	None	C_GCAxxG_C_C family protein
Cphy0790	172.159	136.446	207.872	1.52347	0.607359	0.106025	None	None	putative phage cell wall hydrolase
Cphy1668	446.721	319.879	573.564	1.79306	0.842427	0.106217	inorganic ion transport and metabolism	None	phosphate ABC transporter, inner membrane subunit PstC
Cphy3124	60.5612	79.2502	41.8723	0.528357	-0.920416	0.106354	None	None	GCN5-related N-acetyltransferase
Cphy0860	264.928	75.982	453.874	5.97344	2.57856	0.107043	carbohydrate transport and metabolism	None	binding-protein-dependent transport systems inner membrane component
Cphy0019	41.0768	20.8296	61.324	2.94408	1.55782	0.107169	None	None	hypothetical protein
Cphy1863	24.5692	14.1424	34.996	2.47455	1.30716	0.107301	None	None	CDP-alcohol phosphatidyltransferase
Cphy0529	240.094	298.457	181.731	0.608903	-0.715716	0.10813	carbohydrate transport and metabolism	None	extracellular solute-binding protein
Cphy2705	494.592	583.036	406.148	0.696609	-0.521579	0.108176	motility	None	OmpA/MotB domain-containing protein
Cphy0630	269.164	324.632	213.696	0.65827	-0.603248	0.108253	amino acid transport and metabolism	None	diaminopimelate epimerase
Cphy2596	405.57	477.464	333.676	0.698852	-0.516942	0.10835	None	None	Ig domain-containing protein
Cphy0565	96.5706	118.315	74.8264	0.632435	-0.661011	0.108601	replication	None	transposase IS204/IS1001/IS1096/IS1165 family protein
Cphy1117	76.6357	52.4923	100.779	1.91988	0.941019	0.108666	energy production	None	L-lactate dehydrogenase
Cphy0925	469.975	384.098	555.852	1.44716	0.533228	0.110056	None	None	hypothetical protein
Cphy2834	75.9986	101.144	50.8531	0.502779	-0.992005	0.110116	inorganic ion transport and metabolism	None	phosphate binding protein
Cphy1861	54.9921	32.8656	77.1185	2.34648	1.2305	0.110203	signal transduction	None	two component transcriptional regulator
Cphy3152	73.0319	54.8283	91.2354	1.66402	0.734672	0.110288	envelope	None	methyltransferase type 11
Cphy0395	68.8514	48.4468	89.256	1.84235	0.881549	0.110309	carbohydrate transport and metabolism	None	extracellular solute-binding protein
Cphy3663	2109.63	2797.33	1421.93	0.508315	-0.976205	0.1104	translation	None	30S ribosomal protein S19
Cphy1232	14.7066	23.8393	5.5739	0.233811	-2.09659	0.110532	energy production	None	L-lactate dehydrogenase
Cphy3353	274.533	339.089	209.976	0.619235	-0.691441	0.11122	general	None	succinylglutamate desuccinylase/aspartoacylase
Cphy0137	364.105	300.141	428.068	1.42623	0.512202	0.111411	None	None	septum formation initiator
Cphy1984	5.56793	8.84374	2.29211	0.259178	-1.94798	0.111447	defense	None	ABC transporter related
Cphy2296	346.741	270.55	422.932	1.56323	0.644529	0.11266	None	None	hypothetical protein
Cphy2364	199.989	251.014	148.965	0.593452	-0.752796	0.11333	unknown	None	hypothetical protein
Cphy2347	519.321	415.891	622.75	1.49739	0.582449	0.113397	carbohydrate transport and metabolism	None	extracellular solute-binding protein
Cphy1516	106.38	127.65	85.1096	0.666743	-0.584796	0.113611	energy production	None	molybdopterin dehydrogenase FAD-binding
Cphy0895	398.906	483.712	314.1	0.649352	-0.622926	0.113992	amino acid transport and metabolism	None	ornithine carbamoyltransferase
Cphy1330	114.09	149.333	78.8477	0.528001	-0.921387	0.114757	replication	None	exonuclease-like protein
Cphy0553	1953.04	2309.75	1596.33	0.691124	-0.532983	0.115019	translation	None	aspartyl-tRNA synthetase
Cphy3032	11.6927	5.29866	18.0867	3.41344	1.77123	0.115064	carbohydrate transport and metabolism	None	binding-protein-dependent transport systems inner membrane component
Cphy2246	296.262	363.347	229.178	0.63074	-0.664883	0.115353	None	None	hypothetical protein
Cphy2012	136.698	22.0889	251.308	11.3771	3.50806	0.115684	carbohydrate transport and metabolism	None	periplasmic binding protein/LacI transcriptional regulator
Cphy1099	25.5832	37.6639	13.5025	0.358499	-1.47996	0.115846	replication	None	G:T/U mismatch-specific DNA glycosylase
Cphy3684	69.6492	49.9799	89.3186	1.78709	0.837613	0.116253	None	None	hypothetical protein
Cphy0628	287.794	354.339	221.249	0.624398	-0.679461	0.116393	amino acid transport and metabolism	None	glutamine synthetase, type I
Cphy3459	2307.85	1917.08	2698.62	1.40768	0.493316	0.116821	posttranslational modifications	None	DNA repair protein RadA
Cphy3372	1408.79	1667.65	1149.92	0.689543	-0.536287	0.116938	general	None	ABC transporter related
Cphy3472	844.063	991.663	696.462	0.702317	-0.509806	0.116998	amino acid transport and metabolism	None	leucyl aminopeptidase (aminopeptidase T)-like protein
Cphy3036	614.432	741.15	487.715	0.658052	-0.603728	0.118346	coenzyme transport and metabolism	None	ApbE family lipoprotein
Cphy2156	43.7804	28.7791	58.7817	2.04251	1.03035	0.118617	transcription	None	LysR family transcriptional regulator
Cphy2731	101.365	31.6566	171.073	5.40402	2.43403	0.118858	carbohydrate transport and metabolism	None	binding-protein-dependent transport systems inner membrane component
Cphy1488	215.477	270.903	160.05	0.590802	-0.759254	0.118886	None	None	hypothetical protein
Cphy0110	1245.32	1078.36	1412.28	1.30966	0.389192	0.11891	carbohydrate transport and metabolism	CE4	polysaccharide deacetylase
Cphy1761	34.8902	19.9794	49.8009	2.49261	1.31766	0.118946	signal transduction	None	cyclic nucleotide-binding protein
Cphy0284	1485.85	1713.49	1258.21	0.734298	-0.445563	0.118948	posttranslational modifications	None	peptidylprolyl isomerase FKBP-type
Cphy1092	190.816	151.215	230.417	1.52377	0.607646	0.119097	None	None	hypothetical protein
Cphy0043	977.522	1125.53	829.518	0.737005	-0.440253	0.119296	None	None	hypothetical protein
Cphy1750	110.985	82.9747	138.994	1.67514	0.744283	0.119375	general	GH105	glycosy hydrolase family protein
Cphy0187	23.7345	12.3478	35.1211	2.84432	1.50808	0.119428	None	None	hypothetical protein
Cphy3384	1545.93	1252.9	1838.96	1.46776	0.553619	0.119439	None	None	hypothetical protein
Cphy0535	8867.7	10400.8	7334.55	0.705188	-0.50392	0.119767	nucleotide transport and metabolism	None	anaerobic ribonucleoside triphosphate reductase
Cphy0563	3211.57	4199.35	2223.8	0.529557	-0.917141	0.120159	None	None	S-layer domain-containing protein
Cphy2142	3127.67	1350.17	4905.17	3.633	1.86116	0.120807	None	None	hypothetical protein
Cphy1932	152.266	182.135	122.398	0.672018	-0.573428	0.120887	None	None	phosphatase
Cphy1836	121.54	91.6359	151.445	1.65268	0.724805	0.121152	defense	None	ABC transporter related
Cphy0268	239.772	279.038	200.506	0.718561	-0.476818	0.121675	signal transduction	None	histidine kinase
Cphy1303	753.607	895.924	611.29	0.682301	-0.551521	0.12241	replication	None	endonuclease IV
Cphy0383	184.787	144.793	224.781	1.55243	0.634531	0.122658	None	None	hypothetical protein
Cphy2391	198.394	238.342	158.446	0.664784	-0.589043	0.123765	energy production	None	hypothetical protein
Cphy1693	73.7922	57.4638	90.1206	1.5683	0.649203	0.123889	None	None	hypothetical protein
Cphy0621	12.8186	7.67572	17.9616	2.34005	1.22654	0.124046	carbohydrate transport and metabolism	None	binding-protein-dependent transport systems inner membrane component
Cphy3726	116.231	144.257	88.2038	0.611433	-0.709733	0.124152	carbohydrate transport and metabolism	None	histidine triad (HIT) protein
Cphy2449	7593.23	8785.88	6400.58	0.728508	-0.456984	0.124304	envelope	None	hydroxymethylbutenyl pyrophosphate reductase
Cphy3479	235.518	290.107	180.929	0.623663	-0.681161	0.124306	cell cycle	None	SpoIID/LytB domain-containing protein
Cphy3167	102.588	134.069	71.1068	0.530374	-0.914919	0.124451	amino acid transport and metabolism	None	AzlC family protein
Cphy1762	77.7288	57.1582	98.2994	1.71978	0.782221	0.125273	None	None	TetR family transcriptional regulator
Cphy0682	34.7071	47.8582	21.5561	0.450417	-1.15067	0.125329	amino acid transport and metabolism	None	Urea transporter
Cphy1680	70.2558	51.3181	89.1935	1.73805	0.79747	0.125422	signal transduction	None	integral membrane sensor signal transduction histidine kinase
Cphy0358	192.716	235.103	150.33	0.639422	-0.64516	0.125597	signal transduction	None	two component transcriptional regulator
Cphy1975	751.634	916.889	586.378	0.63953	-0.644916	0.12562	motility	None	Ig domain-containing protein
Cphy3699	1903.07	2193.07	1613.07	0.735532	-0.443141	0.125693	amino acid transport and metabolism	None	oligoendopeptidase F
Cphy1706	155.027	185.551	124.502	0.670985	-0.575648	0.126056	transcription	None	AraC family transcriptional regulator
Cphy1539	227.554	176.745	278.364	1.57495	0.655306	0.126662	amino acid transport and metabolism	None	glycine cleavage system protein H
Cphy3495	626.893	747.859	505.926	0.676499	-0.563839	0.126807	None	None	hypothetical protein
Cphy1945	25.4177	19.3088	31.5266	1.63276	0.707312	0.126832	None	None	hypothetical protein
Cphy2642	3.88196	7.76391	0	0	-Inf	0.127447	energy production	None	acetaldehyde dehydrogenase (acetylating)
Cphy3217	484.118	372.667	595.569	1.59813	0.676382	0.127887	envelope	GH28	glycoside hydrolase family protein
Cphy3549	449.022	547.157	350.887	0.641291	-0.640948	0.128705	carbohydrate transport and metabolism	None	phosphotransferase system, phosphocarrier protein HPr
Cphy3807	172.786	196.847	148.726	0.755539	-0.404421	0.128803	None	None	hypothetical protein
Cphy3509	277.358	227.238	327.477	1.44112	0.527187	0.129567	None	None	Ig domain-containing protein
Cphy0679	104.68	85.3579	124.002	1.45273	0.538765	0.129664	transcription	None	ECF subfamily RNA polymerase sigma-24 factor
Cphy2306	115.818	53.3014	178.335	3.34579	1.74235	0.129829	carbohydrate transport and metabolism	None	binding-protein-dependent transport systems inner membrane component
Cphy3733	175.366	205.789	144.944	0.70433	-0.505677	0.129854	energy production	None	glycerophosphoryl diester phosphodiesterase
Cphy2835	685.716	562.115	809.316	1.43977	0.525838	0.13051	signal transduction	None	diguanylate cyclase/phosphodiesterase
Cphy1703	29.5332	20.7885	38.2778	1.84129	0.88072	0.130589	carbohydrate transport and metabolism	None	hypothetical protein
Cphy2319	46.9992	25.8606	68.1378	2.63481	1.3977	0.130931	transcription	None	GntR family transcriptional regulator
Cphy1636	361.127	270.327	451.928	1.67178	0.741387	0.131019	motility	None	methyl-accepting chemotaxis sensory transducer
Cphy0988	78.7109	96.2229	61.1989	0.636012	-0.652875	0.131124	lipid transport and metabolism	None	NAD(P)H dehydrogenase (quinone)
Cphy1305	223.521	258.924	188.118	0.72654	-0.460886	0.131204	general	None	hypothetical protein
Cphy0035	12.4948	1.39158	23.598	16.9578	4.08387	0.131252	None	None	hypothetical protein
Cphy3389	198.418	159.668	237.169	1.48538	0.570835	0.132236	replication	None	formamidopyrimidine-DNA glycolase, H2TH DNA binding
Cphy2601	84.9538	114.846	55.0621	0.479444	-1.06057	0.132339	coenzyme transport and metabolism	None	5-formyltetrahydrofolate cyclo-ligase
Cphy3449	864.097	1000.94	727.249	0.726563	-0.460841	0.132868	amino acid transport and metabolism	None	asparagine synthetase AsnA
Cphy0578	74.3236	53.7547	94.8925	1.76529	0.819904	0.133317	signal transduction	None	histidine kinase internal region
Cphy0149	419.045	491.964	346.127	0.703561	-0.507253	0.133682	transcription	None	AsnC family transcriptional regulator
Cphy1325	164.099	200.477	127.721	0.637087	-0.650438	0.13386	general	None	hypothetical protein
Cphy1568	88.9254	68.3411	109.51	1.6024	0.680234	0.133949	unknown	None	hypothetical protein
Cphy1557	609.635	723.178	496.092	0.685989	-0.543743	0.134334	None	None	hypothetical protein
Cphy0012	108.843	90.2156	127.471	1.41296	0.498723	0.134557	transcription	None	NAD-dependent deacetylase
Cphy3119	24.9282	12.5683	37.2881	2.96684	1.56893	0.134567	None	None	hypothetical protein
Cphy0286	66.0518	43.7747	88.3289	2.01781	1.01279	0.134965	replication	None	methylated-DNA--protein-cysteine methyltransferase
Cphy2809	623.184	746.881	499.488	0.668765	-0.580429	0.134995	cell cycle	None	chromosome segregation ATPase-like protein
Cphy0750	19.6876	28.1023	11.2729	0.401138	-1.31783	0.135161	posttranslational modifications	None	peptidylprolyl isomerase FKBP-type
Cphy1844	10.0102	6.64306	13.3774	2.01373	1.00987	0.135189	transcription	None	MarR family transcriptional regulator
Cphy0752	3387.43	2809.91	3964.96	1.41106	0.496784	0.135836	nucleotide transport and metabolism	None	purine nucleoside phosphorylase
Cphy2438	559.518	480.065	638.972	1.33101	0.412521	0.135863	general	None	regulatory protein RecX
Cphy1105	228.612	276.482	180.742	0.65372	-0.613256	0.135888	coenzyme transport and metabolism	None	nicotinate-nucleotide--dimethylbenzimidazole phosphoribosyltransferase
Cphy1454	417.131	348.777	485.485	1.39196	0.477121	0.136201	transcription	None	LacI family transcription regulator
Cphy2544	186.378	223.353	149.403	0.668909	-0.580118	0.136343	unknown	None	iojap-like protein
Cphy2310	509.212	630.737	387.686	0.614656	-0.70215	0.137168	posttranslational modifications	None	chaperone protein DnaJ
Cphy2553	130.685	159.539	101.831	0.638284	-0.647729	0.13725	general	None	hypothetical protein
Cphy1097	120.795	150.041	91.5481	0.610154	-0.712756	0.13743	general	None	hypothetical protein
Cphy0349	260.206	214.241	306.171	1.42909	0.515101	0.137797	None	None	hypothetical protein
Cphy3284	460.212	382.857	537.567	1.40409	0.489639	0.138001	unknown	None	hypothetical protein
Cphy3552	1830.47	2132.68	1528.26	0.716591	-0.480777	0.138155	None	None	hypothetical protein
Cphy3470	4096.11	3048.49	5143.73	1.6873	0.75472	0.138911	unknown	None	FAD-dependent pyridine nucleotide-disulphide oxidoreductase
Cphy0663	48.0709	69.0118	27.13	0.393121	-1.34695	0.139367	carbohydrate transport and metabolism	None	ABC-type sugar transport system periplasmic component-like protein
Cphy3397	189.108	141.537	236.679	1.67221	0.741756	0.139539	transcription	None	AraC family transcriptional regulator
Cphy2414	112.741	81.7154	143.766	1.75935	0.815045	0.139616	None	None	hypothetical protein
Cphy0690	23.6466	32.5508	14.7423	0.452902	-1.14273	0.140277	unknown	None	hypothetical protein
Cphy2022	296.722	245.527	347.918	1.41703	0.502868	0.140602	replication	None	8-oxoguanine DNA glycosylase domain-containing protein
Cphy3393	57.1998	42.1155	72.2841	1.71633	0.779329	0.140654	posttranslational modifications	None	FAD-dependent pyridine nucleotide-disulphide oxidoreductase
Cphy1084	166.26	196.621	135.9	0.69118	-0.532866	0.141202	amino acid transport and metabolism	None	peptidase M1 membrane alanine aminopeptidase
Cphy0745	163.784	193.96	133.608	0.688842	-0.537755	0.141576	defense	None	peptidase U61 LD-carboxypeptidase A
Cphy0072	1257.13	1026.88	1487.39	1.44846	0.534519	0.141942	lipid transport and metabolism	None	hypothetical protein
Cphy1804	77.5652	102.048	53.0827	0.520176	-0.942929	0.142073	inorganic ion transport and metabolism	None	ATPase, P-type (transporting), HAD superfamily, subfamily IC
Cphy1655	49.2942	59.9352	38.6531	0.644914	-0.632821	0.142192	unknown	None	hypothetical protein
Cphy1627	1297.17	1061.8	1532.54	1.44334	0.529413	0.143012	None	None	acyl-CoA reductase
Cphy3676	332.971	277.328	388.613	1.40128	0.486742	0.143046	signal transduction	None	diguanylate cyclase
Cphy0526	93.9357	110.753	77.1185	0.696312	-0.522195	0.143065	signal transduction	None	histidine kinase internal region
Cphy1127	60.8533	41.3064	80.4003	1.94644	0.960838	0.143562	None	None	hypothetical protein
Cphy3882	244.7	192.021	297.378	1.54867	0.631031	0.143862	None	None	hypothetical protein
Cphy0103	662.406	787.485	537.328	0.682334	-0.55145	0.1439	unknown	None	hypothetical protein
Cphy3931	691.669	808.034	575.304	0.71198	-0.490091	0.143902	None	None	hypothetical protein
Cphy2793	358.133	430.473	285.792	0.663903	-0.590957	0.14485	unknown	None	RelA/SpoT domain-containing protein
Cphy0426	836.33	984.626	688.033	0.698776	-0.517099	0.144964	amino acid transport and metabolism	None	aspartate-semialdehyde dehydrogenase
Cphy1930	2.42424	4.84847	0	0	-Inf	0.145174	general	None	toxin secretion/phage lysis holin
Cphy2501	58.9024	51.595	66.2099	1.28326	0.359815	0.145198	None	None	hypothetical protein
Cphy1281	1032.63	1241.9	823.37	0.662993	-0.592934	0.145269	None	None	hypothetical protein
Cphy2696	298.503	364.547	232.459	0.637666	-0.649127	0.145797	motility	None	flagellar biosynthetic protein FlhB
Cphy1641	132.088	102.636	161.54	1.57391	0.654353	0.145876	None	None	metallophosphoesterase
Cphy3581	469.331	382.247	556.415	1.45564	0.541658	0.146237	carbohydrate transport and metabolism	CE9	N-acetylglucosamine-6-phosphate deacetylase
Cphy0560	273.859	326.156	221.562	0.679312	-0.557854	0.146291	inorganic ion transport and metabolism	None	periplasmic binding protein
Cphy2433	3191.03	2694.07	3688	1.36894	0.453054	0.14638	energy production	None	oxaloacetate decarboxylase
Cphy3218	246.115	196.029	296.201	1.51101	0.595508	0.146785	carbohydrate transport and metabolism	None	major facilitator transporter
Cphy3448	262.591	314.831	210.351	0.668141	-0.581775	0.146951	None	None	hypothetical protein
Cphy0670	52.6122	35.1073	70.1171	1.99722	0.997995	0.146985	None	None	hypothetical protein
Cphy2515	301.311	250.369	352.252	1.40693	0.492553	0.147009	transcription	None	NusB antitermination factor
Cphy0949	47.7019	35.5698	59.8339	1.68215	0.75031	0.14752	None	None	lactoylglutathione lyase
Cphy1333	457.097	548.439	365.755	0.666901	-0.584455	0.147926	replication	None	Holliday junction DNA helicase RuvA
Cphy0339	16.8619	6.7815	26.9424	3.97292	1.9902	0.147966	carbohydrate transport and metabolism	None	binding-protein-dependent transport systems inner membrane component
Cphy2689	1297.55	1488.77	1106.33	0.743116	-0.428341	0.148217	motility	None	CheW protein
Cphy2701	958.513	1105.04	811.983	0.734798	-0.44458	0.148505	signal transduction	None	response regulator receiver protein
Cphy2878	141.255	164.634	117.876	0.71599	-0.481989	0.148523	secretion and trafficking	None	signal peptidase I
Cphy2236	496.367	407.471	585.263	1.43633	0.52239	0.148555	None	None	abortive infection protein
Cphy3578	914.733	1055.94	773.529	0.732553	-0.448996	0.148792	coenzyme transport and metabolism	None	UBA/THIF-type NAD/FAD binding protein
Cphy2082	168.718	207.736	129.701	0.624355	-0.679561	0.149214	coenzyme transport and metabolism	None	thiamine biosynthesis protein ThiH
Cphy1986	10.6637	15.6283	5.699	0.364658	-1.45538	0.149558	signal transduction	None	two component transcriptional regulator
Cphy0429	269.654	396.167	143.141	0.361314	-1.46867	0.149636	nucleotide transport and metabolism	None	uracil-xanthine permease
Cphy0656	125.1	156.485	93.7151	0.598875	-0.739672	0.149973	carbohydrate transport and metabolism	None	phosphomannose isomerase-like protein
Cphy1433	54.6935	37.0404	72.3467	1.95319	0.965829	0.15057	amino acid transport and metabolism	None	HAD superfamily hydrolase
Cphy3186	28.5238	40.1383	16.9093	0.421277	-1.24716	0.150748	None	None	hypothetical protein
Cphy3595	266.916	221.159	312.672	1.41379	0.499565	0.150798	None	None	hypothetical protein
Cphy2065	38.0057	52.3508	23.6606	0.451962	-1.14573	0.150899	replication	None	DNA mismatch repair protein MutS
Cphy0093	280.977	224.382	337.572	1.50445	0.589238	0.151677	energy production	None	hypothetical protein
Cphy0342	54.6053	36.864	72.3467	1.96253	0.972715	0.151804	transcription	None	AraC family transcriptional regulator
Cphy2599	292.684	368.089	217.279	0.59029	-0.760505	0.152121	translation	None	tRNA-i(6)A37 thiotransferase enzyme MiaB
Cphy1489	218.4	267.582	169.219	0.632399	-0.661092	0.152348	amino acid transport and metabolism	None	cysteine desulfurase family protein
Cphy2294	1451.98	1689.5	1214.46	0.718831	-0.476275	0.153301	general	None	beta-lactamase domain-containing protein
Cphy2839	292.826	262.332	323.319	1.23248	0.301565	0.154089	replication	None	uracil-DNA glycosylase
Cphy1247	42.8953	28.0612	57.7294	2.05727	1.04073	0.15412	general	None	hypothetical protein
Cphy2324	17.5381	10.2384	24.8379	2.42596	1.27855	0.154195	transcription	None	CopY family transcriptional regulator
Cphy3426	1031.68	900.807	1162.55	1.29056	0.367999	0.154836	coenzyme transport and metabolism	None	NAD+ synthetase
Cphy2089	353.66	413.224	294.096	0.711712	-0.490635	0.155124	general	None	oxidoreductase domain-containing protein
Cphy2050	76.6023	56.2076	96.9969	1.72569	0.787174	0.155133	None	None	hypothetical protein
Cphy1113	205.362	255.747	154.977	0.605977	-0.722665	0.155224	coenzyme transport and metabolism	None	ATP:corrinoid adenosyltransferase BtuR/CobO/CobP
Cphy3474	59.1898	43.866	74.5137	1.69867	0.764404	0.155234	defense	None	VanZ family protein
Cphy2032	202.37	277.143	127.596	0.460399	-1.11904	0.155838	nucleotide transport and metabolism	None	inosine guanosine and xanthosine phosphorylase family protein
Cphy3248	165.052	131.151	198.953	1.51698	0.601204	0.156067	None	None	hypothetical protein
Cphy2216	98.7894	119.471	78.1082	0.653787	-0.613108	0.156492	None	None	hypothetical protein
Cphy3788	470.298	540.021	400.574	0.741775	-0.430946	0.1565	None	None	hypothetical protein
Cphy0792	94.3694	73.5926	115.146	1.56464	0.645834	0.156592	None	None	phage protein
Cphy3354	137.209	163.481	110.937	0.678594	-0.55938	0.156923	general	None	succinylglutamate desuccinylase/aspartoacylase
Cphy2506	69.8719	88.8907	50.8531	0.572086	-0.805696	0.157529	None	None	hypothetical protein
Cphy2928	205.477	235.286	175.668	0.746614	-0.421565	0.157637	translation	None	pseudouridine synthase
Cphy2410	112.174	86.3434	138.005	1.59832	0.676559	0.157686	unknown	None	putative helix-turn-helix protein YlxM/p13 family protein
Cphy1493	48.5038	21.1916	75.8161	3.57766	1.83902	0.157848	translation	None	endoribonuclease L-PSP
Cphy3580	66.2413	77.9724	54.5102	0.699096	-0.516438	0.158647	unknown	None	hypothetical protein
Cphy3827	268.185	211.736	324.633	1.5332	0.616542	0.158989	translation	None	polynucleotide adenylyltransferase/metal dependent phosphohydrolase
Cphy0864	65.0351	40.6265	89.4437	2.20161	1.13856	0.159105	signal transduction	None	two component AraC family transcriptional regulator
Cphy2168	149.852	171.671	128.034	0.745813	-0.423113	0.159336	None	None	hypothetical protein
Cphy3945	266.705	308.129	225.281	0.731126	-0.451808	0.160481	translation	None	ribonuclease P
Cphy3180	138.544	163.796	113.292	0.691665	-0.531855	0.160585	None	None	hypothetical protein
Cphy0939	1054.55	1200.93	908.178	0.75623	-0.403102	0.160668	None	None	hypothetical protein
Cphy2048	2725.73	3314.47	2137	0.644748	-0.633193	0.16107	unknown	None	hypothetical protein
Cphy2127	492.088	604.168	380.008	0.628977	-0.668921	0.16143	general	None	hypothetical protein
Cphy0952	146.162	113.687	178.637	1.57131	0.651967	0.161544	translation	None	GCN5-related N-acetyltransferase
Cphy0075	23.5816	13.1569	34.0063	2.58467	1.36998	0.161633	general	None	hypothetical protein
Cphy0076	22.5616	15.7637	29.3596	1.86248	0.897226	0.162209	defense	None	ABC transporter related
Cphy2921	156.405	186.14	126.669	0.680505	-0.555323	0.162564	None	None	hypothetical protein
Cphy1893	104.123	78.1703	130.076	1.66401	0.734663	0.162802	unknown	None	hypothetical protein
Cphy0848	35.4819	48.3555	22.6083	0.467544	-1.09683	0.162902	amino acid transport and metabolism	None	polar amino acid ABC transporter, inner membrane subunit
Cphy1950	7.65064	14.1865	1.11478	0.0785804	-3.66969	0.163126	amino acid transport and metabolism	None	acetylglutamate kinase
Cphy1940	9.8073	16.2077	3.40689	0.210202	-2.25015	0.163165	unknown	None	SCP-like extracellular
Cphy3378	288.365	247.148	329.581	1.33354	0.41526	0.163561	translation	None	methyltransferase small
Cphy3805	2442.56	2062.79	2822.33	1.36821	0.452292	0.16381	energy production	None	hydrogenase, Fe-only
Cphy3558	36511.9	42597.3	30426.5	0.714283	-0.485433	0.164296	energy production	None	pyruvate flavodoxin/ferredoxin oxidoreductase domain-containing protein
Cphy0513	785.818	678.775	892.862	1.3154	0.395504	0.164302	unknown	None	hypothetical protein
Cphy1046	13.5053	21.3741	5.63645	0.263705	-1.923	0.164736	None	None	hypothetical protein
Cphy2825	2208.68	2502.46	1914.91	0.76521	-0.386073	0.165045	inorganic ion transport and metabolism	None	Na/Pi-cotransporter II-related protein
Cphy1295	43.4876	28.1935	58.7817	2.08493	1.06	0.165233	None	None	hypothetical protein
Cphy3913	538.587	459.634	617.541	1.34355	0.426049	0.165292	replication	None	DNA polymerase III, delta prime subunit
Cphy0909	23.1129	14.6367	31.5891	2.15822	1.10984	0.165305	unknown	None	hypothetical protein
Cphy2469	12.4506	18.0874	6.81378	0.376713	-1.40846	0.165518	transcription	None	sporulation sigma factor SigE
Cphy2073	673.357	791.049	555.665	0.702441	-0.509551	0.165702	general	None	hypothetical protein
Cphy2854	278.686	339.78	217.592	0.640391	-0.642975	0.166448	signal transduction	None	integral membrane sensor signal transduction histidine kinase
Cphy0054	1340.42	998.206	1682.64	1.68567	0.753319	0.167114	carbohydrate transport and metabolism	None	2-dehydro-3-deoxyphosphogluconate aldolase/4-hydroxy-2-oxoglutarate aldolase
Cphy3069	7.84911	13.4687	2.22956	0.165537	-2.59478	0.167146	carbohydrate transport and metabolism	CE4	polysaccharide deacetylase
Cphy1640	34.5571	29.9092	39.2049	1.3108	0.390448	0.167275	None	GH12	hypothetical protein
Cphy3688	41.5223	52.4451	30.5994	0.583456	-0.777303	0.167488	inorganic ion transport and metabolism	None	ATPase, P-type (transporting), HAD superfamily, subfamily IC
Cphy3031	8.51095	3.45689	13.565	3.92404	1.97234	0.167941	carbohydrate transport and metabolism	None	binding-protein-dependent transport systems inner membrane component
Cphy3774	3812.09	4184.93	3439.25	0.821816	-0.283112	0.16871	translation	None	ribosomal protein S6
Cphy3599	64.0501	80.5915	47.5088	0.589501	-0.762433	0.169114	defense	None	response regulator receiver protein
Cphy3849	241.758	190.223	293.294	1.54185	0.624659	0.169611	motility	None	hypothetical protein
Cphy1859	11.9572	7.00506	16.9093	2.41388	1.27135	0.169861	transcription	None	XRE family transcriptional regulator
Cphy2356	237.133	284.668	189.597	0.666029	-0.586343	0.169935	translation	None	RluA family pseudouridine synthase
Cphy2359	267.849	329.867	205.83	0.623977	-0.680435	0.169963	cell cycle	None	DivIVA family protein
Cphy2820	606.118	497.562	714.674	1.43635	0.522408	0.170479	posttranslational modifications	None	pyruvate formate-lyase activating enzyme
Cphy1392	563.278	488.023	638.534	1.30841	0.387813	0.170491	carbohydrate transport and metabolism	None	extracellular solute-binding protein
Cphy1574	30.6015	41.9391	19.264	0.459333	-1.12239	0.170495	None	None	peptidase S8/S53 subtilisin kexin sedolisin
Cphy1791	19.0057	12.1212	25.8901	2.13594	1.09487	0.170621	None	None	hypothetical protein
Cphy0418	43.3369	68.5247	18.1492	0.264857	-1.91672	0.170761	cell cycle	None	hypothetical protein
Cphy1876	1.7619	0.179459	3.34434	18.6357	4.21999	0.170932	transcription	None	LacI family transcription regulator
Cphy0017	902.229	1062.59	741.866	0.698167	-0.518356	0.17104	defense	None	ABC transporter related
Cphy3413	116.675	105.202	128.148	1.21812	0.284652	0.171585	amino acid transport and metabolism	None	L-asparaginase, type I
Cphy3559	23.1256	17.0168	29.2345	1.71797	0.780709	0.171646	None	None	hypothetical protein
Cphy2704	452.093	534.711	369.474	0.690979	-0.533286	0.171675	None	None	hypothetical protein
Cphy0345	518.107	439.729	596.485	1.35648	0.43987	0.17202	None	None	hypothetical protein
Cphy1575	45.4317	67.3905	23.4729	0.348312	-1.52155	0.172237	None	None	peptidase S8/S53 subtilisin kexin sedolisin
Cphy0482	9.63404	14.6839	4.58422	0.312194	-1.67948	0.172239	None	None	hypothetical protein
Cphy1969	375.297	432.649	317.944	0.734878	-0.444424	0.172876	None	None	hypothetical protein
Cphy0352	248.259	277.612	218.905	0.78853	-0.342762	0.173022	posttranslational modifications	None	glycoprotease family metalloendopeptidase
Cphy3432	68.9446	52.1652	85.724	1.64332	0.716613	0.173108	None	None	hypothetical protein
Cphy3499	169.373	204.211	134.535	0.658805	-0.602077	0.173758	None	None	polysaccharide biosynthesis protein
Cphy0045	645.216	765.555	524.878	0.685617	-0.544525	0.174136	None	None	hypothetical protein
Cphy1079	16.7742	7.40807	26.1403	3.52863	1.81911	0.174153	None	None	hypothetical protein
Cphy3747	793.486	910.701	676.271	0.742583	-0.429376	0.174263	translation	None	Sua5/YciO/YrdC/YwlC family protein
Cphy0018	660.259	863.403	457.115	0.529434	-0.917477	0.174294	defense	None	ABC transporter related
Cphy1903	75.24	93.8653	56.6147	0.603148	-0.729416	0.174438	inorganic ion transport and metabolism	None	chromate transporter
Cphy3917	578.306	663.499	493.112	0.743199	-0.42818	0.174453	general	None	tRNA (guanine-N(7)-)-methyltransferase
Cphy0825	63.1989	82.4209	43.9768	0.533563	-0.906268	0.175015	unknown	None	adenylate cyclase
Cphy0136	147.884	125.496	170.271	1.35678	0.440186	0.175185	None	None	hypothetical protein
Cphy3192	126.077	142.019	110.135	0.775497	-0.366806	0.175232	translation	None	GCN5-related N-acetyltransferase
Cphy3834	2106.19	1800.25	2412.14	1.3399	0.422121	0.175373	energy production	None	citrate synthase
Cphy2625	398.979	466.824	331.134	0.709333	-0.495465	0.175416	translation	None	ribosome recycling factor
Cphy2098	81.9857	63.4424	100.529	1.58457	0.664092	0.175432	general	None	Nitrilase/cyanide hydratase and apolipoprotein N-acyltransferase
Cphy2361	708.77	613.809	803.731	1.30942	0.388924	0.175451	unknown	None	hypothetical protein
Cphy2386	703.479	826.58	580.378	0.702143	-0.510163	0.175508	nucleotide transport and metabolism	None	uridine kinase
Cphy3229	44.5593	57.4669	31.6517	0.550781	-0.860449	0.175694	None	None	hypothetical protein
Cphy3091	210.499	243.226	177.773	0.730896	-0.452262	0.175908	coenzyme transport and metabolism	None	phenylacetate--CoA ligase
Cphy1556	150.831	124.328	177.335	1.42634	0.512321	0.175928	amino acid transport and metabolism	None	transglutaminase domain-containing protein
Cphy1792	17.9603	7.67572	28.2448	3.67976	1.87961	0.176402	carbohydrate transport and metabolism	None	extracellular solute-binding protein
Cphy0283	876.499	723.411	1029.59	1.42324	0.509178	0.17721	None	None	hypothetical protein
Cphy3938	110.826	129.917	91.7358	0.70611	-0.502035	0.177464	general	None	GCN5-related N-acetyltransferase
Cphy0475	872.372	722.221	1022.52	1.4158	0.50162	0.177982	unknown	None	TPR repeat-containing protein
Cphy3430	7302.03	8429.23	6174.82	0.732549	-0.449002	0.178428	None	None	Ig domain-containing protein
Cphy0938	574.378	669.647	479.109	0.715465	-0.483046	0.178684	translation	None	leucyl-tRNA synthetase
Cphy1952	4.01886	8.03772	0	0	-Inf	0.178715	unknown	None	hypothetical protein
Cphy3341	83.1406	57.511	108.77	1.89129	0.919374	0.178719	transcription	None	helix-turn-helix type 11 domain-containing protein
Cphy1681	6.44317	10.5942	2.29211	0.216354	-2.20853	0.179269	defense	None	ABC transporter related
Cphy1779	179.07	283.689	74.4512	0.262439	-1.92994	0.179301	coenzyme transport and metabolism	None	anaerobic cobalt chelatase
Cphy3697	263.623	307.789	219.457	0.713013	-0.488001	0.180009	signal transduction	None	two component AraC family transcriptional regulator
Cphy2735	86.7675	116.243	57.2916	0.492859	-1.02075	0.1803	amino acid transport and metabolism	CE12	GDSL family lipase
Cphy1307	198.074	235.597	160.55	0.681462	-0.553294	0.180478	coenzyme transport and metabolism	None	UBA/THIF-type NAD/FAD binding protein
Cphy0703	6.96034	2.64779	11.2729	4.25747	2.09	0.180516	envelope	None	spore coat protein CotH
Cphy0698	84.3831	100.753	68.0127	0.67504	-0.566954	0.181272	transcription	None	LacI family transcription regulator
Cphy0903	235.386	198.733	272.04	1.36887	0.452985	0.181825	lipid transport and metabolism	None	holo-acyl-carrier-protein synthase
Cphy3840	39.5566	29.5	49.6133	1.68181	0.750011	0.182112	inorganic ion transport and metabolism	None	ABC transporter related
Cphy2206	293.335	346.219	240.45	0.694505	-0.525944	0.18288	None	None	hypothetical protein
Cphy2134	15.0886	9.92357	20.2537	2.04097	1.02925	0.183144	None	None	hypothetical protein
Cphy1380	46.1022	58.3232	33.8812	0.580922	-0.783583	0.183167	coenzyme transport and metabolism	None	cobyrinic acid a,c-diamide synthase
Cphy3242	69.2218	87.5904	50.8531	0.580579	-0.784436	0.183878	carbohydrate transport and metabolism	None	binding-protein-dependent transport systems inner membrane component
Cphy0714	233.738	183.413	284.063	1.54876	0.631112	0.18397	transcription	None	GreA/GreB family elongation factor
Cphy3548	2989.55	3501.25	2477.84	0.707701	-0.498788	0.184189	amino acid transport and metabolism	None	2-isopropylmalate synthase
Cphy1741	95.9618	82.7891	109.134	1.31822	0.398594	0.184639	posttranslational modifications	None	hydrogenase expression/formation protein HypE
Cphy1885	113.312	126.523	100.102	0.791179	-0.337924	0.185015	None	None	hypothetical protein
Cphy3460	547.175	468.505	625.844	1.33583	0.417739	0.185111	None	None	hypothetical protein
Cphy3900	121.41	147.865	94.955	0.642174	-0.638965	0.186366	replication	None	TatD family hydrolase
Cphy2633	259.615	221.175	298.055	1.3476	0.430392	0.186811	energy production	None	flavodoxin
Cphy2328	82.3762	97.917	66.8353	0.682571	-0.550948	0.186953	replication	None	transposase IS204/IS1001/IS1096/IS1165 family protein
Cphy0820	106.871	121.819	91.9234	0.754591	-0.406233	0.187133	replication	None	hypothetical protein
Cphy3494	1318.21	1518.7	1117.72	0.735968	-0.442284	0.187161	carbohydrate transport and metabolism	None	polysaccharide biosynthesis protein CapD
Cphy3346	193.757	244.249	143.266	0.586557	-0.769658	0.18721	general	None	xanthine/uracil/vitamin C permease
Cphy3344	4007.57	3473.55	4541.6	1.30748	0.38679	0.187429	unknown	None	DegV family protein
Cphy0199	4.65084	1.43567	7.86601	5.47897	2.4539	0.187517	None	None	alkyl hydroperoxide reductase/ Thiol specific antioxidant/ Mal allergen
Cphy1943	581.241	500.527	661.955	1.32252	0.403286	0.188017	None	CBM5,GH19	chitinase
Cphy3181	143.965	180.901	107.03	0.59165	-0.757185	0.188139	transcription	None	AraC family transcriptional regulator
Cphy1409	78.1336	64.9693	91.2979	1.40525	0.490824	0.188167	general	None	methyltransferase type 11
Cphy0531	403.513	328.407	478.62	1.4574	0.543395	0.188642	None	GH43	Alpha-N-arabinofuranosidase
Cphy1536	63.5032	47.9084	79.0979	1.65102	0.723361	0.188731	general	None	NUDIX hydrolase
Cphy3929	972.086	837.051	1107.12	1.32264	0.403426	0.188813	envelope	None	Serine-type D-Ala-D-Ala carboxypeptidase
Cphy3762	330.016	381.794	278.239	0.728768	-0.456468	0.18887	defense	None	MATE efflux family protein
Cphy0753	2555.88	2187.17	2924.59	1.33716	0.41917	0.189181	nucleotide transport and metabolism	None	deoxyribose-phosphate aldolase
Cphy0056	22.7283	16.0344	29.4221	1.83494	0.875729	0.189307	None	None	hypothetical protein
Cphy3888	429.3	487.51	371.089	0.761193	-0.393666	0.189857	cell cycle	None	chromosome segregation ATPase-like protein
Cphy1736	13.5391	7.81416	19.264	2.46527	1.30174	0.190182	general	None	hydrogenase expression/synthesis HypA
Cphy3338	521.134	432.832	609.435	1.40802	0.493667	0.190301	carbohydrate transport and metabolism	None	phosphoglycerate mutase
Cphy3545	1005.99	1176.47	835.508	0.710181	-0.493741	0.190314	None	GT4	glycosyltransferase
Cphy0169	66.9541	50.2885	83.6196	1.6628	0.733611	0.191281	transcription	None	XRE family transcriptional regulator
Cphy3312	257.336	229.631	285.042	1.2413	0.311857	0.191365	transcription	None	LacI family transcription regulator
Cphy1090	112.781	89.9736	135.587	1.50697	0.59165	0.191882	carbohydrate transport and metabolism	None	binding-protein-dependent transport systems inner membrane component
Cphy0337	420.558	497.845	343.271	0.689515	-0.536347	0.192245	defense	None	ABC transporter related
Cphy3519	835.936	991.34	680.531	0.686476	-0.542719	0.192552	nucleotide transport and metabolism	None	phosphoribulokinase/uridine kinase
Cphy3125	70.1976	86.0727	54.3226	0.631124	-0.664004	0.192697	translation	None	GCN5-related N-acetyltransferase
Cphy1933	190.209	219.679	160.738	0.731694	-0.450688	0.193214	cell cycle	None	maf protein
Cphy2149	52.1284	43.6834	60.5734	1.38665	0.471599	0.1933	None	None	hypothetical protein
Cphy1306	145.317	171.831	118.803	0.691398	-0.532412	0.194047	general	None	hypothetical protein
Cphy3437	1012.38	1198.1	826.663	0.68998	-0.535373	0.194534	secretion and trafficking	None	preprotein translocase, YajC subunit
Cphy1780	443.354	675.19	211.518	0.313271	-1.67452	0.194631	unknown	None	hypothetical protein
Cphy0927	147.55	119.933	175.168	1.46055	0.546508	0.194687	None	None	hypothetical protein
Cphy2194	130.825	114.175	147.475	1.29166	0.369222	0.19481	None	None	hypothetical protein
Cphy1936	1922.62	1645.54	2199.7	1.33676	0.418742	0.195102	carbohydrate transport and metabolism	GH36	glycoside hydrolase clan GH-D
Cphy2286	61.7789	85.4051	38.1527	0.446726	-1.16254	0.19557	nucleotide transport and metabolism	None	dihydroorotate dehydrogenase 1B
Cphy3313	391.811	319.62	464.003	1.45173	0.537776	0.196343	carbohydrate transport and metabolism	GH65	Kojibiose phosphorylase
Cphy2181	343.336	407.818	278.853	0.683769	-0.54842	0.196709	amino acid transport and metabolism	None	threonine aldolase
Cphy2895	272.693	312.364	233.022	0.745995	-0.422763	0.19695	None	None	hypothetical protein
Cphy3505	291.446	339.836	243.055	0.715213	-0.483554	0.197577	envelope	GT4	glycosyl transferase group 1
Cphy3166	68.7857	94.8344	42.7369	0.450648	-1.14993	0.197723	amino acid transport and metabolism	None	branched-chain amino acid transport
Cphy3567	87.6758	52.0893	123.262	2.36637	1.24267	0.198035	energy production	None	secreted protein
Cphy2338	106.122	85.8871	126.357	1.47119	0.556987	0.198305	transcription	None	AraC family transcriptional regulator
Cphy1481	212.818	254.063	171.573	0.675318	-0.566361	0.198366	coenzyme transport and metabolism	None	molybdenum cofactor synthesis domain-containing protein
Cphy3447	402.34	489.164	315.516	0.64501	-0.632606	0.198629	energy production	None	H+transporting two-sector ATPase C (AC39) subunit
Cphy1473	27.2451	35.1637	19.3265	0.549616	-0.863504	0.198883	general	None	putative esterase
Cphy0424	291.152	329.704	252.599	0.766138	-0.384324	0.198942	transcription	None	Baf family transcriptional activator
Cphy0717	51.8501	40.4593	63.2408	1.56307	0.644384	0.199044	unknown	None	hypothetical protein
Cphy2002	209.213	168.307	250.119	1.48609	0.571521	0.200437	None	None	YCII-related
Cphy0936	44.5121	58.5498	30.4743	0.520486	-0.942069	0.200761	unknown	None	hypothetical protein
Cphy0300	144.505	171.383	117.626	0.686332	-0.543022	0.20121	envelope	None	glycerol-3-phosphate cytidylyltransferase
Cphy3022	187.539	222.519	152.559	0.685602	-0.544558	0.201289	None	PL12	heparinase II/III family protein
Cphy2178	41.2399	34.169	48.3108	1.41388	0.499658	0.20192	unknown	None	hypothetical protein
Cphy0178	71.7157	93.8807	49.5507	0.527805	-0.921923	0.201942	coenzyme transport and metabolism	None	methyltransferase type 11
Cphy2074	691.811	786.448	597.173	0.759329	-0.397203	0.20233	general	None	hydrolase
Cphy3298	553.056	639.329	466.784	0.730116	-0.453803	0.202347	amino acid transport and metabolism	None	pepF/M3 family oligoendopeptidase
Cphy0368	435.419	515.365	355.472	0.689746	-0.535862	0.203126	envelope	None	cell wall hydrolase/autolysin
Cphy0645	2121.67	2435.54	1807.79	0.742255	-0.430013	0.203287	general	None	peptidase M16C associated domain-containing protein
Cphy0536	1264.24	1084.71	1443.78	1.33103	0.412542	0.203446	signal transduction	None	diguanylate cyclase
Cphy2259	122.514	143.133	101.894	0.71188	-0.490294	0.203833	cell cycle	None	PP-loop domain-containing protein
Cphy3213	25.5481	14.8602	36.2359	2.43845	1.28596	0.204096	None	None	hypothetical protein
Cphy1643	26.0223	18.2259	33.8187	1.85553	0.891833	0.204935	amino acid transport and metabolism	None	lysine 2,3-aminomutase YodO family protein
Cphy3328	114.138	91.6359	136.64	1.49112	0.576392	0.205252	None	None	hypothetical protein
Cphy2815	3.05388	6.10776	0	0	-Inf	0.205994	unknown	None	rubrerythrin
Cphy3616	617.952	717.402	518.502	0.72275	-0.468432	0.206637	energy production	None	hypothetical protein
Cphy2175	84.6667	97.9139	71.4195	0.729412	-0.455195	0.206648	None	None	hypothetical protein
Cphy2886	1614.92	1422.74	1807.1	1.27016	0.345005	0.206917	unknown	None	membrane protein-like protein
Cphy3281	132.03	158.821	105.238	0.66262	-0.593745	0.207116	signal transduction	None	signal transduction histidine kinase, LytS
Cphy1657	177.028	149.78	204.277	1.36385	0.447686	0.207331	None	None	hypothetical protein
Cphy0561	211.108	244.693	177.522	0.72549	-0.462972	0.207445	inorganic ion transport and metabolism	None	transport system permease protein
Cphy1436	409.108	351.869	466.346	1.32534	0.406363	0.207828	None	None	hypothetical protein
Cphy0647	420.783	483.178	358.389	0.741733	-0.431027	0.207847	replication	None	DNA repair protein RecO
Cphy0945	937.748	1055.58	819.912	0.776738	-0.3645	0.20788	None	None	hypothetical protein
Cphy3147	181.436	144.654	218.217	1.50854	0.593157	0.207943	translation	None	translation initiation inhibitor
Cphy2443	174.077	213.994	134.16	0.626933	-0.673617	0.207987	cell cycle	None	chromosome segregation protein SMC
Cphy1949	15.8163	23.704	7.92856	0.334482	-1.58	0.208379	amino acid transport and metabolism	None	arginine biosynthesis bifunctional protein ArgJ
Cphy1111	159.056	195.226	122.887	0.629461	-0.667811	0.208878	amino acid transport and metabolism	None	aminotransferase class I and II
Cphy1220	67.3587	49.9204	84.7969	1.69864	0.764382	0.208928	None	None	hypothetical protein
Cphy0487	38.1191	50.2855	25.9527	0.516107	-0.954258	0.209798	carbohydrate transport and metabolism	None	extracellular solute-binding protein
Cphy1492	310.328	367.692	252.963	0.687975	-0.539571	0.210859	unknown	None	YheO domain-containing protein
Cphy3315	59.4045	77.0618	41.7472	0.541737	-0.884335	0.21094	carbohydrate transport and metabolism	None	binding-protein-dependent transport systems inner membrane component
Cphy1552	16.2915	12.3919	20.1911	1.62938	0.704324	0.210971	unknown	None	cupin 2 domain-containing protein
Cphy0637	30.8554	41.3945	20.3162	0.490795	-1.02681	0.210974	translation	None	glutamyl-tRNA(Gln) amidotransferase, C subunit
Cphy3600	198.119	233.583	162.655	0.696348	-0.52212	0.211015	amino acid transport and metabolism	None	aspartate kinase
Cphy1564	522.007	605.663	438.352	0.723755	-0.466427	0.211365	amino acid transport and metabolism	None	4Fe-4S ferredoxin iron-sulfur binding domain-containing protein
Cphy2891	3103.86	3494.46	2713.26	0.776447	-0.36504	0.211479	general	None	Dak phosphatase
Cphy0844	459.992	501.937	418.046	0.832867	-0.263843	0.211888	None	None	hypothetical protein
Cphy1697	16.1214	9.69694	22.5458	2.32504	1.21726	0.212793	inorganic ion transport and metabolism	None	arsenite-activated ATPase ArsA
Cphy3373	411.333	358.549	464.117	1.29443	0.372317	0.21364	None	None	hypothetical protein
Cphy0728	478.416	401.594	555.238	1.38259	0.46737	0.214328	None	None	hypothetical protein
Cphy1673	142.181	167.914	116.449	0.6935	-0.528031	0.214382	replication	None	excinuclease ABC subunit C
Cphy2187	143.77	114.54	173.001	1.5104	0.594926	0.214578	transcription	None	AraC family transcriptional regulator
Cphy0214	2184.14	1879.81	2488.47	1.32379	0.404675	0.214753	energy production	None	electron transport complex, RnfABCDGE type, E subunit
Cphy2635	2.91852	5.83704	0	0	-Inf	0.214993	amino acid transport and metabolism	None	ethanolamine utilisation protein EutH
Cphy2651	66.5765	56.5347	76.6182	1.35524	0.438549	0.215183	carbohydrate transport and metabolism	None	phosphoglycerate mutase 1 family protein
Cphy1777	9.66891	14.8161	4.52167	0.305185	-1.71224	0.215573	replication	None	hypothetical protein
Cphy2417	152.658	182.116	123.2	0.67649	-0.563859	0.215607	general	None	GCN5-related N-acetyltransferase
Cphy3748	368	429.828	306.171	0.71231	-0.489422	0.215772	envelope	None	cell wall hydrolase/autolysin
Cphy0165	66.7509	52.1744	81.3275	1.55876	0.640401	0.217529	unknown	None	AraC family transcriptional regulator
Cphy3260	4380.39	5045.62	3715.16	0.736315	-0.441605	0.21786	energy production	None	hypothetical protein
Cphy2602	47.4246	60.9679	33.8812	0.555723	-0.847563	0.217887	unknown	None	hypothetical protein
Cphy3194	68.9958	55.5493	82.4423	1.48413	0.569616	0.21796	None	None	hypothetical protein
Cphy2751	142.671	168.83	116.511	0.690109	-0.535103	0.218824	nucleotide transport and metabolism	None	aspartate carbamoyltransferase regulatory subunit
Cphy3920	579.189	492.641	665.737	1.35136	0.434417	0.219529	general	None	hypothetical protein
Cphy3716	2281.43	2001.64	2561.23	1.27957	0.355659	0.219642	signal transduction	None	LuxR family transcriptional regulator
Cphy2877	99.4215	124.454	74.3886	0.597718	-0.742463	0.220245	secretion and trafficking	None	signal peptidase I
Cphy2565	478.721	559.911	397.531	0.70999	-0.494129	0.220483	energy production	None	radical SAM domain-containing protein
Cphy1978	6.53832	2.91852	10.1581	3.48057	1.79933	0.22075	envelope	None	hypothetical protein
Cphy1190	56.7316	71.6534	41.8098	0.5835	-0.777194	0.221211	None	None	hypothetical protein
Cphy1973	44.4819	54.9576	34.0063	0.618774	-0.692514	0.221739	general	None	ThiJ/PfpI domain-containing protein
Cphy1313	102.522	80.6038	124.44	1.54384	0.626527	0.221739	transcription	None	regulatory protein GntR HTH
Cphy3625	230.913	257.85	203.975	0.791063	-0.338136	0.22207	lipid transport and metabolism	None	putative esterase
Cphy3539	186.466	215.725	157.206	0.728733	-0.456537	0.222092	None	None	hypothetical protein
Cphy3825	109.132	91.9066	126.357	1.37484	0.459259	0.222185	None	None	hypothetical protein
Cphy3575	192.612	220.152	165.072	0.749809	-0.415405	0.222683	None	None	hypothetical protein
Cphy0186	23.4329	13.1097	33.7561	2.57489	1.36451	0.224651	defense	None	ABC transporter related
Cphy3780	71.5653	56.1666	86.9639	1.54832	0.630705	0.224972	general	None	ABC transporter related
Cphy0051	57.3735	87.7422	27.0049	0.307776	-1.70005	0.22511	None	None	peptidoglycan-binding LysM
Cphy2807	47.7554	58.2227	37.2881	0.64044	-0.642865	0.225522	general	GT2	glycosyl transferase family protein
Cphy1129	37.6703	24.4249	50.9157	2.08458	1.05976	0.226027	general	None	ABC-type uncharacterized transport system permease component-like protein
Cphy3506	223.002	249.957	196.047	0.784323	-0.35048	0.226061	carbohydrate transport and metabolism	None	NAD-dependent epimerase/dehydratase
Cphy0241	333.912	288.442	379.382	1.31528	0.395371	0.226648	None	None	hypothetical protein
Cphy1378	38.5884	32.1478	45.029	1.40069	0.486136	0.227181	coenzyme transport and metabolism	None	precorrin-3B C17-methyltransferase
Cphy3873	252.911	214.393	291.429	1.35932	0.442884	0.227445	signal transduction	None	integral membrane sensor signal transduction histidine kinase
Cphy3428	2881.71	3179.41	2584.01	0.812734	-0.299146	0.228109	signal transduction	None	integral membrane sensor signal transduction histidine kinase
Cphy3093	249.351	200.949	297.753	1.48173	0.567287	0.228659	amino acid transport and metabolism	None	chorismate synthase
Cphy1662	8.34493	14.4603	2.22956	0.154185	-2.69727	0.228933	carbohydrate transport and metabolism	None	cupin 2 domain-containing protein
Cphy0681	2741.14	2303.01	3179.27	1.38048	0.465174	0.229063	inorganic ion transport and metabolism	None	cobalamin (vitamin B12) biosynthesis CbiM protein
Cphy3080	61.2973	45.6636	76.9309	1.68473	0.752518	0.229097	None	None	hypothetical protein
Cphy2836	26.9827	32.4093	21.5561	0.665121	-0.588311	0.22948	unknown	None	peptidoglycan-binding LysM
Cphy0571	518.923	603.088	434.757	0.720885	-0.472159	0.229512	envelope	None	UDP-glucose 4-epimerase
Cphy1500	247.441	175.646	319.236	1.81749	0.861948	0.229585	amino acid transport and metabolism	None	peptidase
Cphy0786	222.859	176.273	269.446	1.52857	0.612184	0.229644	None	None	phage protein
Cphy0894	463.289	552.281	374.298	0.677731	-0.561216	0.230088	amino acid transport and metabolism	None	extracellular solute-binding protein
Cphy1520	75.541	93.4777	57.6044	0.616236	-0.698444	0.230692	motility	None	methyl-accepting chemotaxis sensory transducer
Cphy2421	52.9191	73.3219	32.5163	0.443473	-1.17308	0.231092	None	None	membrane protein
Cphy0331	415.101	483.587	346.616	0.71676	-0.480438	0.231443	general	None	hypothetical protein
Cphy1631	76.1443	56.0312	96.2574	1.71792	0.780667	0.231589	carbohydrate transport and metabolism	None	hypothetical protein
Cphy3626	70.6068	57.7817	83.4319	1.44392	0.529986	0.232829	defense	None	chloramphenicol 3-O-phosphotransferase-like protein
Cphy1304	625.468	717.692	533.244	0.742999	-0.428568	0.233279	None	None	hypothetical protein
Cphy1512	41.1647	27.8818	54.4477	1.9528	0.965547	0.233352	general	None	rhomboid family protein
Cphy0994	2.53601	5.07203	0	0	-Inf	0.234443	None	None	hypothetical protein
Cphy2116	130.72	151.556	109.885	0.725047	-0.463854	0.235497	None	None	glyoxalase/bleomycin resistance protein/dioxygenase
Cphy0966	79.4982	62.9891	96.0073	1.52419	0.608041	0.235611	None	None	hypothetical protein
Cphy0606	285.983	333.558	238.409	0.714744	-0.484502	0.236069	nucleotide transport and metabolism	None	inosine guanosine and xanthosine phosphorylase family protein
Cphy1957	24.0933	15.3576	32.829	2.13764	1.09602	0.23661	general	None	DNA internalization-related competence protein ComEC/Rec2
Cphy2505	24.2182	34.934	13.5025	0.386513	-1.37141	0.237035	None	None	hypothetical protein
Cphy3282	293.859	351.789	235.929	0.670654	-0.576359	0.237111	signal transduction	None	two component AraC family transcriptional regulator
Cphy0725	202.096	160.698	243.493	1.51522	0.59953	0.23783	None	None	hypothetical protein
Cphy3266	1798.03	1601.34	1994.72	1.24565	0.316904	0.237843	general	None	inner-membrane translocator
Cphy1437	15.804	7.6347	23.9733	3.14004	1.65079	0.237924	None	None	hypothetical protein
Cphy2357	75.799	91.639	59.959	0.654296	-0.611985	0.237995	envelope	None	lipoprotein signal peptidase
Cphy2978	3.57247	1.57104	5.5739	3.54791	1.82697	0.238484	None	None	hypothetical protein
Cphy3613	96.8885	120.503	73.2738	0.608065	-0.717702	0.238682	None	None	hypothetical protein
Cphy3311	30.4234	20.0266	40.8201	2.03829	1.02736	0.239282	general	None	beta-phosphoglucomutase
Cphy3925	28147	33517.4	22776.5	0.679544	-0.557361	0.239489	energy production	None	bifunctional acetaldehyde-CoA/alcohol dehydrogenase
Cphy1095	62.5766	76.467	48.6861	0.636694	-0.651327	0.240078	secretion and trafficking	None	signal peptidase I
Cphy1009	49.5182	62.863	36.1733	0.575432	-0.797284	0.240284	translation	None	histidine--tRNA ligase
Cphy0245	712.978	797.006	628.95	0.789141	-0.341645	0.240482	None	None	hypothetical protein
Cphy0060	87.0972	71.436	102.758	1.43847	0.524534	0.240519	energy production	None	2Fe-2S iron-sulfur cluster binding domain-containing protein
Cphy1503	7.89474	13.5599	2.22956	0.164423	-2.60452	0.240544	posttranslational modifications	None	thioredoxin-disulfide reductase
Cphy2024	88.8393	66.6788	111	1.66469	0.735257	0.240963	None	None	hypothetical protein
Cphy1112	320.362	371.965	268.758	0.722534	-0.468862	0.241772	coenzyme transport and metabolism	None	cobyric acid synthase
Cphy2923	395.952	452.967	338.937	0.748261	-0.418387	0.242773	None	None	hypothetical protein
Cphy2396	17.4617	24.8279	10.0956	0.406622	-1.29824	0.243113	unknown	None	hypothetical protein
Cphy3304	152.098	120.912	183.284	1.51584	0.600118	0.243164	coenzyme transport and metabolism	None	MCP methyltransferase, CheR-type
Cphy3893	28.9147	24.1983	33.631	1.38981	0.47489	0.243191	nucleotide transport and metabolism	None	CMP/dCMP deaminase zinc-binding
Cphy1537	44.4412	32.3303	56.5521	1.7492	0.806693	0.243342	carbohydrate transport and metabolism	None	xylose isomerase domain-containing protein
Cphy0671	46.7066	33.4543	59.959	1.79227	0.841787	0.244264	translation	None	methyltransferase type 11
Cphy1584	249.367	291.978	206.757	0.708125	-0.497924	0.244363	carbohydrate transport and metabolism	None	periplasmic binding protein/LacI transcriptional regulator
Cphy2070	37.1982	48.4437	25.9527	0.535729	-0.900426	0.244549	None	None	hypothetical protein
Cphy0215	1722.42	1503.94	1940.91	1.29055	0.367988	0.244744	energy production	None	electron transport complex, RnfABCDGE type, A subunit
Cphy2688	930.937	837.947	1023.93	1.22195	0.289183	0.244842	motility	None	CheC, inhibitor of MCP methylation
Cphy0539	11.57	7.40807	15.732	2.12363	1.08653	0.244933	envelope	None	peptidoglycan binding domain-containing protein
Cphy3009	137.303	109.159	165.447	1.51565	0.599938	0.245755	carbohydrate transport and metabolism	GH3	glycoside hydrolase family 3 protein
Cphy3440	905.481	1022.02	788.937	0.771936	-0.373448	0.245828	energy production	None	V-type ATPase, D subunit
Cphy1468	4.66824	2.64779	6.68868	2.52614	1.33693	0.245931	defense	None	ABC transporter related
Cphy0305	1020.06	1120.85	919.275	0.820161	-0.286022	0.246414	motility	None	flagellar hook-associated protein FlgK
Cphy3670	60.903	71.88	49.926	0.694574	-0.5258	0.24663	unknown	None	cupin 2 domain-containing protein
Cphy3356	331.53	382.779	280.281	0.732226	-0.449639	0.246763	amino acid transport and metabolism	None	3-isopropylmalate dehydratase, large subunit
Cphy3786	5149.49	4225.32	6073.67	1.43745	0.52351	0.246918	energy production	None	rubredoxin-type Fe(Cys)4 protein
Cphy3746	164.906	192.984	136.827	0.709008	-0.496126	0.247247	signal transduction	None	protein tyrosine phosphatase
Cphy2362	283.648	332.545	234.751	0.705924	-0.502415	0.247407	general	None	alanine racemase domain-containing protein
Cphy0590	402.602	440.49	364.714	0.827972	-0.272346	0.247425	transcription	None	LacI family transcription regulator
Cphy2004	55.2959	69.9593	40.6325	0.580801	-0.783883	0.2482	None	None	hypothetical protein
Cphy3678	164.312	137.662	190.962	1.38719	0.472162	0.248275	envelope	None	dTDP-4-dehydrorhamnose 3,5-epimerase
Cphy3555	160.552	130.018	191.087	1.4697	0.555526	0.2487	general	None	beta-lactamase domain-containing protein
Cphy1821	197.603	176.5	218.707	1.23913	0.309333	0.248901	transcription	None	LacI family transcription regulator
Cphy1882	174.47	143.424	205.517	1.43294	0.518974	0.249132	None	GH87	parallel beta-helix repeat-containing protein
Cphy2492	185.458	217.179	153.737	0.707879	-0.498425	0.249227	translation	None	peptide deformylase
Cphy2018	19.681	24.5572	14.8049	0.602874	-0.730072	0.24933	transcription	None	PadR-like family transcriptional regulator
Cphy3130	88.0436	105.97	70.1171	0.661669	-0.595818	0.249571	None	None	hypothetical protein
Cphy0800	25.4443	20.4768	30.4118	1.48518	0.570641	0.252248	None	None	hypothetical protein
Cphy0063	213.124	171.607	254.641	1.48386	0.569356	0.252714	amino acid transport and metabolism	None	phosphotransferase domain-containing protein
Cphy2435	741.224	670.914	811.534	1.20959	0.274524	0.252751	lipid transport and metabolism	None	biotin/lipoyl attachment domain-containing protein
Cphy3322	565.175	480.158	650.193	1.35412	0.43736	0.252822	translation	None	RNA methyltransferase
Cphy3617	118.356	146.59	90.1206	0.614778	-0.701861	0.253587	defense	None	aminoglycoside N3'-acetyltransferase-like protein
Cphy2814	14.1304	19.2175	9.04334	0.470578	-1.08749	0.253678	coenzyme transport and metabolism	GT2	glycosyl transferase family protein
Cphy0575	19.8465	28.4202	11.2729	0.396651	-1.33406	0.253706	carbohydrate transport and metabolism	None	binding-protein-dependent transport systems inner membrane component
Cphy0330	814.01	939.373	688.647	0.733093	-0.447933	0.253992	envelope	None	UDP-N-acetylenolpyruvoylglucosamine reductase
Cphy0662	215.856	186.615	245.097	1.31338	0.39329	0.254231	carbohydrate transport and metabolism	GH3	glycoside hydrolase family 3 protein
Cphy1156	365.798	425.55	306.046	0.719178	-0.47558	0.254364	unknown	None	YibE/F family protein
Cphy2614	329.567	374.143	284.99	0.761714	-0.39268	0.254709	None	None	nitrogen regulatory protein P-II
Cphy0866	104.586	130.263	78.9103	0.605778	-0.723139	0.255137	defense	None	beta-lactamase
Cphy1585	1887.46	1109.87	2665.06	2.40123	1.26377	0.255161	carbohydrate transport and metabolism	None	putative solute-binding component of ABC transporter
Cphy3554	30.8807	22.3063	39.4551	1.76879	0.822765	0.25529	None	None	hypothetical protein
Cphy2648	1.95058	0.494282	3.40689	6.89261	2.78505	0.255442	amino acid transport and metabolism	None	ethanolamine utilization protein, EutP
Cphy3418	52.3077	62.6804	41.9349	0.669027	-0.579865	0.25636	general	None	methyltransferase type 12
Cphy0904	1149.79	1328.86	970.72	0.730492	-0.453059	0.256467	carbohydrate transport and metabolism	None	carbohydrate kinase, YjeF related protein
Cphy0629	236.051	274.388	197.714	0.720562	-0.472805	0.257626	signal transduction	None	response regulator receiver/ANTAR domain-containing protein
Cphy3323	341.33	280.971	401.689	1.42964	0.515655	0.257675	unknown	None	ribonuclease III
Cphy3352	602.327	537.687	666.966	1.24044	0.310847	0.258188	transcription	None	LysR family transcriptional regulator
Cphy1628	1462.09	1241.99	1682.2	1.35444	0.437697	0.2586	None	None	hypothetical protein
Cphy1004	110.818	89.2681	132.368	1.48282	0.568341	0.259014	transcription	None	ArsR family transcriptional regulator
Cphy0675	146.543	179.242	113.844	0.635141	-0.654851	0.259546	None	None	hypothetical protein
Cphy3035	22392.9	20117.3	24668.6	1.22624	0.294242	0.259679	None	None	hypothetical protein
Cphy2939	3168.93	2698.99	3638.88	1.34824	0.431076	0.260334	posttranslational modifications	None	band 7 protein
Cphy3510	392070	436312	347828	0.797201	-0.326985	0.260413	None	None	Ig domain-containing protein
Cphy0870	1026.11	838.511	1213.71	1.44746	0.533526	0.26043	None	None	hypothetical protein
Cphy1096	50.4093	63.5306	37.2881	0.586932	-0.768735	0.260534	coenzyme transport and metabolism	None	ABC transporter related
Cphy2590	51.9882	63.2188	40.7576	0.644706	-0.633287	0.261064	defense	None	ABC transporter related
Cphy3355	82.3955	58.1878	106.603	1.83205	0.873462	0.261429	amino acid transport and metabolism	None	3-isopropylmalate dehydratase small subunit
Cphy3872	240.598	210.272	270.925	1.28845	0.365638	0.261559	signal transduction	None	two component transcriptional regulator
Cphy0327	330.543	393.943	267.143	0.678124	-0.560378	0.261804	replication	None	excinuclease ABC subunit C
Cphy1956	382.668	436.307	329.03	0.754124	-0.407127	0.262147	general	None	hypothetical protein
Cphy1914	141.755	167.187	116.323	0.695768	-0.523322	0.262523	None	None	hypothetical protein
Cphy0068	2952.95	3347.34	2558.56	0.764358	-0.38768	0.263269	envelope	None	cell wall hydrolase/autolysin
Cphy3317	669.134	578.189	760.078	1.31458	0.394605	0.263723	carbohydrate transport and metabolism	None	extracellular solute-binding protein
Cphy2669	42.8948	29.0498	56.7398	1.95319	0.965831	0.263728	amino acid transport and metabolism	None	extracellular solute-binding protein
Cphy0193	46.2832	58.6852	33.8812	0.577339	-0.79251	0.263973	defense	None	ABC transporter related
Cphy1278	31.7033	18.0023	45.4043	2.52214	1.33465	0.264518	None	None	hypothetical protein
Cphy3347	779.581	642.242	916.92	1.42769	0.513679	0.264591	amino acid transport and metabolism	None	acetolactate synthase, large subunit, biosynthetic type
Cphy2428	240.799	208.13	273.467	1.31392	0.393879	0.264609	cell cycle	None	Ig domain-containing protein
Cphy2228	68.9398	84.7344	53.1452	0.627198	-0.673008	0.26477	amino acid transport and metabolism	None	transcriptional regulator
Cphy2297	312.563	259.736	365.391	1.40678	0.492394	0.265388	replication	None	Holliday junction resolvase YqgF
Cphy0627	291.359	264.972	317.746	1.19917	0.262033	0.265657	amino acid transport and metabolism	None	phosphotransferase domain-containing protein
Cphy1385	20.0808	15.4489	24.7128	1.59965	0.677758	0.265961	inorganic ion transport and metabolism	None	cobalamin biosynthesis protein CbiM
Cphy1089	272.937	219.689	326.186	1.48476	0.570232	0.266073	carbohydrate transport and metabolism	None	extracellular solute-binding protein
Cphy0419	557.654	483.327	631.981	1.30756	0.386881	0.266444	carbohydrate transport and metabolism	None	glucose-6-phosphate isomerase
Cphy0754	1694.4	1490.69	1898.11	1.27331	0.348588	0.266545	nucleotide transport and metabolism	None	cytidine deaminase
Cphy3251	13.5658	6.69023	20.4413	3.0554	1.61136	0.266827	None	None	hypothetical protein
Cphy1239	133.314	109.547	157.081	1.43392	0.51996	0.267132	signal transduction	None	integral membrane sensor signal transduction histidine kinase
Cphy0965	28.6578	22.4447	34.8709	1.55364	0.63565	0.267929	nucleotide transport and metabolism	None	putative uridine kinase
Cphy1814	308.931	268.578	349.283	1.30049	0.379054	0.267955	coenzyme transport and metabolism	None	methyltransferase type 12
Cphy0902	612.901	513.784	712.017	1.38583	0.47075	0.26826	None	None	hypothetical protein
Cphy1075	89.238	58.3704	120.106	2.05765	1.041	0.268896	carbohydrate transport and metabolism	None	binding-protein-dependent transport systems inner membrane component
Cphy2762	8.98897	14.6336	3.34434	0.228538	-2.12949	0.269385	carbohydrate transport and metabolism	None	sugar-specific permease EIIA
Cphy3044	150.352	138.612	162.092	1.16939	0.225759	0.269428	nucleotide transport and metabolism	None	amidophosphoribosyltransferase
Cphy0623	162.005	194.247	129.763	0.668035	-0.582005	0.269574	None	None	hypothetical protein
Cphy0229	25.4874	35.2427	15.732	0.446391	-1.16362	0.269671	transcription	None	ECF subfamily RNA polymerase sigma-24 factor
Cphy3731	143.11	167.479	118.741	0.708987	-0.496169	0.270049	general	None	phosphotransferase system, EIIC
Cphy2434	1482.13	1347.64	1616.63	1.1996	0.262557	0.270152	energy production	None	sodium ion-translocating decarboxylase, beta subunit
Cphy0586	372.605	418.285	326.925	0.781584	-0.355527	0.27101	cell cycle	None	hypothetical protein
Cphy1815	411.973	456.076	367.87	0.806598	-0.310078	0.271052	unknown	None	leucine-rich repeat-containing protein
Cphy1197	2535.07	2207.19	2862.96	1.2971	0.375294	0.271227	envelope	None	peptidoglycan binding domain-containing protein
Cphy1677	376.854	323.286	430.423	1.3314	0.412945	0.271303	signal transduction	None	integral membrane sensor signal transduction histidine kinase
Cphy1354	136.907	119.212	154.601	1.29686	0.375022	0.272993	unknown	None	TrpR like protein, YerC/YecD
Cphy2400	338.802	313.714	363.889	1.15994	0.21405	0.273269	replication	None	ribonuclease HII
Cphy2413	11.669	7.54343	15.7946	2.09382	1.06613	0.273422	None	None	hypothetical protein
Cphy2027	668.204	581.415	754.993	1.29855	0.376897	0.274383	energy production	None	aldo/keto reductase
Cphy1193	5.2128	2.5596	7.86601	3.07314	1.61971	0.275227	inorganic ion transport and metabolism	None	FeoA family protein
Cphy3669	2737.79	3061.57	2414.01	0.788487	-0.342841	0.275655	motility	None	methyl-accepting chemotaxis sensory transducer
Cphy1435	622.399	539.542	705.255	1.30714	0.386409	0.275934	envelope	GH19	peptidoglycan binding domain-containing protein
Cphy3884	140.736	114.046	167.427	1.46807	0.553918	0.276841	defense	None	ABC transporter related
Cphy2377	68.1533	54.9165	81.39	1.48207	0.567611	0.276998	None	None	hypothetical protein
Cphy0384	177.398	139.547	215.248	1.54247	0.625247	0.277677	unknown	None	hypothetical protein
Cphy0730	20.008	15.1781	24.8379	1.63643	0.710548	0.278039	transcription	None	AraC family transcriptional regulator
Cphy1372	23.8655	20.7885	26.9424	1.29602	0.374088	0.278239	coenzyme transport and metabolism	None	delta-aminolevulinic acid dehydratase
Cphy3274	925.924	1055.67	796.178	0.754192	-0.406996	0.278453	amino acid transport and metabolism	None	serine hydroxymethyltransferase
Cphy1513	67.182	56.4435	77.9206	1.38051	0.465198	0.278479	transcription	None	TetR family transcriptional regulator
Cphy1659	132.077	106.823	157.331	1.47282	0.558579	0.278972	general	None	alpha/beta hydrolase fold
Cphy0107	732.895	640.805	824.985	1.28742	0.364483	0.279007	envelope	None	UDP-N-acetylmuramate--alanine ligase
Cphy0832	185.518	163.352	207.684	1.27139	0.346407	0.2791	unknown	None	hypothetical protein
Cphy1151	41.4926	51.271	31.7142	0.618561	-0.693012	0.279723	inorganic ion transport and metabolism	None	binding-protein-dependent transport systems inner membrane component
Cphy3498	306.8	363.856	249.744	0.686382	-0.542917	0.280326	None	None	O-antigen polymerase
Cphy0643	130.074	157.515	102.633	0.651579	-0.617988	0.280494	nucleotide transport and metabolism	None	bifunctional phosphoribosylaminoimidazolecarboxamide formyltransferase/IMP cyclohydrolase
Cphy2720	173.552	202.537	144.568	0.713789	-0.486431	0.280705	motility	None	flagellar basal-body rod protein FlgB
Cphy1119	80.5248	60.0829	100.967	1.68046	0.748854	0.281131	carbohydrate transport and metabolism	None	binding-protein-dependent transport systems inner membrane component
Cphy0815	544.234	460.07	628.398	1.36588	0.449826	0.281296	amino acid transport and metabolism	None	oligopeptide/dipeptide ABC transporter, ATPase subunit
Cphy3553	712.308	614.925	809.691	1.31673	0.396961	0.28142	None	None	hypothetical protein
Cphy2031	70.036	89.344	50.728	0.567784	-0.816587	0.281558	carbohydrate transport and metabolism	None	class II aldolase/adducin family protein
Cphy3439	238.507	280.666	196.349	0.699581	-0.515436	0.282468	translation	None	methionine aminopeptidase, type I
Cphy2358	280.249	313.973	246.525	0.785177	-0.34891	0.2826	amino acid transport and metabolism	None	3-dehydroquinate synthase
Cphy0239	477.425	414.542	540.308	1.30338	0.382263	0.282603	None	None	hypothetical protein
[truncated: 1,903 more rows]

## Sheet: Galactan
id	baseMean	baseMeanA_Glucose	baseMeanB_Galactan	foldChange	log2FoldChange	pval	COG	CAZy	annotation
Cphy3586	115087	387.332	229787	593.257	9.21251	1.20895e-65	carbohydrate transport and metabolism	GH53,CBM13	arabinogalactan endo-1,4-beta-galactosidase
Cphy2243	515563	1.02852e+06	2605.12	0.00253288	-8.625	2.28954e-60	carbohydrate transport and metabolism	None	periplasmic binding protein/LacI transcriptional regulator
Cphy3589	27215.6	157.593	54273.7	344.392	8.42791	2.21099e-58	carbohydrate transport and metabolism	None	binding-protein-dependent transport systems inner membrane component
Cphy0034	6253.27	30.3927	12476.1	410.498	8.68123	4.06918e-58	None	None	hypothetical protein
Cphy2242	132006	263136	875.118	0.00332572	-8.23212	1.04232e-56	carbohydrate transport and metabolism	None	ABC transporter related
Cphy0036	10946.5	67.929	21825.1	321.294	8.32775	1.32172e-56	None	None	hypothetical protein
Cphy3588	24933.3	229.59	49636.9	216.198	7.75621	1.29267e-52	carbohydrate transport and metabolism	None	binding-protein-dependent transport systems inner membrane component
Cphy3590	226658	636.92	452680	710.733	9.47316	1.05763e-48	carbohydrate transport and metabolism	None	extracellular solute-binding protein
Cphy0839	1324.79	8.3595	2641.23	315.955	8.30358	8.28737e-48	None	None	hypothetical protein
Cphy2241	64270.7	127656	885.189	0.00693417	-7.17206	1.84687e-47	carbohydrate transport and metabolism	None	monosaccharide-transporting ATPase
Cphy0032	4366.6	66.2218	8666.99	130.878	7.03208	1.262e-44	secretion and trafficking	None	type II secretion system protein E
Cphy0838	4783.69	77.9142	9489.46	121.794	6.9283	6.10654e-44	None	None	hypothetical protein
Cphy0843	1267.55	14.1378	2520.96	178.313	7.47827	4.09917e-43	None	None	hypothetical protein
Cphy0035	719.598	4.97226	1434.22	288.445	8.17215	4.38049e-42	None	None	hypothetical protein
Cphy0038	1173.63	14.5205	2332.74	160.652	7.32779	6.88245e-42	None	None	peptidase A24A prepilin type IV
Cphy0841	1477.08	12.1158	2942.05	242.827	7.92378	6.49961e-40	None	None	hypothetical protein
Cphy2931	9486.47	264.233	18708.7	70.8039	6.14576	2.81223e-38	None	None	hypothetical protein
Cphy0033	1437.18	8.76933	2865.58	326.773	8.35215	5.043e-35	secretion and trafficking	None	Flp pilus assembly protein TadB-like protein
Cphy0837	8841.57	323.287	17359.8	53.698	5.7468	7.25397e-35	secretion and trafficking	None	AAA ATPase
Cphy0039	1709.74	29.9964	3389.49	112.996	6.82013	1.93887e-33	None	None	hypothetical protein
Cphy0835	2176.71	89.8672	4263.56	47.4429	5.56812	5.43317e-32	None	None	hypothetical protein
Cphy1166	22311.1	1132.63	43489.5	38.3968	5.26291	3.2249e-31	envelope	None	UDP-glucose 4-epimerase
Cphy0834	3501.77	169.586	6833.95	40.2978	5.33263	8.52265e-31	None	None	hypothetical protein
Cphy3587	32493.4	86.1244	64900.7	753.569	9.5576	6.29102e-28	None	None	hypothetical protein
Cphy0040	4523.73	290.88	8756.57	30.1037	4.91187	9.29186e-28	signal transduction	None	FHA domain-containing protein
Cphy3750	4668.94	300.51	9037.37	30.0734	4.91042	1.03406e-27	None	None	hypothetical protein
Cphy0836	2051.44	112.706	3990.17	35.4032	5.14581	3.08585e-25	None	None	hypothetical protein
Cphy2723	917.121	59.0511	1775.19	30.062	4.90987	8.31341e-25	secretion and trafficking	None	DNA protecting protein DprA
Cphy0840	1065.59	10.3815	2120.79	204.286	7.67445	8.61338e-25	None	None	hypothetical protein
Cphy1157	22198.3	1883.94	42512.6	22.5658	4.49607	9.05041e-25	general	None	nucleic acid binding OB-fold tRNA/helicase-type
Cphy1717	43900.7	4188.27	83613.2	19.9637	4.3193	1.56551e-23	carbohydrate transport and metabolism	None	extracellular solute-binding protein
Cphy1716	2829.07	267.419	5390.72	20.1583	4.3333	1.13967e-22	carbohydrate transport and metabolism	None	binding-protein-dependent transport systems inner membrane component
Cphy0138	5198.43	550.27	9846.59	17.8941	4.16141	7.94202e-22	signal transduction	None	protein serine/threonine phosphatase
Cphy1715	3584.33	377.314	6791.36	17.9992	4.16986	1.40154e-21	carbohydrate transport and metabolism	None	binding-protein-dependent transport systems inner membrane component
Cphy0833	3192.09	337.449	6046.73	17.9189	4.16341	1.45923e-21	None	None	hypothetical protein
Cphy1167	24540.7	2868.06	46213.3	16.1131	4.01016	5.24044e-21	carbohydrate transport and metabolism	None	galactose-1-phosphate uridylyltransferase
Cphy2240	3273.78	6132.74	414.823	0.0676408	-3.88596	2.4168e-19	None	None	hypothetical protein
Cphy1720	19401.6	2650.77	36152.4	13.6384	3.76961	4.14793e-19	carbohydrate transport and metabolism	GH38	glycoside hydrolase family protein
Cphy3751	17669	2464.48	32873.4	13.3389	3.73757	6.90865e-19	general	None	serine/threonine protein kinase
Cphy0031	4361.36	644.174	8078.54	12.5409	3.64857	8.00787e-18	None	None	hypothetical protein
Cphy0429	5985.65	11042.5	928.848	0.0841161	-3.57147	4.50288e-17	nucleotide transport and metabolism	None	uracil-xanthine permease
Cphy2469	5261.58	844.874	9678.29	11.4553	3.51794	4.77706e-17	transcription	None	sporulation sigma factor SigE
Cphy0842	1113.88	9.56183	2218.21	231.985	7.85789	8.53897e-17	None	None	hypothetical protein
Cphy3585	14669.8	1677.05	27662.5	16.4948	4.04394	1.04353e-16	transcription	None	LacI family transcription regulator
Cphy3776	12602.6	2220.01	22985.2	10.3536	3.37207	2.50702e-16	general	None	hemolysin III family channel protein
Cphy0418	64844.2	11514.6	118174	10.2629	3.35937	4.34812e-16	cell cycle	None	hypothetical protein
Cphy1558	2830.59	494.363	5166.82	10.4515	3.38563	5.17961e-16	unknown	None	DegV family protein
Cphy2470	4060.43	717.326	7403.54	10.321	3.36751	8.37766e-16	None	None	peptidase U4 sporulation factor SpoIIGA
Cphy3755	23125.1	4307.35	41942.9	9.73751	3.28355	1.75542e-15	transcription	None	MerR family transcriptional regulator
Cphy0476	9545.33	1766.22	17324.5	9.8088	3.29408	2.05922e-15	signal transduction	None	anti-sigma-factor antagonist
Cphy3682	4949.25	914.155	8984.35	9.82804	3.2969	2.14611e-15	None	None	hypothetical protein
Cphy1891	1706.38	235.841	3176.91	13.4706	3.75174	4.04262e-15	unknown	None	PT repeat-containing protein
Cphy2517	8692.61	1637.91	15747.3	9.61425	3.26517	5.93182e-15	None	None	hypothetical protein
Cphy0320	452.045	70.6052	833.485	11.8049	3.56131	1.91956e-14	general	None	FAD dependent oxidoreductase
Cphy0037	2719.61	35.3921	5403.82	152.684	7.25441	8.30832e-14	None	None	hypothetical protein
Cphy0477	8824.84	1927.42	15722.3	8.15717	3.02807	1.57228e-13	signal transduction	None	anti-sigma F factor
Cphy0478	18923.8	4333.07	33514.5	7.73458	2.95132	4.27648e-13	transcription	None	FliA/WhiG family RNA polymerase sigma factor
Cphy1804	20019	4452.39	35585.7	7.99249	2.99864	5.20183e-13	inorganic ion transport and metabolism	None	ATPase, P-type (transporting), HAD superfamily, subfamily IC
Cphy1163	4306.93	1002.26	7611.6	7.59446	2.92495	1.29124e-12	carbohydrate transport and metabolism	GH5	cellulase
Cphy3295	11321.2	19976.4	2666.02	0.133459	-2.90554	2.07418e-12	envelope	None	cell wall hydrolase SleB
Cphy2239	1592.55	2820.4	364.693	0.129305	-2.95115	2.6009e-12	transcription	None	AraC family transcriptional regulator
Cphy1071	14311.4	2147.45	26475.3	12.3287	3.62395	3.76806e-12	carbohydrate transport and metabolism	CBM35,GH26,CBM3	glycoside hydrolase family protein
Cphy2929	14935.9	3820.49	26051.3	6.81882	2.76952	5.56515e-12	None	None	hypothetical protein
Cphy0051	25081.7	3188.57	46974.8	14.7322	3.88091	1.52513e-11	None	None	peptidoglycan-binding LysM
Cphy0118	46731.6	80562.7	12900.5	0.16013	-2.64268	2.20997e-11	amino acid transport and metabolism	None	glycine betaine/L-proline ABC transporter, ATPase subunit
Cphy2385	22961.2	3159.49	42762.9	13.5348	3.7586	7.76104e-11	None	None	stage IV sporulation protein A
Cphy2571	463.06	108.006	818.114	7.57473	2.92119	8.68901e-11	carbohydrate transport and metabolism	None	binding-protein-dependent transport systems inner membrane component
Cphy1475	10162.7	17504.1	2821.3	0.16118	-2.63326	9.06236e-11	inorganic ion transport and metabolism	None	C4-dicarboxylate transporter/malic acid transport protein
Cphy2724	1524.13	406.494	2641.76	6.49889	2.70019	9.51755e-11	posttranslational modifications	None	Mg chelatase, subunit ChlI
Cphy2976	74171.1	13767.6	134575	9.77474	3.28906	1.15377e-10	None	None	hypothetical protein
Cphy0321	341.003	41.0185	640.987	15.6268	3.96595	1.16548e-10	posttranslational modifications	None	FAD-dependent pyridine nucleotide-disulphide oxidoreductase
Cphy1599	1005.78	149.062	1862.49	12.4947	3.64325	1.20008e-10	None	None	hypothetical protein
Cphy1890	288.797	27.1548	550.438	20.2704	4.3413	1.27393e-10	None	None	hypothetical protein
Cphy3830	856.69	222.775	1490.61	6.69109	2.74224	1.42662e-10	amino acid transport and metabolism	None	dihydroxy-acid dehydratase
Cphy0119	43863.9	74367.9	13360	0.179648	-2.47675	2.46523e-10	amino acid transport and metabolism	None	substrate-binding region of ABC-type glycine betaine transport system
Cphy0322	111.375	21.6912	201.058	9.26908	3.21243	2.85416e-10	unknown	None	hypothetical protein
Cphy3859	1104.83	313.063	1896.59	6.05819	2.59889	3.04606e-10	carbohydrate transport and metabolism	None	binding-protein-dependent transport systems inner membrane component
Cphy2316	5844.32	650.168	11038.5	16.9779	4.08558	4.00937e-10	None	None	stage II sporulation P family protein
Cphy2023	2591.06	662.107	4520.02	6.82671	2.77119	6.07442e-10	unknown	None	band 7 protein
Cphy3344	21340.6	6587.12	36094.2	5.47951	2.45405	7.00599e-10	unknown	None	DegV family protein
Cphy0723	1828.14	3120.14	536.136	0.171831	-2.54094	9.64779e-10	None	None	hypothetical protein
Cphy2518	7611.28	1102.21	14120.4	12.811	3.67931	1.08488e-09	None	None	hypothetical protein
Cphy0887	886.518	137.81	1635.23	11.8658	3.56874	1.155e-09	None	None	hypothetical protein
Cphy2641	70.7987	6.69303	134.904	20.1559	4.33313	1.28994e-09	energy production	None	microcompartments protein
Cphy3343	25448.5	8039.88	42857.1	5.33057	2.41429	1.30594e-09	unknown	None	degV family protein
Cphy2582	1229.6	238.794	2220.41	9.29844	3.21699	2.43837e-09	envelope	None	Serine-type D-Ala-D-Ala carboxypeptidase
Cphy1476	6263.23	10493.6	2032.87	0.193725	-2.36792	3.87889e-09	None	None	C_GCAxxG_C_C family protein
Cphy1199	1414.59	259.611	2569.56	9.89774	3.3071	5.05762e-09	None	None	glycosyltransferase
Cphy1714	4948.36	983.452	8913.26	9.06324	3.18003	5.19892e-09	carbohydrate transport and metabolism	GH85,CBM32	glycoside hydrolase family protein
Cphy2031	186.561	40.036	333.086	8.31968	3.05653	6.80576e-09	carbohydrate transport and metabolism	None	class II aldolase/adducin family protein
Cphy2317	1984.78	215.214	3754.35	17.4447	4.12472	8.61548e-09	None	None	germination protease
Cphy3824	8005.96	1714.23	14297.7	8.34057	3.06015	9.42949e-09	None	None	CotS family spore coat protein
Cphy0538	1916.84	635.338	3198.34	5.03408	2.33173	1.30632e-08	carbohydrate transport and metabolism	CE4	polysaccharide deacetylase
Cphy0263	3479.54	1212.1	5746.98	4.74135	2.2453	1.69093e-08	general	None	von Willebrand factor type A
Cphy1748	682.911	215.547	1150.27	5.33653	2.4159	1.77294e-08	None	None	hypothetical protein
Cphy1557	976.408	166.099	1786.72	10.757	3.4272	2.409e-08	None	None	hypothetical protein
Cphy0888	5413.95	539.543	10288.4	19.0686	4.25313	2.45272e-08	None	None	hypothetical protein
Cphy1889	37148.1	1430.63	72865.7	50.9326	5.67052	3.15424e-08	motility	None	Ig domain-containing protein
Cphy0601	3376.93	832.34	5921.52	7.1143	2.83072	3.25419e-08	carbohydrate transport and metabolism	CE4	polysaccharide deacetylase
Cphy3831	657.476	213.609	1101.34	5.15588	2.36622	3.44444e-08	amino acid transport and metabolism	None	gluconate transporter
Cphy1079	506.02	117.09	894.951	7.64328	2.93419	4.38219e-08	None	None	hypothetical protein
Cphy2233	209.524	62.1506	356.897	5.74245	2.52167	5.01719e-08	None	None	hypothetical protein
Cphy3453	28989	49412.1	8565.9	0.173356	-2.52819	6.35812e-08	general	None	FAD dependent oxidoreductase
Cphy3860	769.879	268.453	1271.3	4.73566	2.24357	6.61998e-08	carbohydrate transport and metabolism	None	binding-protein-dependent transport systems inner membrane component
Cphy3759	4368.16	1598.45	7137.86	4.46549	2.15882	6.7126e-08	None	None	PT repeat-containing protein
Cphy3264	1947.73	307.084	3588.37	11.6853	3.54662	7.46349e-08	None	None	Ig domain-containing protein
Cphy0724	4665.33	7611.67	1718.98	0.225836	-2.14666	7.76846e-08	envelope	None	NLP/P60 protein
Cphy2570	684.031	177.414	1190.65	6.71114	2.74656	8.4983e-08	carbohydrate transport and metabolism	None	binding-protein-dependent transport systems inner membrane component
Cphy0849	847.29	284.529	1410.05	4.95573	2.3091	9.49157e-08	amino acid transport and metabolism	None	ABC transporter related
Cphy0419	26541.7	10018.8	43064.6	4.29837	2.10379	1.023e-07	carbohydrate transport and metabolism	None	glucose-6-phosphate isomerase
Cphy2032	752.708	261.307	1244.11	4.7611	2.25129	1.2809e-07	nucleotide transport and metabolism	None	inosine guanosine and xanthosine phosphorylase family protein
Cphy3885	7674.95	12386.5	2963.39	0.239243	-2.06345	1.34498e-07	energy production	None	flavocytochrome c
Cphy2751	1344.76	2196.31	493.209	0.224562	-2.15481	1.36498e-07	nucleotide transport and metabolism	None	aspartate carbamoyltransferase regulatory subunit
Cphy2035	510.77	172.48	849.06	4.92267	2.29944	1.61459e-07	general	None	ABC transporter related
Cphy3896	5608.61	530.456	10686.8	20.1464	4.33245	2.32645e-07	None	None	hypothetical protein
Cphy0847	1512.25	580.905	2443.6	4.20654	2.07263	3.14835e-07	amino acid transport and metabolism	None	amino acid ABC transporter periplasmic protein
Cphy1744	933.48	1516.61	350.349	0.231008	-2.11399	3.30027e-07	general	None	short-chain dehydrogenase/reductase SDR
Cphy1196	182.369	63.0246	301.713	4.78722	2.25919	3.35716e-07	None	None	hypothetical protein
Cphy2807	2263.5	871.197	3655.81	4.1963	2.06912	3.64351e-07	general	GT2	glycosyl transferase family protein
Cphy3679	5812.98	2325.13	9300.84	4.00013	2.00005	3.79322e-07	envelope	None	dTDP-4-dehydrorhamnose reductase
Cphy0761	841.738	1364.17	319.303	0.234064	-2.09503	4.45611e-07	translation	None	tyrosyl-tRNA synthetase
Cphy1704	3080.18	356.451	5803.91	16.2825	4.02525	4.6924e-07	carbohydrate transport and metabolism	None	hypothetical protein
Cphy1198	1468.65	247.601	2689.7	10.863	3.44135	4.76196e-07	None	None	hypothetical protein
Cphy1189	93797	149817	37776.7	0.252152	-1.98763	5.09701e-07	None	None	peptidase domain-containing protein
Cphy1190	616.377	1009.46	223.291	0.221198	-2.17659	5.14148e-07	None	None	hypothetical protein
Cphy1174	98.5449	22.0875	175.002	7.92314	2.98607	5.22791e-07	energy production	None	pyruvate formate-lyase
Cphy2036	349.777	118.485	581.07	4.90417	2.29401	5.84892e-07	general	None	inner-membrane translocator
Cphy1022	2599.36	4168.84	1029.87	0.247041	-2.01718	6.12001e-07	energy production	None	Na+/H+ antiporter NhaC
Cphy0604	2749.12	4393.99	1104.25	0.251309	-1.99246	6.15892e-07	motility	None	methyl-accepting chemotaxis sensory transducer
Cphy2104	4448.09	7075.36	1820.82	0.257347	-1.95821	6.49616e-07	amino acid transport and metabolism	None	gluconate transporter
Cphy1201	819.482	110.736	1528.23	13.8006	3.78666	6.679e-07	envelope	None	exopolysaccharide biosynthesis polyprenyl glycosylphosphotransferase
Cphy0560	12600.3	5162.52	20038	3.88144	1.95659	6.89538e-07	inorganic ion transport and metabolism	None	periplasmic binding protein
Cphy3886	6952.04	11013.6	2890.52	0.262451	-1.92988	1.05679e-06	signal transduction	None	integral membrane sensor signal transduction histidine kinase
Cphy3122	3907.94	1622.48	6193.4	3.81723	1.93253	1.08683e-06	energy production	None	2-oxoglutarate ferredoxin oxidoreductase subunit beta
Cphy2030	315.268	109.55	520.986	4.7557	2.24966	1.09086e-06	carbohydrate transport and metabolism	None	DeoR family transcriptional regulator
Cphy1758	2529.72	3993.5	1065.93	0.266917	-1.90554	1.14909e-06	general	None	sodium:neurotransmitter symporter
Cphy3448	2525.22	4029.44	1021	0.253385	-1.9806	1.14977e-06	None	None	hypothetical protein
Cphy0848	679.842	237.692	1121.99	4.72037	2.2389	1.18644e-06	amino acid transport and metabolism	None	polar amino acid ABC transporter, inner membrane subunit
Cphy2289	1698.49	460.386	2936.59	6.37854	2.67323	1.24269e-06	envelope	None	peptidase M23B
Cphy0085	13429.2	5677.48	21181	3.73069	1.89944	1.43216e-06	None	None	hypothetical protein
Cphy3678	4573.77	1945.49	7202.04	3.70191	1.88827	1.54517e-06	envelope	None	dTDP-4-dehydrorhamnose 3,5-epimerase
Cphy2033	755.6	298.803	1212.4	4.05752	2.0206	1.62833e-06	translation	None	aIF-2BI family translation initiation factor
Cphy3680	8237.16	3529.78	12944.5	3.66723	1.87469	1.66224e-06	envelope	None	dTDP-glucose 4,6-dehydratase
Cphy2105	771.058	321.68	1220.44	3.79394	1.9237	1.71758e-06	None	GH11	endo-1,4-beta-xylanase
Cphy3858	28137.3	12138	44136.6	3.63624	1.86245	2.05748e-06	carbohydrate transport and metabolism	None	extracellular solute-binding protein
Cphy1308	917.449	378.166	1456.73	3.85209	1.94564	2.28253e-06	None	GH87	APHP domain-containing protein
Cphy3779	462.368	181.398	743.337	4.09782	2.03486	2.29394e-06	general	None	hypothetical protein
Cphy1203	517.57	62.7912	972.349	15.4854	3.95284	2.39096e-06	unknown	GT1	glycosyltransferase family 28 protein
Cphy0315	96701	151529	41873	0.276337	-1.8555	2.44903e-06	motility	None	flagellin domain-containing protein
Cphy0058	4863.75	2087.42	7640.08	3.66007	1.87187	2.49865e-06	energy production	None	aldehyde oxidase and xanthine dehydrogenase molybdopterin binding
Cphy1806	1507.8	410.768	2604.82	6.34134	2.66479	2.54391e-06	None	None	hypothetical protein
Cphy2103	2522.83	3953.18	1092.49	0.276357	-1.85539	2.5961e-06	carbohydrate transport and metabolism	None	hydroxypyruvate reductase
Cphy3368	14148.7	1860.89	26436.4	14.2063	3.82846	3.96824e-06	None	GH48,CBM3	cellulose 1,4-beta-cellobiosidase
Cphy2350	246.971	106.122	387.82	3.65448	1.86966	4.17634e-06	carbohydrate transport and metabolism	GH13	alpha amylase catalytic region
Cphy3123	6637.65	2943.52	10331.8	3.51	1.81147	4.21133e-06	energy production	None	pyruvate flavodoxin/ferredoxin oxidoreductase domain-containing protein
Cphy1687	5729.66	1023.04	10436.3	10.2012	3.35067	4.27112e-06	carbohydrate transport and metabolism	CBM36,CE4	polysaccharide deacetylase
Cphy1456	4939.12	7653.16	2225.08	0.29074	-1.7822	4.35475e-06	None	None	hypothetical protein
Cphy1809	12233.7	5492.89	18974.4	3.45436	1.78842	4.53866e-06	translation	None	ribosomal 5S rRNA E-loop binding protein Ctc/L25/TL5
Cphy1202	1179.83	138.914	2220.74	15.9864	3.99877	4.73216e-06	envelope	GT1	oligosaccharide biosynthesis protein Alg14-like protein
Cphy2973	2081.22	3271.62	890.813	0.272285	-1.87681	4.78196e-06	None	None	hypothetical protein
Cphy2246	2696.58	1187.39	4205.77	3.54202	1.82457	5.05886e-06	None	None	hypothetical protein
Cphy1249	1478.78	171.001	2786.56	16.2956	4.02641	5.19016e-06	None	None	dipicolinate synthase subunit A
Cphy3611	54769.3	24627.2	84911.4	3.44787	1.78571	5.37483e-06	carbohydrate transport and metabolism	None	ABC transporter related
Cphy2062	288.401	84.0184	492.783	5.86519	2.55218	5.95871e-06	defense	None	ABC transporter related
Cphy2235	168.135	25.776	310.494	12.0459	3.59047	6.18932e-06	transcription	None	GntR family transcriptional regulator
Cphy0253	2621.54	4067.74	1175.35	0.288944	-1.79114	6.20386e-06	None	None	hypothetical protein
Cphy1718	986.29	87.7909	1884.79	21.4691	4.42419	6.61841e-06	carbohydrate transport and metabolism	GH130	glycosidase PH1107-related
Cphy2750	3873.14	5997.89	1748.38	0.2915	-1.77843	6.71635e-06	nucleotide transport and metabolism	None	aspartate carbamoyltransferase catalytic subunit
Cphy3794	50148.8	5174.24	95123.4	18.384	4.20038	7.15768e-06	None	None	peptidoglycan-binding LysM
Cphy1940	376.765	600.1	153.43	0.255673	-1.96763	7.53165e-06	unknown	None	SCP-like extracellular
Cphy3681	7278.63	3329.2	11228.1	3.3726	1.75386	7.59159e-06	envelope	None	glucose-1-phosphate thymidylyltransferase
Cphy3862	2710.15	1240.37	4179.94	3.36991	1.75271	7.80309e-06	carbohydrate transport and metabolism	GH10,GH10,CE15	endo-1,4-beta-xylanase
Cphy0821	27946.1	3561.4	52330.8	14.6939	3.87714	8.21672e-06	None	None	hypothetical protein
Cphy0987	296.146	124.793	467.499	3.74621	1.90543	8.38595e-06	energy production	None	desulfoferrodoxin ferrous iron-binding region
Cphy0562	14385.2	6406.91	22363.5	3.49053	1.80345	9.12399e-06	coenzyme transport and metabolism	None	ABC transporter related
Cphy3870	5246.48	8111.33	2381.63	0.293617	-1.76799	9.23168e-06	inorganic ion transport and metabolism	None	hypothetical protein
Cphy2282	1315.81	2044.24	587.376	0.287332	-1.79921	1.02886e-05	None	None	hypothetical protein
Cphy0884	1431.34	295.723	2566.97	8.68032	3.11775	1.05218e-05	unknown	None	SNARE associated Golgi protein
Cphy3447	3798.71	5864.41	1733.01	0.295514	-1.7587	1.11205e-05	energy production	None	H+transporting two-sector ATPase C (AC39) subunit
Cphy2276	520.516	220.128	820.903	3.7292	1.89887	1.15492e-05	carbohydrate transport and metabolism	CBM35,GH26	Mannan endo-1,4-beta-mannosidase
Cphy0025	11232	17182.4	5281.59	0.307384	-1.70189	1.1688e-05	general	None	methionyl-tRNA synthetase
Cphy0136	2600.49	1133.45	4067.54	3.58865	1.84344	1.24925e-05	None	None	hypothetical protein
Cphy1146	706.313	126.312	1286.31	10.1836	3.34818	1.25435e-05	carbohydrate transport and metabolism	None	rhamnulokinase
Cphy2257	17041.1	26019.4	8062.87	0.309879	-1.69022	1.45329e-05	unknown	None	hypothetical protein
Cphy3108	1915.05	858.707	2971.39	3.46031	1.7909	1.81446e-05	amino acid transport and metabolism	None	extracellular solute-binding protein
Cphy0561	12669.7	5453	19886.4	3.64687	1.86666	1.92198e-05	inorganic ion transport and metabolism	None	transport system permease protein
Cphy1204	1293.43	165.741	2421.11	14.6078	3.86867	2.09374e-05	envelope	GT4	glycosyl transferase group 1
Cphy1179	116.549	37.7263	195.372	5.17867	2.37258	2.16859e-05	amino acid transport and metabolism	None	alcohol dehydrogenase
Cphy3163	225.71	93.2137	358.206	3.84285	1.94218	2.20733e-05	amino acid transport and metabolism	None	leucyl aminopeptidase (aminopeptidase T)-like protein
Cphy3512	31489.6	13760.7	49218.6	3.57677	1.83866	2.24021e-05	envelope	None	cell wall hydrolase SleB
Cphy0734	369.81	585.933	153.687	0.262295	-1.93074	2.24357e-05	inorganic ion transport and metabolism	None	periplasmic binding protein
Cphy0717	406.011	182.041	629.981	3.46065	1.79104	2.38458e-05	unknown	None	hypothetical protein
Cphy0725	12718.3	6158.63	19278.1	3.13025	1.64628	2.74095e-05	None	None	hypothetical protein
Cphy3435	422.846	192.928	652.764	3.38347	1.7585	2.83397e-05	None	None	hypothetical protein
Cphy1724	2053.76	994.676	3112.85	3.12951	1.64594	2.96316e-05	defense	None	multi anti extrusion protein MatE
Cphy1771	345.521	56.5488	634.493	11.2203	3.48804	2.96741e-05	None	None	hypothetical protein
Cphy3572	62.5183	15.7907	109.246	6.91836	2.79043	2.98984e-05	None	None	hypothetical protein
Cphy2081	2774.65	4280.54	1268.75	0.296398	-1.75439	3.11162e-05	general	None	small GTP-binding protein
Cphy0850	11269.9	5161.67	17378.1	3.36676	1.75136	3.45567e-05	None	None	hypothetical protein
Cphy3766	1442.92	353.864	2531.97	7.15521	2.83899	3.6818e-05	amino acid transport and metabolism	None	hydantoinase/oxoprolinase
Cphy1178	175.838	66.3575	285.318	4.29971	2.10424	4.09206e-05	energy production	None	aldehyde dehydrogenase
Cphy2286	1782.5	2703.76	861.242	0.318535	-1.65048	4.1049e-05	nucleotide transport and metabolism	None	dihydroorotate dehydrogenase 1B
Cphy3528	25843.1	38858.8	12827.3	0.330101	-1.59902	4.35469e-05	signal transduction	None	response regulator receiver protein
Cphy2285	4270.5	6419.99	2121.01	0.330376	-1.59782	4.62758e-05	nucleotide transport and metabolism	None	orotate phosphoribosyltransferase
Cphy3345	2970.41	4489.53	1451.28	0.323259	-1.62924	4.76267e-05	carbohydrate transport and metabolism	None	phosphofructokinase
Cphy1622	32.5747	4.12545	61.024	14.7921	3.88675	5.0874e-05	None	None	hypothetical protein
Cphy3367	23433.4	2650.21	44216.7	16.6842	4.06041	5.26797e-05	None	GH9,CBM3,CBM3	cellulose 1,4-beta-cellobiosidase
Cphy3852	3379.86	354.869	6404.85	18.0485	4.17381	5.34026e-05	unknown	None	hypothetical protein
Cphy0748	17237.2	25754.1	8720.37	0.338601	-1.56234	5.43738e-05	translation	None	threonyl-tRNA synthetase
Cphy3558	46033.9	23406.3	68661.5	2.93347	1.55261	5.55779e-05	energy production	None	pyruvate flavodoxin/ferredoxin oxidoreductase domain-containing protein
Cphy1038	3318.45	4982.65	1654.26	0.332004	-1.59073	5.69285e-05	None	None	hypothetical protein
Cphy3887	5060.44	7578.2	2542.68	0.335525	-1.57551	5.86532e-05	signal transduction	None	two component AraC family transcriptional regulator
Cphy1853	1177.03	1769.86	584.206	0.330086	-1.59909	6.19123e-05	None	None	hypothetical protein
Cphy0566	21119.9	31489.3	10750.5	0.341402	-1.55046	6.48515e-05	motility	None	methyl-accepting chemotaxis sensory transducer
Cphy0473	1491.94	2252.16	731.726	0.3249	-1.62193	6.55917e-05	replication	None	hypothetical protein
Cphy1887	3242.79	649.845	5835.74	8.9802	3.16675	6.61073e-05	None	None	hypothetical protein
Cphy1688	1107.76	332.349	1883.18	5.66626	2.5024	6.81493e-05	signal transduction	None	two component regulator propeller domain-containing protein
Cphy1847	910.887	126.538	1695.24	13.3971	3.74384	7.31521e-05	carbohydrate transport and metabolism	CE4	polysaccharide deacetylase
Cphy1957	889.5	436.574	1342.43	3.07491	1.62054	7.74558e-05	general	None	DNA internalization-related competence protein ComEC/Rec2
Cphy3107	681.331	264.339	1098.32	4.15498	2.05484	8.17707e-05	amino acid transport and metabolism	None	binding-protein-dependent transport systems inner membrane component
Cphy2439	12960.8	6742.69	19179	2.84441	1.50813	8.28e-05	replication	None	recA protein
Cphy1571	2069.42	267.561	3871.28	14.4688	3.85487	8.30784e-05	None	None	peptidase S8/S53 subtilisin kexin sedolisin
Cphy2247	1150.14	570.304	1729.98	3.03343	1.60095	8.42454e-05	None	None	hypothetical protein
Cphy3441	10438.2	15495.8	5380.54	0.347226	-1.52605	8.43885e-05	energy production	None	V-type ATP synthase subunit B
Cphy2709	1108.78	1677.84	539.719	0.321676	-1.63632	8.50181e-05	None	None	flagellar operon protein
Cphy1207	1202.02	168.148	2235.88	13.2971	3.73304	8.6159e-05	None	None	putative hexapeptide transferase family protein
Cphy3202	45504.9	23453.8	67556	2.88039	1.52626	8.75919e-05	carbohydrate transport and metabolism	GH5,CBM46,CBM2	cellulase
Cphy2942	1008.78	138.778	1878.78	13.538	3.75894	8.76194e-05	inorganic ion transport and metabolism	None	ATPase, P-type (transporting), HAD superfamily, subfamily IC
Cphy1855	809.066	1222.2	395.931	0.32395	-1.62616	9.28308e-05	None	None	hypothetical protein
Cphy0998	491.411	750.359	232.463	0.309803	-1.69058	9.45045e-05	unknown	None	hypothetical protein
Cphy0524	21441.9	31774.6	11109.2	0.349625	-1.51612	9.78861e-05	energy production	None	rubrerythrin
Cphy3688	706.681	250.467	1162.9	4.64291	2.21503	9.89359e-05	inorganic ion transport and metabolism	None	ATPase, P-type (transporting), HAD superfamily, subfamily IC
Cphy1514	174.496	73.7073	275.284	3.73483	1.90104	9.91278e-05	energy production	None	NADH:flavin oxidoreductase/NADH oxidase
Cphy1448	6092.13	9015.43	3168.84	0.35149	-1.50844	9.95226e-05	inorganic ion transport and metabolism	None	phosphonate ABC transporter, periplasmic phosphonate-binding protein
Cphy2710	3492.15	5220.07	1764.23	0.337971	-1.56503	9.98982e-05	motility	None	flagellar hook capping protein
Cphy2132	6739.11	3493.82	9984.4	2.85773	1.51487	0.000118714	inorganic ion transport and metabolism	None	ATPase, P-type (transporting), HAD superfamily, subfamily IC
Cphy1719	1543.51	119.535	2967.48	24.8252	4.63373	0.000119763	unknown	GH125	hypothetical protein
Cphy1450	1409.4	2099.87	718.922	0.342365	-1.54639	0.000123861	inorganic ion transport and metabolism	None	phosphonate ABC transporter, inner membrane subunit
Cphy2764	2389.52	3545.81	1233.23	0.347801	-1.52367	0.000125784	coenzyme transport and metabolism	None	FolC bifunctional protein
Cphy1457	7846.26	11515.8	4176.68	0.36269	-1.46319	0.000125962	defense	None	beta-lactamase
Cphy1132	6202.06	9153.72	3250.4	0.35509	-1.49374	0.000131846	carbohydrate transport and metabolism	None	putative solute-binding component of ABC transporter
Cphy3525	2300.33	1210.41	3390.26	2.80092	1.4859	0.000134417	inorganic ion transport and metabolism	None	FeoA family protein
Cphy1574	1706.72	257.301	3156.15	12.2663	3.61663	0.00013905	None	None	peptidase S8/S53 subtilisin kexin sedolisin
Cphy0059	1209.86	620.293	1799.43	2.90094	1.53652	0.000145591	energy production	None	molybdopterin dehydrogenase FAD-binding
Cphy1576	6564.31	1294.35	11834.3	9.14302	3.19267	0.000151994	None	None	peptidase S8/S53 subtilisin kexin sedolisin
Cphy1208	637.44	114.083	1160.8	10.175	3.34696	0.00015228	None	None	O-antigen polymerase
Cphy0294	399.864	200.579	599.148	2.9871	1.57874	0.000153604	None	None	hypothetical protein
Cphy1856	2670.3	3935.24	1405.35	0.35712	-1.48552	0.00015546	transcription	None	TetR family transcriptional regulator
Cphy3871	585.477	885.826	285.128	0.321878	-1.63541	0.000155873	None	None	hypothetical protein
Cphy3446	6460.52	9547.43	3373.62	0.353353	-1.50082	0.000156022	energy production	None	V-type ATPase 116 kDa subunit
Cphy3603	1540.89	2274.16	807.612	0.355125	-1.4936	0.00015607	amino acid transport and metabolism	None	homoserine dehydrogenase
Cphy1812	16595	2086.61	31103.4	14.9062	3.89784	0.000157146	energy production	None	membrane-bound proton-translocating pyrophosphatase
Cphy1256	66.1712	20.326	112.016	5.51099	2.46231	0.000160535	unknown	None	hypothetical protein
Cphy1747	6507.81	1318.2	11697.4	8.87379	3.14955	0.000166724	posttranslational modifications	None	peptidase S8/S53 subtilisin kexin sedolisin
Cphy1206	1229.57	221.337	2237.8	10.1104	3.33777	0.000168062	envelope	GT4	glycosyl transferase group 1
Cphy0602	53.6557	0.84681	106.465	125.724	6.97412	0.000171701	None	None	hypothetical protein
Cphy1035	8957.92	13138.2	4777.63	0.363644	-1.4594	0.000176606	motility	None	methyl-accepting chemotaxis sensory transducer
Cphy3604	361.556	545.283	177.83	0.326124	-1.61651	0.000178056	general	None	hypothetical protein
Cphy2676	6048.92	1519.34	10578.5	6.96258	2.79962	0.000178148	None	None	hypothetical protein
Cphy1283	1795.42	938.048	2652.8	2.82799	1.49978	0.000182377	unknown	None	hypothetical protein
Cphy0472	26757.2	39030.7	14483.7	0.371085	-1.43018	0.00018575	translation	None	valyl-tRNA synthetase
Cphy0336	8585.86	12600.1	4571.61	0.362823	-1.46266	0.000187595	carbohydrate transport and metabolism	None	6-phosphofructokinase
Cphy2519	1711.66	93.7431	3329.57	35.518	5.15048	0.000191995	None	None	hypothetical protein
Cphy1743	1295.29	1908.66	681.928	0.357281	-1.48487	0.000196136	energy production	None	NADH:flavin oxidoreductase/NADH oxidase
Cphy1575	3426.72	608.734	6244.71	10.2585	3.35875	0.000200272	None	None	peptidase S8/S53 subtilisin kexin sedolisin
Cphy3121	5434.35	2902.73	7965.98	2.7443	1.45644	0.000203638	energy production	None	rubrerythrin
Cphy3536	7422.47	10773.4	4071.52	0.377922	-1.40384	0.000207527	amino acid transport and metabolism	None	extracellular ligand-binding receptor
Cphy3825	3092.34	1621.28	4563.4	2.81469	1.49298	0.000210407	None	None	hypothetical protein
Cphy2918	3722.68	2011	5434.37	2.70232	1.4342	0.000212011	None	None	hypothetical protein
Cphy1854	1073.27	1580.86	565.676	0.357828	-1.48266	0.000215224	None	None	hypothetical protein
Cphy0624	77448.2	34487.9	120409	3.49132	1.80377	0.000216245	carbohydrate transport and metabolism	CBM22,GH10,CBM3	endo-1,4-beta-xylanase
Cphy3411	1843.22	2714.11	972.32	0.358246	-1.48098	0.000219189	None	None	hypothetical protein
Cphy1659	1200.35	555.93	1844.76	3.31833	1.73046	0.0002234	general	None	alpha/beta hydrolase fold
Cphy2569	10180	4813.69	15546.4	3.22963	1.69137	0.000228482	carbohydrate transport and metabolism	None	extracellular solute-binding protein
Cphy2587	3546.63	674.386	6418.88	9.5181	3.25067	0.000232224	envelope	None	Serine-type D-Ala-D-Ala carboxypeptidase
Cphy1011	1170.24	235.529	2104.96	8.93717	3.15982	0.000239916	None	None	hypothetical protein
Cphy2037	436.143	218.172	654.115	2.99817	1.58408	0.000259165	general	None	inner-membrane translocator
Cphy2588	197.925	98.281	297.57	3.02775	1.59824	0.000270085	None	None	hypothetical protein
Cphy0480	134.399	38.4781	230.321	5.98576	2.58153	0.000286799	None	None	stage V sporulation protein AD
Cphy1623	191.301	86.5749	296.027	3.41931	1.77371	0.000287099	None	None	hypothetical protein
Cphy2974	7730.51	11269.8	4191.19	0.371895	-1.42703	0.000290599	None	None	hypothetical protein
Cphy2468	725.406	146.047	1304.76	8.93388	3.15929	0.000300407	transcription	None	sporulation sigma factor SigG
Cphy2711	11484.3	16739.3	6229.37	0.372141	-1.42608	0.00030749	motility	None	flagellar hook-length control protein
Cphy1722	2914.19	1603.24	4225.14	2.63539	1.39801	0.000311708	signal transduction	None	two component AraC family transcriptional regulator
Cphy2523	1521.31	72.9012	2969.73	40.7363	5.34824	0.000311806	None	None	hypothetical protein
Cphy0675	833.259	391.165	1275.35	3.2604	1.70505	0.000327268	None	None	hypothetical protein
Cphy1210	1629.16	181.534	3076.79	16.9488	4.08312	0.000337096	envelope	None	nucleotide sugar dehydrogenase
Cphy0210	10071.4	2381.69	17761.2	7.45738	2.89867	0.000338665	None	None	sporulation transcriptional regulator SpoIIID
Cphy3476	11348	16411.4	6284.57	0.382939	-1.38481	0.000339926	translation	None	phenylalanyl-tRNA synthetase, beta subunit
Cphy3804	5172.18	2338.91	8005.45	3.42273	1.77515	0.000343479	energy production	None	NADH dehydrogenase (quinone)
Cphy2128	11431.9	2553.91	20309.9	7.95247	2.9914	0.000345517	carbohydrate transport and metabolism	CBM35,GH26,CBM3	mannan endo-1,4-beta-mannosidase
Cphy0921	1101.13	1610.13	592.123	0.367748	-1.44321	0.000360903	None	None	hypothetical protein
Cphy1168	4966.95	2753.61	7180.29	2.6076	1.38272	0.000361601	transcription	None	AraC family transcriptional regulator
Cphy3778	655.499	350.832	960.165	2.73682	1.4525	0.00037027	general	None	hypothetical protein
Cphy0563	17736.6	9867.92	25605.3	2.5948	1.37562	0.00037243	None	None	S-layer domain-containing protein
Cphy2521	471.15	34.5996	907.7	26.2344	4.71339	0.000387236	None	None	stage III sporulation protein AD
Cphy3509	1674.79	788.495	2561.09	3.24808	1.69959	0.000391856	None	None	Ig domain-containing protein
Cphy0764	1473.24	2159.2	787.282	0.364618	-1.45554	0.000402281	general	None	basic membrane lipoprotein
Cphy0382	7155.03	10361.1	3948.95	0.381132	-1.39164	0.000403882	motility	None	methyl-accepting chemotaxis sensory transducer
Cphy1094	301.238	149.806	452.671	3.02172	1.59537	0.000412315	transcription	None	ECF subfamily RNA polymerase sigma-24 factor
Cphy0481	53.0206	22.4023	83.6388	3.73349	1.90053	0.000414001	None	None	stage V sporulation protein AE
Cphy1068	8078.94	4521.11	11636.8	2.57388	1.36394	0.000421815	inorganic ion transport and metabolism	None	ABC-type phosphate transport system periplasmic component-like protein
Cphy3008	839.82	452.935	1226.71	2.70835	1.43741	0.000428952	defense	None	ABC transporter related
Cphy0632	1762.68	908.334	2617.02	2.88112	1.52663	0.000434949	inorganic ion transport and metabolism	None	ATPase, P-type (transporting), HAD superfamily, subfamily IC
Cphy1177	79.048	30.2705	127.825	4.22277	2.07819	0.00043704	carbohydrate transport and metabolism	None	class II aldolase/adducin family protein
Cphy1516	2378.59	3431.42	1325.76	0.386359	-1.37199	0.000446893	energy production	None	molybdopterin dehydrogenase FAD-binding
Cphy1572	1837.81	225.052	3450.57	15.3323	3.9385	0.000473369	None	None	peptidase S8/S53 subtilisin kexin sedolisin
Cphy1975	10934.5	15748	6121.05	0.388689	-1.36331	0.000481121	motility	None	Ig domain-containing protein
Cphy3300	1474.46	190.778	2758.15	14.4573	3.85373	0.000492965	envelope	None	putative poly-gamma-glutamate biosynthesis (capsule formation)-like protein
Cphy3415	3860.36	5571.62	2149.11	0.385725	-1.37436	0.000497848	None	None	hypothetical protein
Cphy0406	5058.75	7273.84	2843.66	0.390943	-1.35497	0.000515175	carbohydrate transport and metabolism	None	histidine triad (HIT) protein
Cphy1209	919.827	116.965	1722.69	14.7282	3.88051	0.000517432	general	None	polysaccharide biosynthesis protein
Cphy0316	2373.19	3415.05	1331.32	0.389839	-1.35905	0.000518366	None	None	FliB family protein
Cphy1080	903.023	491.511	1314.54	2.67448	1.41926	0.000520339	posttranslational modifications	None	peptidase U32
Cphy0067	12768.4	18363.4	7173.44	0.390639	-1.35609	0.000522742	None	None	hypothetical protein
Cphy3570	809.66	438.621	1180.7	2.69185	1.4286	0.000530145	None	None	hypothetical protein
Cphy1172	1240.8	1794.53	687.079	0.382875	-1.38506	0.000531899	motility	None	methyl-accepting chemotaxis sensory transducer
Cphy3054	814.713	464.342	1165.08	2.5091	1.32717	0.000535793	amino acid transport and metabolism	None	spermidine synthase
Cphy2780	113.06	26.7585	199.361	7.45038	2.89731	0.000538092	energy production	None	rubrerythrin
Cphy3225	4080.88	5894.75	2267.01	0.384581	-1.37864	0.000541915	None	None	hypothetical protein
Cphy1749	2639.32	918.45	4360.19	4.74733	2.24712	0.000549866	None	None	hypothetical protein
Cphy1213	3846.56	538.533	7154.59	13.2853	3.73176	0.000550396	cell cycle	None	exopolysaccharide tyrosine-protein kinase
Cphy3477	4376.07	6281.09	2471.05	0.39341	-1.34589	0.000576777	translation	None	phenylalanyl-tRNA synthetase, alpha subunit
Cphy2677	10162.3	3103.48	17221	5.54894	2.47221	0.000580271	general	None	radical SAM domain-containing protein
Cphy1451	1182.12	1706.56	657.669	0.385377	-1.37566	0.000606108	inorganic ion transport and metabolism	None	phosphonate ABC transporter, inner membrane subunit
Cphy1317	12598.6	5031.13	20166.2	4.00828	2.00298	0.000616068	energy production	None	FAD linked oxidase domain-containing protein
Cphy3669	18299.3	26230.4	10368.2	0.395273	-1.33908	0.000621368	motility	None	methyl-accepting chemotaxis sensory transducer
Cphy1805	1003.29	285.629	1720.96	6.02515	2.591	0.000622658	unknown	None	XRE family transcriptional regulator
Cphy1212	1982.88	290.769	3674.99	12.6388	3.65979	0.000626692	carbohydrate transport and metabolism	None	protein-tyrosine-phosphatase
Cphy1200	497.746	116.159	879.334	7.57009	2.92031	0.00067244	None	None	hypothetical protein
Cphy0851	1030.6	1494.66	566.534	0.379039	-1.39958	0.000682662	signal transduction	None	two component LuxR family transcriptional regulator
Cphy1721	4591.3	2654.43	6528.16	2.45934	1.29827	0.000683075	signal transduction	None	histidine kinase internal region
Cphy2596	11161.3	15924.7	6397.94	0.401763	-1.31558	0.000688223	None	None	Ig domain-containing protein
Cphy3224	1824.32	2696.83	951.817	0.35294	-1.50251	0.000695002	None	None	hypothetical protein
Cphy1713	836.59	171.796	1501.38	8.73936	3.12753	0.000696627	None	CBM32	coagulation factor 5/8 type domain-containing protein
Cphy3520	1820.12	1030.34	2609.91	2.53306	1.34088	0.000708023	general	None	hypothetical protein
Cphy2627	16875.8	9840.49	23911.1	2.42987	1.28088	0.000709286	envelope	None	hypothetical protein
Cphy2084	23983.8	34280.8	13686.8	0.399257	-1.32461	0.000710382	motility	None	methyl-accepting chemotaxis sensory transducer
Cphy0845	34564.2	19961.4	49167.1	2.46311	1.30048	0.000725853	None	None	hypothetical protein
Cphy0456	1735.7	749.278	2722.11	3.63298	1.86115	0.000742434	None	None	hypothetical protein
Cphy0893	1841.81	422.692	3260.94	7.71469	2.94761	0.000748532	inorganic ion transport and metabolism	None	catalase
Cphy2432	4111.23	5892.72	2329.74	0.395359	-1.33876	0.000758025	None	None	hypothetical protein
Cphy0362	5846.39	8338.68	3354.09	0.402233	-1.3139	0.000759061	general	None	ABC transporter related
Cphy1034	2045.51	2931.9	1159.13	0.395353	-1.33879	0.000767951	nucleotide transport and metabolism	None	NUDIX hydrolase
Cphy0956	856.166	1236.08	476.251	0.385291	-1.37598	0.000780314	translation	None	alanyl-tRNA synthetase
Cphy1588	1610.57	2307.28	913.864	0.396079	-1.33614	0.000782379	unknown	None	SecC motif-containing protein
Cphy0104	14288.2	20282.1	8294.4	0.408952	-1.29	0.000800554	amino acid transport and metabolism	None	phosphoribosylpyrophosphate synthetase
Cphy2993	57.0546	21.6641	92.445	4.2672	2.09329	0.000822877	None	None	putative phage-related DNA binding protein
Cphy3909	7630.91	10864.2	4397.63	0.404781	-1.30478	0.000834001	transcription	None	AbrB family transcriptional regulator
Cphy2842	10975	15629.8	6320.33	0.404378	-1.30622	0.000846459	None	None	hypothetical protein
Cphy0739	3339.38	1698.39	4980.36	2.93241	1.55209	0.000869314	posttranslational modifications	None	thioredoxin
Cphy2670	187.987	80.2213	295.752	3.6867	1.88233	0.000903954	amino acid transport and metabolism	None	ABC transporter related
Cphy1372	1065.67	604.036	1527.3	2.5285	1.33828	0.000904955	coenzyme transport and metabolism	None	delta-aminolevulinic acid dehydratase
Cphy3569	143.742	61.1274	226.357	3.70305	1.88871	0.000919567	carbohydrate transport and metabolism	None	binding-protein-dependent transport systems inner membrane component
Cphy3854	2960.89	1716.79	4204.98	2.44932	1.29238	0.000921953	carbohydrate transport and metabolism	GH94	glycosyltransferase 36
Cphy0779	4833.34	6867.89	2798.8	0.40752	-1.29506	0.000938289	general	None	Cof-like hydrolase
Cphy1640	1963.73	570.218	3357.24	5.88765	2.55769	0.00094617	None	GH12	hypothetical protein
Cphy3394	65.7748	28.3571	103.192	3.63903	1.86355	0.000960718	general	None	FAD dependent oxidoreductase
Cphy1660	2465.85	1201.48	3730.22	3.10469	1.63445	0.000967759	energy production	None	NADH:flavin oxidoreductase/NADH oxidase
Cphy1370	1098.72	627.038	1570.4	2.50448	1.32451	0.000977495	coenzyme transport and metabolism	None	porphobilinogen deaminase
Cphy0120	273.689	394.489	152.889	0.387563	-1.3675	0.000982968	None	None	heavy metal transport/detoxification protein
Cphy3167	2982.6	4233.73	1731.47	0.408971	-1.28993	0.000999209	amino acid transport and metabolism	None	AzlC family protein
Cphy0133	73854.9	104204	43506	0.417508	-1.26012	0.0010332	replication	None	histone family protein DNA-binding protein
Cphy3104	907.426	287.819	1527.03	5.30553	2.4075	0.00103862	general	None	ABC transporter related
Cphy2674	2004.93	712.698	3297.16	4.62631	2.20986	0.00103897	general	None	hypothetical protein
Cphy3359	144.265	233.797	54.7339	0.234109	-2.09475	0.00105411	None	None	hypothetical protein
Cphy0924	1932.97	2747.82	1118.11	0.406909	-1.29722	0.00108347	None	None	hypothetical protein
Cphy1686	2516.6	495.813	4537.4	9.15143	3.194	0.00109204	carbohydrate transport and metabolism	None	hypothetical protein
Cphy1371	1403.34	805.241	2001.45	2.48552	1.31355	0.00109489	coenzyme transport and metabolism	None	uroporphyrin-III C-methyltransferase
Cphy0364	4595.54	6512.3	2678.78	0.411341	-1.28159	0.00112889	unknown	None	GPR1/FUN34/yaaH family protein
Cphy1980	303.71	163.832	443.588	2.70757	1.437	0.00113394	replication	None	ABC transporter related
Cphy2258	13548.8	19092.3	8005.28	0.419294	-1.25397	0.00113985	envelope	None	cell wall hydrolase/autolysin
Cphy3687	23777.5	14035.9	33519.1	2.3881	1.25586	0.00114674	transcription	None	DNA-directed RNA polymerase, beta subunit
Cphy2108	2113.39	1226.2	3000.57	2.44704	1.29104	0.00115312	carbohydrate transport and metabolism	CBM22,GH10	endo-1,4-beta-xylanase
Cphy2524	3362.9	194.782	6531.02	33.53	5.06738	0.00123513	unknown	None	stage III sporulation protein AA
Cphy1205	1748.48	258.243	3238.72	12.5414	3.64862	0.00123568	None	None	glycosyltransferase
Cphy3644	1981.8	1160.67	2802.92	2.41493	1.27198	0.0012401	translation	None	translation initiation factor IF-1
Cphy1948	20.835	5.85979	35.8103	6.11119	2.61145	0.00124655	amino acid transport and metabolism	None	N-acetyl-gamma-glutamyl-phosphate reductase
Cphy1211	1696.08	228.879	3163.29	13.8208	3.78877	0.00125132	carbohydrate transport and metabolism	None	NAD-dependent epimerase/dehydratase
Cphy3890	1268.39	1803.49	733.302	0.406602	-1.29831	0.00128044	None	None	hypothetical protein
Cphy2325	10001	14105.2	5896.85	0.418062	-1.25821	0.0012807	signal transduction	None	metal dependent phosphohydrolase
Cphy1175	21.8945	4.16617	39.6228	9.5106	3.24954	0.00132499	posttranslational modifications	None	glycyl-radical activating family protein
Cphy3683	53822.5	77613.2	30031.8	0.386942	-1.36981	0.00132966	carbohydrate transport and metabolism	None	fructose-1,6-bisphosphate aldolase, class II
Cphy2083	2416.77	3692.15	1141.39	0.309139	-1.69367	0.00134605	coenzyme transport and metabolism	None	biotin synthase
Cphy0313	1394.45	1981.96	806.944	0.407144	-1.29639	0.00136851	motility	None	flagellar protein FliS
Cphy1449	1389.05	1967.04	811.059	0.412324	-1.27815	0.00138341	inorganic ion transport and metabolism	None	phosphonate ABC transporter, ATPase subunit
Cphy3521	5617.97	3329.47	7906.47	2.37469	1.24774	0.00140861	transcription	None	RpoD family RNA polymerase sigma factor
Cphy1383	1314.6	251.797	2377.39	9.4417	3.23905	0.00146232	inorganic ion transport and metabolism	None	cobalt ABC transporter, inner membrane subunit CbiQ
Cphy1585	10304.9	14393.9	6215.87	0.431842	-1.21143	0.00147209	carbohydrate transport and metabolism	None	putative solute-binding component of ABC transporter
Cphy2287	1456.36	2058.24	854.473	0.415147	-1.26831	0.00149197	coenzyme transport and metabolism	None	oxidoreductase FAD/NAD(P)-binding subunit
Cphy3493	8012.96	11237.9	4787.98	0.426055	-1.23089	0.00149391	lipid transport and metabolism	None	acyltransferase 3
Cphy3598	8737.25	5246.79	12227.7	2.33051	1.22065	0.00150709	defense	None	ABC transporter related
Cphy3780	1315.18	726.679	1903.69	2.61971	1.38941	0.00152204	general	None	ABC transporter related
Cphy3466	17376.6	24342.4	10410.8	0.427683	-1.22539	0.00153603	carbohydrate transport and metabolism	GH73	SH3 type 3 domain-containing protein
Cphy0810	1081.91	1535.48	628.348	0.40922	-1.28905	0.00153749	None	None	hypothetical protein
Cphy0986	247.64	138.645	356.634	2.57227	1.36304	0.00156575	None	None	hypothetical protein
Cphy2795	5833.67	8217.25	3450.09	0.41986	-1.25202	0.00156701	transcription	None	cell envelope-related transcriptional attenuator
Cphy3366	3209.07	1914.58	4503.57	2.35225	1.23404	0.00157737	general	None	ATPase
Cphy0765	697.776	1000.58	394.971	0.394742	-1.34102	0.00158499	general	None	ABC transporter related
Cphy3001	5487.38	3145.12	7829.63	2.48945	1.31583	0.0016036	carbohydrate transport and metabolism	None	phosphopyruvate hydratase
Cphy1723	4935.77	2989.26	6882.27	2.30233	1.2031	0.00160479	carbohydrate transport and metabolism	None	extracellular solute-binding protein
Cphy0852	521.026	744.561	297.49	0.399551	-1.32355	0.0016081	None	None	hypothetical protein
Cphy3106	658.049	233.279	1082.82	4.64174	2.21467	0.00166172	amino acid transport and metabolism	None	binding-protein-dependent transport systems inner membrane component
Cphy1373	1108.58	653.959	1563.2	2.39036	1.25723	0.00167817	coenzyme transport and metabolism	None	glutamate-1-semialdehyde aminotransferase
Cphy2909	33185.3	19987.5	46383.2	2.32062	1.21451	0.00169106	None	None	hypothetical protein
Cphy0433	2773.6	3863.66	1683.53	0.435734	-1.19848	0.00169574	amino acid transport and metabolism	None	binding-protein-dependent transport systems inner membrane component
Cphy1807	3674.29	5158.83	2189.74	0.424466	-1.23628	0.0017224	unknown	None	hypothetical protein
Cphy2124	590.489	345.355	835.623	2.4196	1.27477	0.00175472	general	None	aspartate dehydrogenase
Cphy2643	117.616	30.4606	204.771	6.72249	2.749	0.00176484	energy production	None	microcompartments protein
Cphy3895	1244.68	735.722	1753.63	2.38356	1.25312	0.0018171	translation	None	GCN5-related N-acetyltransferase
Cphy2843	3823.73	5348.08	2299.39	0.429947	-1.21777	0.00182296	motility	None	response regulator receiver modulated CheW protein
Cphy1930	98.6194	141.46	55.779	0.39431	-1.3426	0.00185006	general	None	toxin secretion/phage lysis holin
Cphy3744	716.132	1016.04	416.225	0.409655	-1.28752	0.00185968	None	None	hypothetical protein
Cphy1636	4366.1	6106.82	2625.38	0.429909	-1.2179	0.00186915	motility	None	methyl-accepting chemotaxis sensory transducer
Cphy2737	1345.8	1892.02	799.585	0.422609	-1.24261	0.00187485	general	GH105	glycosy hydrolase family protein
Cphy1784	1413.36	534.641	2292.07	4.28713	2.10001	0.00187952	coenzyme transport and metabolism	None	glutamyl-tRNA reductase
Cphy1284	2454.11	1346.13	3562.1	2.64619	1.40391	0.00190226	None	None	hypothetical protein
Cphy1032	2499.43	3505.2	1493.66	0.426127	-1.23064	0.00192989	carbohydrate transport and metabolism	None	ribokinase-like domain-containing protein
Cphy0218	2234.16	1340.94	3127.38	2.33223	1.22171	0.00195097	carbohydrate transport and metabolism	GH31	alpha-xylosidase YicI
Cphy1978	61.5468	26.7178	96.3758	3.60718	1.85087	0.00196657	envelope	None	hypothetical protein
Cphy1911	762.844	1081.87	443.816	0.41023	-1.2855	0.00198686	None	None	hypothetical protein
Cphy2984	52.2918	22.5381	82.0456	3.64031	1.86406	0.00202758	replication	None	superfamily II helicase
Cphy2720	3588.23	5034.4	2142.06	0.425485	-1.23282	0.00206174	motility	None	flagellar basal-body rod protein FlgB
Cphy3767	2495.53	879.051	4112	4.67777	2.22582	0.00206195	None	None	citrate transporter
Cphy2063	214.982	88.9363	341.028	3.83452	1.93905	0.00208001	None	None	hypothetical protein
Cphy2311	12314.7	17079.8	7549.61	0.442019	-1.17782	0.00208803	posttranslational modifications	None	chaperone protein DnaK
Cphy2669	1045.08	620.478	1469.68	2.36863	1.24405	0.002124	amino acid transport and metabolism	None	extracellular solute-binding protein
Cphy1929	1261.04	760.974	1761.11	2.31428	1.21056	0.00217537	carbohydrate transport and metabolism	GH94	glycosyltransferase 36
Cphy3834	9136.07	5564.21	12707.9	2.28387	1.19148	0.00218249	energy production	None	citrate synthase
Cphy2332	1571.92	2173.08	970.771	0.446727	-1.16254	0.00218359	carbohydrate transport and metabolism	GH3	Beta-N-acetylhexosaminidase
Cphy0284	21673	30146.5	13199.5	0.437843	-1.19151	0.00218825	posttranslational modifications	None	peptidylprolyl isomerase FKBP-type
Cphy3412	3215.97	4484.06	1947.88	0.434402	-1.2029	0.00223983	amino acid transport and metabolism	None	putative oxidoreductase
Cphy3535	881.965	1235.88	528.05	0.427267	-1.22679	0.00227143	amino acid transport and metabolism	None	inner-membrane translocator
Cphy0831	44.2245	17.5658	70.8831	4.03529	2.01267	0.0022739	posttranslational modifications	None	cytochrome c biogenesis protein transmembrane region
Cphy2234	243.043	54.4317	431.655	7.9302	2.98736	0.00230198	defense	None	ABC transporter related
Cphy2774	14604.4	9061.01	20147.8	2.22357	1.15288	0.00231157	translation	None	translation initiation factor IF-2
Cphy3249	3641.07	2224.32	5057.82	2.27388	1.18515	0.00233165	unknown	None	cupin 2 domain-containing protein
Cphy3160	4060.54	2479.39	5641.69	2.27543	1.18614	0.00233632	carbohydrate transport and metabolism	GH2	glycoside hydrolase family protein
Cphy1785	917.291	263.082	1571.5	5.97342	2.57856	0.00234844	coenzyme transport and metabolism	None	siroheme synthase
Cphy0137	3361.73	1413.76	5309.7	3.75572	1.90909	0.0023519	None	None	septum formation initiator
Cphy0510	49864.2	71550.6	28177.8	0.393816	-1.34441	0.00242424	transcription	None	XRE family transcriptional regulator
Cphy0647	2775.07	1688.42	3861.73	2.28719	1.19357	0.00245305	replication	None	DNA repair protein RecO
Cphy3153	113.71	59.1054	168.315	2.84771	1.5098	0.00247735	carbohydrate transport and metabolism	None	RbsD or FucU transport
Cphy2082	1857.66	2763.2	952.126	0.344574	-1.53711	0.00248544	coenzyme transport and metabolism	None	thiamine biosynthesis protein ThiH
Cphy1788	833.392	245.707	1421.08	5.78364	2.53198	0.00253287	coenzyme transport and metabolism	None	delta-aminolevulinic acid dehydratase
Cphy1248	1074.46	161.797	1987.12	12.2816	3.61842	0.00254925	coenzyme transport and metabolism	None	dipicolinate synthase subunit B
Cphy2194	1248.84	1741.42	756.267	0.434283	-1.20329	0.0025964	None	None	hypothetical protein
Cphy3571	372.986	169.831	576.141	3.39245	1.76233	0.00259939	carbohydrate transport and metabolism	GH20	glycoside hydrolase family protein
Cphy1670	1056.65	635.821	1477.48	2.32374	1.21645	0.00260244	inorganic ion transport and metabolism	None	ABC transporter related
Cphy0066	7005.77	9727.54	4284.01	0.4404	-1.18311	0.00261202	None	None	hypothetical protein
Cphy3385	6494.29	8998.8	3989.78	0.443367	-1.17343	0.00262758	None	None	hypothetical protein
Cphy2055	541.964	759.307	324.62	0.427522	-1.22593	0.00264738	None	None	lipoprotein
Cphy2932	7388.98	10263.4	4514.57	0.439871	-1.18485	0.00270917	None	None	hypothetical protein
Cphy0876	3203.77	4462.23	1945.32	0.435953	-1.19775	0.00270953	replication	None	single-stranded-DNA-specific exonuclease RecJ
Cphy2248	2686.02	1649.8	3722.24	2.25617	1.17388	0.00273771	None	None	hypothetical protein
Cphy3523	3210.36	1975.91	4444.8	2.24949	1.1696	0.00274312	nucleotide transport and metabolism	None	deoxyguanosinetriphosphate triphosphohydrolase-like protein
Cphy3321	1458.46	2030.89	886.037	0.436281	-1.19667	0.00275639	transcription	None	RNA polymerase factor sigma-70
Cphy1614	112.56	57.5203	167.599	2.91374	1.54287	0.00277112	envelope	GT51	glycosyl transferase family protein
Cphy1194	303.292	168.447	438.138	2.60105	1.3791	0.00279877	inorganic ion transport and metabolism	None	ferrous iron transport protein B
Cphy3168	2515.41	3483.25	1547.57	0.44429	-1.17043	0.00283195	general	None	hexapaptide repeat-containing transferase
Cphy3735	3645.45	5035.29	2255.6	0.447959	-1.15856	0.00283246	energy production	None	ATP synthase F1, epsilon subunit
Cphy3247	124.534	50.4582	198.61	3.93613	1.97678	0.0028425	None	None	hypothetical protein
Cphy2034	1054.23	325.876	1782.59	5.47014	2.45158	0.0028685	general	None	basic membrane lipoprotein
Cphy3574	42685.2	24909.4	60461.1	2.42724	1.27932	0.00287903	energy production	None	radical SAM domain-containing protein
Cphy3534	1203.85	1671.74	735.96	0.440236	-1.18365	0.00288622	amino acid transport and metabolism	None	inner-membrane translocator
Cphy0432	4723.38	6462.16	2984.61	0.461859	-1.11447	0.00289726	amino acid transport and metabolism	None	binding-protein-dependent transport systems inner membrane component
Cphy2522	234.378	13.3046	455.451	34.2326	5.0973	0.00292796	None	None	stage III sporulation protein AC
Cphy1066	906.324	1306.41	506.241	0.387506	-1.36771	0.00307449	energy production	None	Na+/H+ antiporter NhaC
Cphy0475	39198.2	24471.7	53924.8	2.20356	1.13984	0.00308017	unknown	None	TPR repeat-containing protein
Cphy1928	4813.3	6643.97	2982.63	0.448923	-1.15546	0.00310395	inorganic ion transport and metabolism	None	TrkA domain-containing protein
Cphy1411	11.5077	22.6467	0.368731	0.0162819	-5.94059	0.00311583	energy production	None	microcompartments protein
Cphy3440	5485.8	8686.23	2285.38	0.263104	-1.9263	0.00312623	energy production	None	V-type ATPase, D subunit
Cphy2759	460.049	270.296	649.801	2.40403	1.26546	0.00312888	secretion and trafficking	None	peptidase S14 ClpP
Cphy1554	1291.27	1789.36	793.174	0.443272	-1.17374	0.00313294	None	None	XRE family transcriptional regulator
Cphy1010	388.899	232.185	545.613	2.34991	1.2326	0.00313707	transcription	None	XRE family transcriptional regulator
Cphy3935	11508.6	15854.6	7162.71	0.451775	-1.14632	0.00314716	cell cycle	None	cobyrinic acid ac-diamide synthase
Cphy2464	926.084	559.95	1292.22	2.30774	1.20648	0.00315261	carbohydrate transport and metabolism	None	binding-protein-dependent transport systems inner membrane component
Cphy1009	624.897	381.377	868.417	2.27706	1.18717	0.00324863	translation	None	histidine--tRNA ligase
Cphy1939	147.015	229.97	64.0596	0.278556	-1.84396	0.00327071	translation	None	hypothetical protein
Cphy1155	18889.1	11822.9	25955.4	2.19535	1.13445	0.00328794	None	None	nucleic acid binding OB-fold tRNA/helicase-type
Cphy0554	861.29	1196	526.582	0.440287	-1.18348	0.003312	unknown	None	hypothetical protein
Cphy2520	1448.24	76.5328	2819.96	36.8464	5.20345	0.00331523	None	None	sporulation stage III, protein AE
Cphy1180	21.0127	4.2069	37.8186	8.98966	3.16827	0.00335579	energy production	None	microcompartments protein
Cphy2000	4149.21	5685.75	2612.68	0.459513	-1.12182	0.00338392	amino acid transport and metabolism	None	extracellular solute-binding protein
Cphy2497	46491.7	27424.2	65559.2	2.39056	1.25735	0.00340644	motility	None	sporulation transcriptional activator Spo0A
Cphy2675	4280.69	1176.72	7384.67	6.27565	2.64977	0.00341348	general	None	hypothetical protein
Cphy2288	131.696	49.188	214.204	4.35481	2.12261	0.00342587	None	None	hypothetical protein
Cphy3829	2450.87	3363.33	1538.41	0.457407	-1.12845	0.00343447	transcription	None	GntR domain-containing protein
Cphy2498	1022.41	627.632	1417.2	2.258	1.17505	0.00355833	None	None	stage IV sporulation protein B
Cphy0874	5371.6	3365.16	7378.04	2.19248	1.13256	0.00356572	None	GH95	hypothetical protein
Cphy0121	2204.65	3005.36	1403.95	0.467147	-1.09805	0.00356853	inorganic ion transport and metabolism	None	heavy metal translocating P-type ATPase
Cphy2438	6589.67	4182.53	8996.8	2.15104	1.10504	0.00359712	general	None	regulatory protein RecX
Cphy0130	3203.41	1822.5	4584.33	2.5154	1.33079	0.00364498	general	None	patatin
Cphy2259	1108.84	1534.92	682.753	0.444814	-1.16873	0.00367221	cell cycle	None	PP-loop domain-containing protein
Cphy2687	1729.85	2387.05	1072.65	0.44936	-1.15406	0.00368677	motility	None	hypothetical protein
Cphy3384	25333.5	34679	15988	0.461029	-1.11707	0.0036938	None	None	hypothetical protein
Cphy0919	3243.84	4464.43	2023.26	0.453197	-1.14179	0.00369708	None	None	hypothetical protein
Cphy0812	7707.94	10601.4	4814.46	0.454133	-1.13881	0.00375337	amino acid transport and metabolism	None	extracellular solute-binding protein
Cphy3543	5510.91	2954.53	8067.3	2.73049	1.44916	0.00375372	posttranslational modifications	None	2-alkenal reductase
Cphy1374	952.64	588.068	1317.21	2.23989	1.16343	0.00377125	coenzyme transport and metabolism	None	cobalamin biosynthesis protein CbiD
Cphy2992	9.44676	2.10345	16.7901	7.98217	2.99678	0.00380199	transcription	None	AbrB family transcriptional regulator
Cphy2060	2300.32	3148.38	1452.25	0.461269	-1.11632	0.0038059	defense	None	MATE efflux family protein
Cphy3105	670.587	225.671	1115.5	4.94306	2.3054	0.00385231	amino acid transport and metabolism	None	oligopeptide/dipeptide ABC transporter, ATPase subunit
Cphy2659	3435.21	4705.6	2164.83	0.460054	-1.12012	0.00386863	None	None	diaminopimelate dehydrogenase
Cphy3020	17941.4	24428.8	11454.1	0.468876	-1.09272	0.00392786	amino acid transport and metabolism	None	ketol-acid reductoisomerase
Cphy2466	7456.99	4469.82	10444.2	2.33659	1.22441	0.00396503	carbohydrate transport and metabolism	None	extracellular solute-binding protein
Cphy2647	63.5518	8.3595	118.744	14.2047	3.8283	0.0039742	amino acid transport and metabolism	None	reactivating factor for ethanolamine ammonia lyase
Cphy0569	104.738	52.7407	156.734	2.97179	1.57133	0.00399123	envelope	None	hypothetical protein
Cphy2688	3421.66	4681.75	2161.56	0.461699	-1.11498	0.00400175	motility	None	CheC, inhibitor of MCP methylation
Cphy0711	10502.7	6659.03	14346.4	2.15443	1.10731	0.00403013	carbohydrate transport and metabolism	GH2	glycoside hydrolase family protein
Cphy1517	1482.89	2036.81	928.976	0.456094	-1.1326	0.00404003	energy production	None	2Fe-2S iron-sulfur cluster binding domain-containing protein
Cphy2649	46.1666	4.11187	88.2214	21.4553	4.42326	0.00414371	amino acid transport and metabolism	None	microcompartments protein
Cphy1849	7.59049	0.84681	14.3342	16.9273	4.08128	0.0041543	None	None	hypothetical protein
Cphy2982	39.2064	16.5832	61.8295	3.72843	1.89857	0.00418952	None	None	hypothetical protein
Cphy3726	1906.52	2606.09	1206.95	0.463126	-1.11052	0.00422983	carbohydrate transport and metabolism	None	histidine triad (HIT) protein
Cphy3386	7479.47	10212.4	4746.53	0.464781	-1.10538	0.00432995	None	None	hypothetical protein
Cphy3155	437.613	265.859	609.368	2.29207	1.19665	0.00437922	carbohydrate transport and metabolism	None	L-fucose isomerase
Cphy2768	3392.08	4653.35	2130.81	0.457909	-1.12687	0.00439062	inorganic ion transport and metabolism	None	Na/Pi-cotransporter II-related protein
Cphy3346	2027.82	2788.54	1267.1	0.454394	-1.13798	0.00439281	general	None	xanthine/uracil/vitamin C permease
Cphy0314	597.865	828.946	366.784	0.44247	-1.17635	0.00440559	None	None	hypothetical protein
Cphy2206	15935.9	10153.7	21718	2.13893	1.09689	0.0044102	None	None	hypothetical protein
Cphy2697	1810.06	2491.79	1128.33	0.452818	-1.143	0.00444823	motility	None	flagellar biosynthetic protein FliR
Cphy1789	1706.43	490.319	2922.54	5.96048	2.57543	0.00447597	coenzyme transport and metabolism	None	glutamate-1-semialdehyde aminotransferase
Cphy1573	2461.01	344.153	4577.86	13.3018	3.73355	0.00451002	None	None	peptidase S8/S53 subtilisin kexin sedolisin
Cphy1613	564.367	351.863	776.87	2.20787	1.14266	0.00480402	transcription	None	MerR family transcriptional regulator
Cphy1729	158.436	35.4328	281.439	7.9429	2.98967	0.00482664	replication	None	DNA ligase D
Cphy3279	803.526	463.818	1143.23	2.46483	1.30149	0.00492212	carbohydrate transport and metabolism	None	ABC transporter related
Cphy1337	2503.44	1583.09	3423.79	2.16272	1.11285	0.0049573	cell cycle	None	penicillin-binding protein transpeptidase
Cphy3945	7639.2	10387.7	4890.68	0.470813	-1.08677	0.00500025	translation	None	ribonuclease P
Cphy2477	4791.67	2871.45	6711.88	2.33745	1.22494	0.00501282	envelope	None	peptidoglycan glycosyltransferase
Cphy2236	4515.43	2875	6155.87	2.14117	1.0984	0.00501359	None	None	abortive infection protein
Cphy2566	4725.32	882.301	8568.34	9.71136	3.27967	0.00502869	None	None	hypothetical protein
Cphy1800	593.743	188.705	998.782	5.29283	2.40404	0.00504933	carbohydrate transport and metabolism	GH18,CBM12	glycoside hydrolase family protein
Cphy0094	1697.18	2331.64	1062.73	0.455786	-1.13357	0.00507136	unknown	None	DegV family protein
Cphy3483	117247	61133.5	173360	2.83577	1.50374	0.005142	replication	None	single-stranded DNA-binding protein
Cphy3522	6553.28	4212.5	8894.06	2.11135	1.07816	0.00519655	replication	None	DNA primase
Cphy2164	871.556	551.756	1191.36	2.15921	1.1105	0.00525802	None	None	hypothetical protein
Cphy3670	885.717	1239.74	531.69	0.428871	-1.22138	0.00530571	unknown	None	cupin 2 domain-containing protein
Cphy2544	1158.77	1579.66	737.889	0.46712	-1.09814	0.00533087	unknown	None	iojap-like protein
Cphy2673	2422.65	1024.85	3820.45	3.72782	1.89833	0.00538611	general	None	ABC transporter related
Cphy0222	2722.34	1760.77	3683.91	2.09222	1.06504	0.00542164	replication	None	UvrD/REP helicase
Cphy0027	401.547	85.1664	717.928	8.42971	3.07548	0.0054301	None	None	hypothetical protein
Cphy0763	138.162	58.0252	218.3	3.76215	1.91156	0.0054647	None	None	hypothetical protein
Cphy1136	1582.76	2163.51	1002	0.463138	-1.11049	0.00546524	signal transduction	None	diguanylate cyclase/phosphodiesterase with PAS/PAC sensor(s)
Cphy2465	1563.02	957.183	2168.86	2.26588	1.18007	0.00548867	carbohydrate transport and metabolism	None	binding-protein-dependent transport systems inner membrane component
Cphy2106	509.322	316.722	701.922	2.21621	1.1481	0.00549598	unknown	None	hypothetical protein
Cphy1524	4947.89	6702.39	3193.39	0.476456	-1.06959	0.00551061	None	None	hypothetical protein
Cphy2717	5002.31	6844.77	3159.86	0.461647	-1.11514	0.00551316	motility	None	flagellar M-ring protein FliF
Cphy2011	597.445	180.814	1014.08	5.60838	2.48758	0.00553961	carbohydrate transport and metabolism	None	monosaccharide-transporting ATPase
Cphy1658	683.517	428.833	938.201	2.1878	1.12948	0.00555915	general	None	aldo/keto reductase
Cphy2876	182671	245807	119535	0.486296	-1.04009	0.00560469	carbohydrate transport and metabolism	None	glyceraldehyde-3-phosphate dehydrogenase, type I
Cphy0877	972.608	1334.53	610.682	0.457599	-1.12784	0.00561188	None	None	hypothetical protein
Cphy2264	187.918	111.653	264.183	2.3661	1.24251	0.00579152	carbohydrate transport and metabolism	GH130	glycosidase PH1107-related
Cphy1130	340.714	214.291	467.137	2.17992	1.12428	0.00581894	general	None	hypothetical protein
Cphy0982	3393.11	4602.96	2183.26	0.474316	-1.07608	0.00585181	replication	None	exodeoxyribonuclease III
Cphy2476	6102.9	3065.9	9139.89	2.98114	1.57586	0.00591844	envelope	None	peptidoglycan glycosyltransferase
Cphy2467	2672.78	1453.11	3892.45	2.67871	1.42154	0.00595369	transcription	None	LacI family transcription regulator
Cphy3761	9974.89	13476.2	6473.53	0.480366	-1.05779	0.0059635	None	None	hypothetical protein
Cphy0135	939.457	368.493	1510.42	4.09891	2.03524	0.00603776	None	None	sporulation protein YabP
Cphy2500	23898.4	32282.2	15514.7	0.480596	-1.0571	0.00612746	motility	None	Ig domain-containing protein
Cphy0146	4955.7	6690.51	3220.89	0.481411	-1.05466	0.00614259	None	None	hypothetical protein
Cphy1193	89.8491	46.4414	133.257	2.86936	1.52073	0.0061794	inorganic ion transport and metabolism	None	FeoA family protein
Cphy1937	1125.17	714.304	1536.03	2.15039	1.1046	0.00621068	carbohydrate transport and metabolism	GH1	glycoside hydrolase family protein
Cphy3166	1041.17	1414.76	667.583	0.47187	-1.08354	0.00624545	amino acid transport and metabolism	None	branched-chain amino acid transport
Cphy2208	48766.2	31817.1	65715.3	2.06541	1.04643	0.00629043	None	None	hypothetical protein
Cphy2336	13945.1	18779.8	9110.32	0.485113	-1.04361	0.00638771	envelope	GT4	glycosyl transferase group 1
Cphy0676	1244.17	1697.4	790.946	0.465975	-1.10167	0.00648209	general	None	hypothetical protein
Cphy2181	3880.95	5240.29	2521.61	0.481196	-1.0553	0.00649253	amino acid transport and metabolism	None	threonine aldolase
Cphy1888	1857.76	491.568	3223.96	6.55853	2.71337	0.00659022	None	PL9	hypothetical protein
Cphy2581	2104.73	2849.92	1359.55	0.477048	-1.06779	0.00664658	inorganic ion transport and metabolism	None	sulphate transporter
Cphy2718	1982.66	2707.67	1257.65	0.464476	-1.10632	0.00665703	motility	None	flagellar hook-basal body complex protein FliE
Cphy1267	3762.89	5493.44	2032.34	0.369958	-1.43457	0.00679277	None	None	hypothetical protein
Cphy0283	34948.7	47233	22664.4	0.479842	-1.05937	0.00681866	None	None	hypothetical protein
Cphy1027	4541.56	6658.73	2424.39	0.364091	-1.45763	0.00688448	envelope	None	hypothetical protein
Cphy0780	3015.74	4069.26	1962.21	0.482204	-1.05228	0.00689216	None	None	hypothetical protein
Cphy2650	188.673	15.6821	361.664	23.0622	4.52746	0.0068962	energy production	None	iron-containing alcohol dehydrogenase
Cphy3803	1603.8	820.79	2386.81	2.90794	1.54	0.00696105	energy production	None	hypothetical protein
Cphy3861	3770.15	2455.5	5084.8	2.07078	1.05017	0.00696579	signal transduction	None	two component AraC family transcriptional regulator
Cphy1463	365.99	226.71	505.269	2.2287	1.1562	0.00714408	general	None	GTPase EngC
Cphy2911	583.459	101.381	1065.54	10.5103	3.39373	0.00716601	secondary metabolism	None	cytochrome P450
Cphy3578	33169.3	20936.5	45402	2.16856	1.11674	0.00719695	coenzyme transport and metabolism	None	UBA/THIF-type NAD/FAD binding protein
Cphy1154	2513.14	1655.58	3370.69	2.03596	1.02571	0.00722768	replication	None	ATP-dependent DNA helicase RecQ
Cphy0541	3375.75	2227.23	4524.28	2.03135	1.02244	0.00727724	amino acid transport and metabolism	None	carbamoyl phosphate synthase large subunit
Cphy3883	4616.73	6249.94	2983.52	0.477368	-1.06683	0.00738307	None	None	hypothetical protein
Cphy1584	1702.5	1112.95	2292.06	2.05944	1.04226	0.0074428	carbohydrate transport and metabolism	None	periplasmic binding protein/LacI transcriptional regulator
Cphy2861	1690.2	2294.17	1086.23	0.473474	-1.07864	0.00756028	None	None	hypothetical protein
Cphy3299	2369.07	319.55	4418.59	13.8275	3.78947	0.00760322	energy production	None	flavocytochrome c
Cphy1494	621.633	400.65	842.616	2.10312	1.07253	0.00761077	general	None	putative chlorohydrolase/aminohydrolase
Cphy0646	8412.99	5518.84	11307.1	2.04883	1.0348	0.00765892	general	None	GTP-binding protein Era
Cphy0312	17710.3	23834.3	11586.3	0.48612	-1.04061	0.0077184	motility	None	flagellar hook-associated 2 domain-containing protein
Cphy3479	5225.13	1651.07	8799.19	5.32938	2.41397	0.00776638	cell cycle	None	SpoIID/LytB domain-containing protein
Cphy3449	10570.4	14166.7	6974.14	0.49229	-1.02242	0.00798649	amino acid transport and metabolism	None	asparagine synthetase AsnA
Cphy2423	170.008	101.777	238.24	2.34081	1.22701	0.00802452	None	None	hypothetical protein
Cphy0603	554.01	51.1421	1056.88	20.6655	4.36915	0.00804233	energy production	None	pyruvate flavodoxin/ferredoxin oxidoreductase domain-containing protein
Cphy2727	1555.41	1011.15	2099.68	2.07653	1.05417	0.00804621	replication	None	DNA-directed DNA polymerase
Cphy1577	1942.77	468.818	3416.72	7.28794	2.86551	0.00806492	None	None	hypothetical protein
Cphy3717	10924.6	14614.1	7235.18	0.495083	-1.01426	0.00807157	None	None	hypothetical protein
Cphy1621	1173.16	755.25	1591.07	2.10669	1.07498	0.00807872	signal transduction	None	integral membrane sensor signal transduction histidine kinase
Cphy3365	5091.36	3359.99	6822.73	2.03058	1.02189	0.00810979	general	None	hypothetical protein
Cphy3888	5640.97	7597.14	3684.8	0.485024	-1.04387	0.00811767	cell cycle	None	chromosome segregation ATPase-like protein
Cphy1927	6631.11	8906.06	4356.15	0.489122	-1.03173	0.00813035	inorganic ion transport and metabolism	None	H(+)-transporting two-sector ATPase
Cphy3484	7767.59	10395	5140.21	0.494489	-1.01599	0.00816063	signal transduction	None	GTP-binding protein TypA
Cphy3347	6058.78	8133.86	3983.69	0.489767	-1.02983	0.00817179	amino acid transport and metabolism	None	acetolactate synthase, large subunit, biosynthetic type
Cphy0333	4530.93	6092.9	2968.96	0.487283	-1.03717	0.00823705	carbohydrate transport and metabolism	None	phosphotransferase system, phosphocarrier protein HPr
Cphy3577	19526.9	12143.1	26910.7	2.21614	1.14805	0.00827842	general	None	ABC transporter related
Cphy1972	711.598	297.025	1126.17	3.7915	1.92277	0.00830495	unknown	None	hypothetical protein
Cphy1810	1490.56	2018.63	962.49	0.476804	-1.06853	0.00831485	defense	None	MATE efflux family protein
Cphy2547	959.963	1302.84	617.082	0.473642	-1.07813	0.00832089	translation	None	hypothetical protein
Cphy3646	7472.75	4951.6	9993.91	2.01832	1.01316	0.00832998	nucleotide transport and metabolism	None	adenylate kinase
Cphy0497	11618.7	7696.35	15541.1	2.01929	1.01384	0.00835915	envelope	GT51	glycosyl transferase family protein
Cphy2478	9053.11	3737.34	14368.9	3.84468	1.94286	0.0084009	None	None	septum formation initiator
Cphy1181	36.491	13.6873	59.2947	4.3321	2.11507	0.00842402	energy production	None	microcompartments protein
Cphy2694	3638.1	4904.57	2371.62	0.483553	-1.04825	0.00855028	motility	None	GTP-binding signal recognition particle
Cphy0134	294.228	182.41	406.046	2.226	1.15445	0.00855084	translation	None	RNA-binding S4 domain-containing protein
Cphy3069	614.618	127.868	1101.37	8.61336	3.10658	0.0085633	carbohydrate transport and metabolism	CE4	polysaccharide deacetylase
Cphy1583	1410.88	934.064	1887.7	2.02096	1.01504	0.00883279	signal transduction	None	two component AraC family transcriptional regulator
Cphy0501	637.397	863.068	411.727	0.47705	-1.06779	0.00889727	None	None	hypothetical protein
Cphy1877	268.14	57.4117	478.868	8.34095	3.06021	0.00894172	carbohydrate transport and metabolism	GH31	glycoside hydrolase family protein
Cphy0195	992.932	646.685	1339.18	2.07084	1.05021	0.00897537	signal transduction	None	integral membrane sensor signal transduction histidine kinase
Cphy3379	5966.68	7946.71	3986.65	0.501674	-0.995179	0.00898874	defense	None	ABC transporter transmembrane region
Cphy2635	114.303	24.2045	204.402	8.44479	3.07806	0.00900181	amino acid transport and metabolism	None	ethanolamine utilisation protein EutH
Cphy0317	22235.6	29707.6	14763.6	0.496964	-1.00879	0.00906453	None	None	hypothetical protein
Cphy2496	101210	58039.4	144381	2.48763	1.31477	0.00906765	carbohydrate transport and metabolism	GT5	glycogen/starch synthase, ADP-glucose type
Cphy2806	372.548	123.645	621.452	5.02612	2.32944	0.00913443	None	None	hypothetical protein
Cphy1384	2601.53	366.045	4837.02	13.2143	3.72402	0.0092338	inorganic ion transport and metabolism	None	ABC transporter related
Cphy2698	555.536	760.173	350.899	0.461604	-1.11527	0.00932277	motility	None	flagellar biosynthetic protein FliQ
Cphy2692	1376.43	1893.1	859.762	0.454156	-1.13874	0.00937992	envelope	None	type IV pilus assembly PilZ
Cphy1751	170.853	103.66	238.045	2.2964	1.19937	0.00958733	general	None	NADPH-dependent FMN reductase
Cphy1359	405.437	261.334	549.54	2.10282	1.07233	0.00959362	transcription	None	ArsR family transcriptional regulator
Cphy3742	3107.91	4254.88	1960.95	0.460871	-1.11757	0.00963002	energy production	None	ATP synthase F0, A subunit
Cphy1555	5950.45	3986.28	7914.62	1.98547	0.989478	0.00964754	envelope	None	cell wall anchor domain-containing protein
Cphy1778	420.976	270.964	570.988	2.10725	1.07536	0.00993016	None	None	hypothetical protein
Cphy3575	6329.24	3948.87	8709.62	2.2056	1.14117	0.00994617	None	None	hypothetical protein
Cphy3673	1840.87	1214.76	2466.98	2.03083	1.02207	0.00996451	None	None	hypothetical protein
Cphy2475	7065.18	4705.04	9425.31	2.00324	1.00233	0.00998992	envelope	None	UDP-N-acetylmuramoylalanine--D-glutamate ligase
Cphy1195	118.987	70.92	167.055	2.35554	1.23606	0.0100006	inorganic ion transport and metabolism	None	ferric uptake regulator family protein
Cphy2715	2351.48	3161.97	1540.99	0.487349	-1.03697	0.0100102	motility	None	hypothetical protein
Cphy3645	4124.37	2746.93	5501.82	2.0029	1.00209	0.0100119	translation	None	methionine aminopeptidase, type I
Cphy2395	5384.91	7138.47	3631.34	0.508701	-0.975111	0.0101946	amino acid transport and metabolism	None	phosphoribosylpyrophosphate synthetase
Cphy1768	85.1472	33.5899	136.705	4.06981	2.02496	0.0102134	carbohydrate transport and metabolism	None	PTS system, glucose subfamily, IIA subunit
Cphy3777	12508.5	1799.31	23217.6	12.9036	3.6897	0.0102227	envelope	None	peptidase M23B
Cphy3533	1439.24	1917.67	960.814	0.501032	-0.997024	0.0102476	amino acid transport and metabolism	None	ABC transporter related
Cphy0923	3292.01	4394.5	2189.52	0.49824	-1.00509	0.0102933	None	None	hypothetical protein
Cphy3007	1699.27	1122.13	2276.41	2.02865	1.02052	0.0103158	None	None	hypothetical protein
Cphy2690	8439.23	11247.1	5631.39	0.500698	-0.997987	0.0103507	motility	None	CheA signal transduction histidine kinase
Cphy2955	65.6546	34.396	96.9132	2.81757	1.49445	0.0103838	None	None	hypothetical protein
Cphy2719	1824.26	2453.99	1194.53	0.486772	-1.03868	0.0104071	motility	None	flagellar basal-body rod protein FlgC
Cphy0026	2806.5	329.888	5283.12	16.0149	4.00134	0.0104883	None	None	hypothetical protein
Cphy0644	73593.4	97454.2	49732.7	0.510318	-0.97053	0.0105377	transcription	None	cold-shock DNA-binding domain-containing protein
Cphy3500	8597.96	11487.5	5708.4	0.496921	-1.00891	0.0105516	None	GTnc	hemolytic protein HlpA-like protein
Cphy0474	9364.3	5094.07	13634.5	2.67655	1.42037	0.0105864	None	None	hypothetical protein
Cphy2479	10545.9	4980.16	16111.6	3.23517	1.69384	0.0106021	envelope	None	S-adenosyl-methyltransferase MraW
Cphy2005	3323.06	4403.88	2242.24	0.509151	-0.973834	0.0106252	envelope	None	large conductance mechanosensitive channel protein
Cphy0132	1533.28	841.312	2225.26	2.64498	1.40326	0.0106315	general	None	MazG family protein
Cphy2773	1362.98	908.511	1817.46	2.00048	1.00035	0.0107588	translation	None	ribosome-binding factor A
Cphy1043	2148.29	2857.67	1438.91	0.503526	-0.989861	0.0108607	general	None	radical SAM domain-containing protein
Cphy3442	4586.83	6117.86	3055.79	0.499487	-1.00148	0.0108829	energy production	None	V-type ATP synthase subunit A
Cphy3658	5379.23	3633.03	7125.43	1.96129	0.971804	0.0108872	translation	None	ribosomal protein S17
Cphy1652	6672.99	3043.24	10302.7	3.38544	1.75934	0.0109006	general	CBM50,CBM50,GH18	peptidoglycan-binding LysM
Cphy2221	1075.64	708.29	1442.98	2.03727	1.02664	0.0109578	general	None	chloramphenicol/florfenicol resistance protein
Cphy1787	1544.19	366.523	2721.87	7.42618	2.89262	0.0109636	coenzyme transport and metabolism	None	uroporphyrin-III C-methyltransferase
Cphy0224	1631.59	1097.6	2165.58	1.973	0.980394	0.011021	replication	None	DEAD_2 domain-containing protein
Cphy1786	1413.09	325.901	2500.28	7.67191	2.93959	0.0110509	coenzyme transport and metabolism	None	porphobilinogen deaminase
Cphy2125	557.759	365.831	749.687	2.04927	1.03511	0.0110888	coenzyme transport and metabolism	None	D-isomer specific 2-hydroxyacid dehydrogenase NAD-binding
Cphy2762	326.21	60.9347	591.486	9.70688	3.27901	0.0111852	carbohydrate transport and metabolism	None	sugar-specific permease EIIA
Cphy0239	4097.88	1832.53	6363.22	3.47238	1.79592	0.0111983	None	None	hypothetical protein
Cphy3159	424.598	274.153	575.044	2.09753	1.06869	0.0112077	transcription	None	AraC family transcriptional regulator
Cphy2716	3449.49	4619.65	2279.33	0.493398	-1.01918	0.0112821	motility	None	flagellar motor switch protein FliG
Cphy3805	5100.64	3261.61	6939.67	2.12768	1.08928	0.0113069	energy production	None	hydrogenase, Fe-only
Cphy3724	630.311	413.114	847.508	2.05151	1.03669	0.0113441	None	None	hypothetical protein
Cphy2012	1537.97	565.031	2510.91	4.44384	2.15181	0.0114735	carbohydrate transport and metabolism	None	periplasmic binding protein/LacI transcriptional regulator
Cphy1139	1640.12	1108.06	2172.19	1.96036	0.971118	0.0115185	translation	None	tRNA synthetase class II (D K and N)
Cphy2249	39747.8	26733.7	52762	1.97362	0.980842	0.0115586	None	None	hypothetical protein
Cphy1795	3318.71	4401.24	2236.17	0.508077	-0.97688	0.0115843	None	None	hypothetical protein
Cphy3734	7285.05	1118.48	13451.6	12.0267	3.58817	0.0115863	None	None	hypothetical protein
Cphy0504	9108.14	13057.9	5158.39	0.39504	-1.33993	0.0116289	general	None	hypothetical protein
Cphy2695	3291.72	4391.45	2192	0.499151	-1.00245	0.0117213	motility	None	flagellar biosynthesis protein FlhA
Cphy2640	165.36	45.5674	285.152	6.25781	2.64566	0.0118467	amino acid transport and metabolism	None	cobalamin adenosyltransferase
Cphy3930	1442.48	1923.08	961.885	0.50018	-0.99948	0.0119838	None	None	hypothetical protein
Cphy3686	44485.7	30018.5	58953	1.96389	0.973716	0.0120118	transcription	None	DNA-directed RNA polymerase subunit beta'
Cphy1098	1091.55	726.29	1456.8	2.00581	1.00419	0.0120693	amino acid transport and metabolism	None	FAD dependent oxidoreductase
Cphy1594	80.2459	41.6617	118.83	2.85226	1.5121	0.0121326	None	None	hypothetical protein
Cphy0229	583.936	785.067	382.804	0.487607	-1.03621	0.0121568	transcription	None	ECF subfamily RNA polymerase sigma-24 factor
Cphy3657	5892.44	4015.63	7769.25	1.93475	0.952147	0.0122357	translation	None	50S ribosomal protein L14
Cphy0151	3733.4	4974.56	2492.23	0.500995	-0.997131	0.012258	motility	None	CheC domain-containing protein
Cphy0099	1707.6	2275.2	1140	0.501055	-0.996958	0.0124728	defense	None	ABC transporter related
Cphy1698	313.92	198.131	429.71	2.16882	1.11691	0.0124921	inorganic ion transport and metabolism	None	arsenite-transporting ATPase
Cphy0460	3128.9	4161.98	2095.83	0.503565	-0.989749	0.0125928	None	None	hypothetical protein
Cphy1375	694.135	457.131	931.14	2.03692	1.02639	0.0126649	coenzyme transport and metabolism	None	precorrin-2 C20-methyltransferase
Cphy2038	2067.02	1388.53	2745.51	1.97728	0.983514	0.0126834	general	None	amidohydrolase
Cphy2351	748.896	502.348	995.444	1.98158	0.986653	0.0128248	transcription	None	LacI family transcription regulator
Cphy2644	51.0631	11.6924	90.4337	7.73438	2.95129	0.0128445	amino acid transport and metabolism	None	microcompartments protein
Cphy1726	3026.29	2055.79	3996.78	1.94415	0.959143	0.0129301	None	None	hypothetical protein
Cphy1843	243.015	332.572	153.458	0.461429	-1.11582	0.0131508	unknown	None	hypothetical protein
Cphy2846	1195.22	538.457	1851.99	3.43944	1.78218	0.0132319	energy production	None	hydroxylamine reductase
Cphy3740	3570.86	4758.38	2383.34	0.500871	-0.997488	0.013389	energy production	None	ATP synthase F0, B subunit
Cphy3499	3715.1	4925.1	2505.1	0.50864	-0.975284	0.0134976	None	None	polysaccharide biosynthesis protein
Cphy2220	1123.82	671.229	1576.4	2.34853	1.23176	0.0135669	general	None	ABC transporter related
Cphy2611	5581.73	3799.43	7364.03	1.93819	0.954713	0.0135743	signal transduction	None	PhoH family protein
Cphy3053	786.355	417.792	1154.92	2.76433	1.46693	0.0135899	amino acid transport and metabolism	None	agmatinase
Cphy1848	24.5053	9.98524	39.0253	3.9083	1.96654	0.0137061	signal transduction	None	MerR family transcriptional regulator
Cphy0861	642.389	413.233	871.545	2.10909	1.07662	0.0139885	carbohydrate transport and metabolism	None	binding-protein-dependent transport systems inner membrane component
Cphy3907	2591.71	1710.34	3473.07	2.03063	1.02193	0.0140884	unknown	None	nucleoside recognition domain-containing protein
Cphy2683	2945.11	3903.14	1987.08	0.509098	-0.973985	0.0143849	None	None	hypothetical protein
Cphy1397	924.47	97.7735	1751.17	17.9104	4.16273	0.0144122	None	None	hypothetical protein
Cphy2672	160.651	73.0913	248.21	3.39589	1.76379	0.0144331	amino acid transport and metabolism	None	polar amino acid ABC transporter, inner membrane subunit
Cphy2693	3176.55	4213.09	2140.01	0.507944	-0.977259	0.0144488	cell cycle	None	cobyrinic acid ac-diamide synthase
Cphy2010	436.054	75.2245	796.883	10.5934	3.40509	0.014466	carbohydrate transport and metabolism	None	ABC transporter related
Cphy2685	2795.44	3745.8	1845.07	0.49257	-1.0216	0.0145561	transcription	None	RNA polymerase, sigma 28 subunit, FliA/WhiG
Cphy3739	1083.98	1468.58	699.38	0.476227	-1.07028	0.0145826	energy production	None	ATP synthase F1, delta subunit
Cphy3082	703.208	932.877	473.538	0.507611	-0.978206	0.0147799	general	None	amino acid-binding ACT domain-containing protein
Cphy2545	1866.7	2471.67	1261.72	0.510472	-0.970096	0.0148079	coenzyme transport and metabolism	None	metal dependent phosphohydrolase
Cphy3741	836.724	1118.45	554.998	0.496221	-1.01095	0.0149736	None	None	F0F1 ATP synthase subunit C
Cphy1279	9135.47	3210.5	15060.4	4.69099	2.22989	0.0150183	transcription	None	GntR family transcriptional regulator
Cphy1538	1761.12	1199.41	2322.84	1.93665	0.953565	0.0152597	amino acid transport and metabolism	None	glycine cleavage system T protein
Cphy1294	317.075	206.794	427.356	2.06658	1.04724	0.0152711	energy production	None	nitroreductase
Cphy1495	1011.62	695.825	1327.41	1.90768	0.931816	0.0152943	None	None	hypothetical protein
Cphy2197	525.003	703.801	346.206	0.491909	-1.02354	0.0154002	None	None	hypothetical protein
Cphy2981	13.9667	3.72919	24.2041	6.49045	2.69832	0.0154305	None	None	hypothetical protein
Cphy0639	2355.91	3099.75	1612.08	0.520067	-0.943232	0.0154455	translation	None	glutamyl-tRNA(Gln) amidotransferase, B subunit
Cphy3597	3277.91	2267.5	4288.31	1.8912	0.919305	0.0155569	None	None	ABC-2 type transporter
Cphy0055	23095.3	30232.6	15958.1	0.527846	-0.921811	0.0157066	None	None	hypothetical protein
Cphy3828	364.553	245.763	483.343	1.9667	0.975778	0.0157506	None	None	GDSL family lipase
Cphy0434	7602.66	9905.85	5299.47	0.534984	-0.902433	0.0158602	general	None	ABC transporter related
Cphy0175	971.11	1279.94	662.277	0.517427	-0.950572	0.0158925	unknown	None	myosin-cross-reactive antigen
Cphy1378	500.53	334.315	666.745	1.99436	0.995928	0.0159672	coenzyme transport and metabolism	None	precorrin-3B C17-methyltransferase
Cphy3203	4920.8	6464.54	3377.06	0.522397	-0.936781	0.0161285	cell cycle	None	hypothetical protein
Cphy3934	9291.71	12216.7	6366.68	0.521144	-0.940245	0.0161338	transcription	None	parB-like partition protein
Cphy1026	1464.77	2215.58	713.949	0.32224	-1.63379	0.0163626	defense	None	ABC transporter related
Cphy3621	1064.26	277.399	1851.12	6.67313	2.73836	0.0163757	transcription	None	TetR family transcriptional regulator
Cphy0866	2206.91	2896.3	1517.53	0.523954	-0.932487	0.0164265	defense	None	beta-lactamase
Cphy0756	220.072	44.9404	395.204	8.79396	3.13651	0.0164814	general	None	ABC transporter related
Cphy3265	958.088	434.824	1481.35	3.40679	1.76841	0.0165354	None	None	hypothetical protein
Cphy0654	226.356	145.982	306.73	2.10116	1.07118	0.0165647	amino acid transport and metabolism	None	hydantoinase/oxoprolinase
Cphy0860	178.358	112.324	244.393	2.17579	1.12154	0.0167936	carbohydrate transport and metabolism	None	binding-protein-dependent transport systems inner membrane component
Cphy2207	29336.2	20412.8	38259.7	1.8743	0.906349	0.0169081	posttranslational modifications	None	FKBP-type peptidyl-prolyl cis-trans isomerase (trigger factor)-like protein
Cphy2689	945.588	1252.75	638.426	0.50962	-0.972507	0.0169231	motility	None	CheW protein
Cphy0830	144.93	87.818	202.042	2.30069	1.20207	0.0169252	energy production	None	redoxin domain-containing protein
Cphy1816	778.396	1028.59	528.197	0.513514	-0.961525	0.0171328	energy production	None	anaerobic c4-dicarboxylate antiporter
Cphy3118	807.105	546.355	1067.85	1.95451	0.966805	0.0171474	signal transduction	None	LytTR family two component transcriptional regulator
Cphy1936	1332.01	907.981	1756.04	1.93401	0.951594	0.0171475	carbohydrate transport and metabolism	GH36	glycoside hydrolase clan GH-D
Cphy2746	163.584	100.957	226.211	2.24066	1.16392	0.0171809	None	None	hypothetical protein
Cphy3656	3199.7	2224.52	4174.89	1.87676	0.908246	0.0173086	translation	None	50S ribosomal protein L24
Cphy0640	2521.74	3309.61	1733.86	0.523887	-0.932672	0.0173419	None	None	type IV pilus assembly PilZ
Cphy2256	320.47	211.27	429.669	2.03375	1.02414	0.0176302	general	None	phosphodiesterase
Cphy1792	698.891	125.642	1272.14	10.1251	3.33987	0.0177025	carbohydrate transport and metabolism	None	extracellular solute-binding protein
Cphy0435	3507.57	4544.03	2471.12	0.543815	-0.878811	0.0178469	None	None	hypothetical protein
Cphy2696	1372.15	1816.25	928.05	0.51097	-0.968689	0.0178638	motility	None	flagellar biosynthetic protein FlhB
Cphy1799	714.052	221.991	1206.11	5.43317	2.44179	0.0179192	carbohydrate transport and metabolism	CBM12,GH18	glycoside hydrolase family protein
Cphy0757	229.389	36.1846	422.594	11.6788	3.54583	0.0179498	general	None	inner-membrane translocator
Cphy3568	116.054	57.466	174.641	3.03904	1.60361	0.0181172	carbohydrate transport and metabolism	None	binding-protein-dependent transport systems inner membrane component
Cphy1386	7593.11	2129.62	13056.6	6.13094	2.61611	0.0181875	inorganic ion transport and metabolism	None	cobalt transport protein CbiN
Cphy3891	14554.5	19022.9	10086.1	0.530207	-0.915372	0.0182405	None	None	cyclic nucleotide-binding protein
Cphy1128	257.973	135.788	380.158	2.79965	1.48525	0.0182437	general	None	ABC transporter related
Cphy3880	1922.33	2516.74	1327.91	0.527633	-0.922392	0.0182875	amino acid transport and metabolism	None	shikimate kinase
Cphy1381	2223.93	1164.98	3282.88	2.81798	1.49466	0.0183952	coenzyme transport and metabolism	None	ATP:corrinoid adenosyltransferase BtuR/CobO/CobP
Cphy3283	1509.47	1979.33	1039.61	0.525236	-0.928962	0.0185735	None	None	hypothetical protein
Cphy0050	3354.58	235.434	6473.73	27.4971	4.78121	0.018636	None	None	sporulation protein YyaC
Cphy3138	1294.65	885.826	1703.47	1.92303	0.943383	0.0187442	unknown	None	AraC family transcriptional regulator
Cphy1586	1709.11	2241.69	1176.53	0.52484	-0.930052	0.0191018	carbohydrate transport and metabolism	None	ABC transporter related
Cphy0060	1769.07	1065.17	2472.97	2.32166	1.21516	0.0191356	energy production	None	2Fe-2S iron-sulfur cluster binding domain-containing protein
Cphy3531	1571.77	2049.84	1093.7	0.533553	-0.906296	0.0191559	nucleotide transport and metabolism	None	hypothetical protein
Cphy2513	742.586	503.179	981.993	1.95158	0.964642	0.0191669	None	None	exonuclease VII small subunit
Cphy3595	1047.71	706.377	1389.04	1.96643	0.975581	0.019224	None	None	hypothetical protein
Cphy0829	482.839	124.616	841.062	6.74922	2.75472	0.019251	None	None	GerA spore germination protein
Cphy3149	1232.86	1614.12	851.595	0.527591	-0.922509	0.0193398	signal transduction	None	cyclic nucleotide-binding protein
Cphy0245	4624.44	6034.78	3214.09	0.532595	-0.90889	0.0193399	None	None	hypothetical protein
Cphy3498	2631.74	3448.67	1814.81	0.526236	-0.926218	0.019715	None	None	O-antigen polymerase
Cphy1725	572.471	334.922	810.019	2.41853	1.27413	0.0198552	None	None	hypothetical protein
Cphy3619	5595.18	2729.59	8460.76	3.09964	1.6321	0.0199542	general	None	short-chain dehydrogenase/reductase SDR
Cphy1551	558.747	740.572	376.922	0.508961	-0.974373	0.0201277	general	None	HAD family hydrolase
Cphy0920	3576.92	4671.8	2482.04	0.531281	-0.912452	0.0201522	None	None	hypothetical protein
Cphy1409	2524.27	1748.13	3300.4	1.88796	0.916827	0.0202284	general	None	methyltransferase type 11
Cphy2708	9936.44	12960.1	6912.8	0.533391	-0.906734	0.0202761	motility	None	hypothetical protein
Cphy3068	1074.57	741.948	1407.2	1.89663	0.923436	0.0202813	None	None	ArsR family transcriptional regulator
Cphy3563	4555.36	5926.33	3184.38	0.537327	-0.896127	0.0204468	unknown	None	hypothetical protein
Cphy0969	579.314	392.904	765.723	1.94888	0.962646	0.0204644	energy production	None	hypothetical protein
Cphy3936	12487.9	16233.9	8741.89	0.538495	-0.892995	0.0205216	signal transduction	None	two component LuxR family transcriptional regulator
Cphy3624	1917.24	2649.99	1184.49	0.446979	-1.16172	0.0205312	None	None	hypothetical protein
Cphy2980	51.5703	28.083	75.0575	2.6727	1.4183	0.0205403	None	None	hypothetical protein
Cphy2480	5023.53	2552.36	7494.69	2.93637	1.55404	0.0205459	unknown	None	MraZ protein
Cphy1005	58.2323	28.7805	87.684	3.04664	1.60722	0.0207473	defense	None	ABC transporter related
Cphy2989	27.6639	11.6381	43.6897	3.75401	1.90843	0.0208575	None	None	hypothetical protein
Cphy1085	315.392	421.836	208.947	0.495328	-1.01354	0.0208713	unknown	None	hypothetical protein
Cphy3933	4004.68	5216.7	2792.67	0.535333	-0.901491	0.0209358	None	None	hypothetical protein
Cphy1315	4505.73	1847.28	7164.18	3.87824	1.9554	0.0210003	energy production	None	electron transfer flavoprotein alpha/beta-subunit
Cphy3826	1199.46	823.695	1575.22	1.91239	0.935373	0.0210272	None	None	hypothetical protein
Cphy1539	405.782	273.301	538.264	1.96949	0.977822	0.0210936	amino acid transport and metabolism	None	glycine cleavage system protein H
Cphy1728	89.0874	14.5341	163.641	11.2591	3.49302	0.0211175	unknown	None	Ku protein
Cphy3161	1696.92	801.631	2592.21	3.23367	1.69317	0.0213301	unknown	None	degV family protein
Cphy2997	450.096	304.484	595.708	1.95645	0.96824	0.0213639	replication	None	resolvase domain-containing protein
Cphy1546	1688.64	2197.1	1180.18	0.537156	-0.896588	0.0214222	transcription	None	AraC family transcriptional regulator
Cphy1380	2102.72	1466.67	2738.77	1.86734	0.900983	0.0217739	coenzyme transport and metabolism	None	cobyrinic acid a,c-diamide synthase
Cphy2013	1270.64	882.683	1658.59	1.87904	0.909994	0.0217875	posttranslational modifications	None	proteinase inhibitor I4 serpin
Cphy2559	2152.68	2804.04	1501.32	0.535411	-0.90128	0.0217985	general	None	hypothetical protein
Cphy3836	3831.72	4983.1	2680.33	0.537885	-0.894631	0.0218926	coenzyme transport and metabolism	None	nicotinate phosphoribosyltransferase
Cphy1590	1924.8	2530.08	1319.52	0.521533	-0.93917	0.0221064	None	None	XRE family transcriptional regulator
Cphy2175	8393.93	5905.29	10882.6	1.84285	0.88194	0.0221142	None	None	hypothetical protein
Cphy0157	8983.08	11602.5	6363.69	0.548477	-0.866498	0.0223144	None	None	GCN5-related N-acetyltransferase
Cphy0307	14762.6	19131.4	10393.8	0.543285	-0.88022	0.0223625	motility	None	flagellar hook-associated protein 3
Cphy2612	2468.83	1732.57	3205.08	1.8499	0.887446	0.0224074	None	None	putative stage IV sporulation YqfD
Cphy3173	585.526	774.726	396.325	0.511567	-0.967004	0.0226404	defense	None	MATE efflux family protein
Cphy1553	586.77	295.654	877.885	2.9693	1.57012	0.0226911	energy production	None	4Fe-4S ferredoxin iron-sulfur binding domain-containing protein
Cphy3894	1484.02	1030.48	1937.56	1.88025	0.910921	0.0228354	posttranslational modifications	None	anaerobic ribonucleoside-triphosphate reductase activating protein
Cphy3248	3864.15	2699.82	5028.49	1.86253	0.897263	0.0229203	None	None	hypothetical protein
Cphy2646	167.574	22.1282	313.019	14.1457	3.82229	0.0229336	amino acid transport and metabolism	None	ethanolamine ammonia lyase large subunit
Cphy3201	641.989	329.535	954.443	2.89633	1.53423	0.0229792	unknown	None	hypothetical protein
Cphy3091	2063.05	2666.65	1459.44	0.547295	-0.869608	0.0230502	coenzyme transport and metabolism	None	phenylacetate--CoA ligase
Cphy2632	1308.99	1697.65	920.328	0.542117	-0.883323	0.0230519	carbohydrate transport and metabolism	GH43	glycoside hydrolase family protein
Cphy2237	4057.54	2867.68	5247.41	1.82985	0.871724	0.0230527	carbohydrate transport and metabolism	None	galactokinase
Cphy3529	2634.1	3405.76	1862.44	0.546851	-0.87078	0.0230711	amino acid transport and metabolism	None	histidinol-phosphate aminotransferase
Cphy1693	115.831	71.3298	160.332	2.24776	1.16849	0.0230958	None	None	hypothetical protein
Cphy3002	92894.3	119793	65995.7	0.550915	-0.860098	0.0231349	envelope	None	cell wall hydrolase SleB
Cphy0898	1634	1159.21	2108.78	1.81915	0.863263	0.0231951	carbohydrate transport and metabolism	None	XRE family transcriptional regulator
Cphy2933	21570.7	27940.8	15200.5	0.544025	-0.878255	0.0232735	signal transduction	None	diguanylate cyclase/phosphodiesterase
Cphy2525	1085.77	1481.72	689.817	0.465552	-1.10299	0.0233219	amino acid transport and metabolism	None	shikimate dehydrogenase substrate binding subunit
Cphy3743	464.647	625.534	303.761	0.485604	-1.04215	0.0233372	None	None	hypothetical protein
Cphy3792	578.985	46.9462	1111.02	23.6659	4.56474	0.0234562	None	None	stage II sporulation protein R
Cphy1952	143.353	21.3086	265.398	12.455	3.63865	0.0234706	unknown	None	hypothetical protein
Cphy1360	1654.19	1165.96	2142.43	1.83749	0.877737	0.0236055	None	None	hypothetical protein
Cphy1316	7389.56	2861.48	11917.6	4.16485	2.05826	0.023686	energy production	None	electron transfer flavoprotein alpha subunit
Cphy3425	10412.7	2415.83	18409.5	7.62036	2.92986	0.023703	None	None	hypothetical protein
Cphy2975	47.3837	23.3577	71.4096	3.05722	1.61222	0.0237892	None	None	hypothetical protein
Cphy2671	131.344	55.5255	207.162	3.73093	1.89954	0.0241022	amino acid transport and metabolism	None	polar amino acid ABC transporter, inner membrane subunit
Cphy3905	340.872	228.7	453.043	1.98095	0.986193	0.0242848	None	None	transporter protein
Cphy0826	2706.91	3466.95	1946.87	0.561549	-0.832515	0.0246456	amino acid transport and metabolism	None	glutamate dehydrogenase
Cphy1518	4719.19	6084.78	3353.59	0.551145	-0.859497	0.0247406	energy production	None	aldehyde oxidase and xanthine dehydrogenase molybdopterin binding
Cphy1295	215.43	142.415	288.444	2.02538	1.01819	0.0248714	None	None	hypothetical protein
Cphy1435	1924.02	1352.37	2495.67	1.84541	0.883937	0.0249597	envelope	GH19	peptidoglycan binding domain-containing protein
Cphy1738	98.4556	59.5016	137.409	2.30934	1.20748	0.0249831	posttranslational modifications	None	(NiFe) hydrogenase maturation protein HypF
Cphy0231	984.056	1281.31	686.799	0.536012	-0.899664	0.0251174	envelope	None	membrane bound O-acyl transferase MBOAT family protein
Cphy1042	597.308	781.482	413.134	0.528654	-0.919604	0.0251276	None	None	hypothetical protein
Cphy0081	513.421	133.494	893.347	6.69204	2.74245	0.0251565	energy production	None	rubrerythrin
Cphy2269	178.827	114.414	243.24	2.12597	1.08812	0.0253202	None	None	hypothetical protein
Cphy3233	1060.66	1380.45	740.877	0.536692	-0.897834	0.025338	None	None	GCN5-related N-acetyltransferase
Cphy2537	131227	93216.3	169238	1.81554	0.860396	0.0253389	translation	None	small GTP-binding protein
Cphy0698	1301.47	1686.11	916.822	0.543751	-0.878983	0.0253795	transcription	None	LacI family transcription regulator
Cphy2546	2894.85	3752.75	2036.95	0.542789	-0.881537	0.0254044	coenzyme transport and metabolism	None	nicotinate (nicotinamide) nucleotide adenylyltransferase
Cphy0105	4289.72	5537.23	3042.22	0.549412	-0.864039	0.0255651	replication	None	DNA replication protein DnaC
Cphy1077	6353.28	8203.07	4503.5	0.549001	-0.865119	0.0257582	transcription	None	LacI family transcription regulator
Cphy1135	774.868	1003.13	546.602	0.544895	-0.875949	0.0257998	None	None	hypothetical protein
Cphy1182	133.971	83.9641	183.977	2.19114	1.13168	0.0258049	energy production	None	microcompartments protein
Cphy1115	9083.55	11655.6	6511.54	0.558663	-0.839949	0.0259246	translation	None	seryl-tRNA synthetase
Cphy1382	3286.88	1166.91	5406.86	4.63349	2.2121	0.0259773	coenzyme transport and metabolism	None	precorrin-8X methylmutase CbiC/CobH
Cphy3055	1460.11	733.187	2187.04	2.98292	1.57672	0.0262614	amino acid transport and metabolism	None	Orn/Lys/Arg decarboxylase major region
Cphy1689	94.3307	57.0698	131.592	2.3058	1.20527	0.0265652	inorganic ion transport and metabolism	None	sodium/hydrogen exchanger
Cphy1808	567.591	815.859	319.324	0.391396	-1.3533	0.0267812	energy production	None	BFD/(2Fe-2S)-binding domain-containing protein
Cphy0719	787.266	84.8516	1489.68	17.5563	4.13392	0.0268833	unknown	None	hypothetical protein
Cphy1499	1001.99	711.965	1292.01	1.81471	0.859742	0.0270731	amino acid transport and metabolism	None	diaminopropionate ammonia-lyase
Cphy1581	1843.57	1308.58	2378.55	1.81765	0.862075	0.0270755	carbohydrate transport and metabolism	None	ABC-type sugar transport system periplasmic component-like protein
Cphy0431	15617	19836.8	11397.3	0.574553	-0.799489	0.0270869	amino acid transport and metabolism	None	extracellular solute-binding protein
Cphy3434	18481	23718.6	13243.3	0.558351	-0.840755	0.0272979	nucleotide transport and metabolism	None	metallophosphoesterase
Cphy1343	8084.2	10398.8	5769.61	0.554835	-0.84987	0.0274051	general	None	putative RNA methylase
Cphy3671	1840.11	2375.3	1304.91	0.549367	-0.864158	0.0275015	general	None	hypothetical protein
Cphy2832	286.036	191.698	380.374	1.98423	0.98858	0.0277326	inorganic ion transport and metabolism	None	phosphate ABC transporter, inner membrane subunit PstA
Cphy2089	7679.5	9826.18	5532.83	0.56307	-0.828614	0.0277615	general	None	oxidoreductase domain-containing protein
Cphy2506	1610.44	2086.7	1134.18	0.54353	-0.879569	0.02778	None	None	hypothetical protein
Cphy3851	9852.18	12688.4	7015.95	0.552942	-0.8548	0.0277837	None	None	hypothetical protein
Cphy2163	451.135	314.279	587.992	1.87092	0.903752	0.0277849	None	None	hypothetical protein
Cphy0542	2513.91	3245.73	1782.09	0.549057	-0.864971	0.0279971	None	None	hypothetical protein
Cphy0507	226.358	58.0388	394.678	6.80025	2.76559	0.028134	None	None	hypothetical protein
Cphy2493	4248.3	5476.17	3020.42	0.551556	-0.858421	0.0281763	replication	None	primosomal protein N'
Cphy1281	16965.3	6840.44	27090.2	3.9603	1.98561	0.0284484	None	None	hypothetical protein
Cphy3652	13788.7	9912.99	17664.4	1.78194	0.833449	0.0284702	translation	None	50S ribosomal protein L6
Cphy2345	287.357	176.429	398.285	2.25748	1.17472	0.0286546	carbohydrate transport and metabolism	None	binding-protein-dependent transport systems inner membrane component
Cphy2193	265.299	179.132	351.466	1.96205	0.972362	0.0286891	carbohydrate transport and metabolism	None	extracellular solute-binding protein
Cphy0755	1434.02	292.481	2575.57	8.80592	3.13847	0.0287236	general	None	basic membrane lipoprotein
Cphy3470	16131.8	11593.1	20670.5	1.78301	0.834313	0.0287875	unknown	None	FAD-dependent pyridine nucleotide-disulphide oxidoreductase
Cphy3145	2314.98	2978.45	1651.51	0.554486	-0.850778	0.0289154	replication	None	integrase family protein
Cphy0232	1594.1	2050.56	1137.63	0.554791	-0.849984	0.0290014	None	None	hypothetical protein
Cphy0131	1764.66	1251.89	2277.43	1.81919	0.863298	0.0290015	None	None	hypothetical protein
Cphy3542	7276.26	9292.96	5259.56	0.565972	-0.821197	0.0290427	envelope	None	undecaprenyl-phosphate glucose phosphotransferase
Cphy2699	4125.72	5319.89	2931.55	0.551054	-0.859735	0.0291574	motility	None	flagellar biosynthetic protein FliP
Cphy0308	5428.75	6970.79	3886.71	0.557571	-0.842773	0.0292269	unknown	None	hypothetical protein
Cphy1552	513.762	282.958	744.566	2.63137	1.39581	0.0293982	unknown	None	cupin 2 domain-containing protein
Cphy2594	897.449	173.625	1621.27	9.33778	3.22308	0.02965	None	None	hypothetical protein
Cphy2701	6164.93	7929.39	4400.47	0.554957	-0.849553	0.0297032	signal transduction	None	response regulator receiver protein
Cphy0974	662.963	866.154	459.772	0.53082	-0.913705	0.0297065	signal transduction	None	LytTR family two component transcriptional regulator
Cphy1437	801.691	521.309	1082.07	2.07568	1.05359	0.0300766	None	None	hypothetical protein
Cphy3236	1558.01	2016.07	1099.95	0.54559	-0.874111	0.0300854	None	None	hypothetical protein
Cphy3310	291.457	197.382	385.533	1.95324	0.965867	0.0301367	envelope	GH28	hypothetical protein
Cphy0865	1591.63	1129.71	2053.54	1.81775	0.862155	0.0303313	None	None	hypothetical protein
Cphy1280	21790.6	7483.29	36097.9	4.8238	2.27017	0.0304293	defense	None	ABC transporter related
Cphy1587	1363.82	1759.09	968.541	0.550591	-0.860947	0.030545	carbohydrate transport and metabolism	None	monosaccharide-transporting ATPase
Cphy2443	8486.76	3481.69	13491.8	3.87508	1.95423	0.0306746	cell cycle	None	chromosome segregation protein SMC
Cphy2700	2152.36	2770.51	1534.22	0.553768	-0.852646	0.0306984	motility	None	hypothetical protein
Cphy3787	2783.9	3571.98	1995.83	0.558746	-0.839735	0.0307741	lipid transport and metabolism	None	1-acyl-sn-glycerol-3-phosphate acyltransferase
Cphy3024	52.7309	29.6273	75.8344	2.55961	1.35592	0.0311823	general	None	phosphotransferase domain-containing protein
Cphy2068	3301	2378.17	4223.82	1.77608	0.8287	0.0311862	signal transduction	None	peptidase M56 BlaR1
Cphy1527	1924.18	1003.56	2844.8	2.83472	1.5032	0.0312198	general	None	GCN5-related N-acetyltransferase
Cphy1595	3029.69	3887.81	2171.56	0.558557	-0.840225	0.0312714	None	None	hypothetical protein
Cphy2922	10286.3	13222.8	7349.8	0.555845	-0.847246	0.0313324	replication	None	SNF2-related protein
Cphy1923	8495.2	6132.88	10857.5	1.77038	0.824058	0.0313433	coenzyme transport and metabolism	None	D-isomer specific 2-hydroxyacid dehydrogenase NAD-binding
Cphy2451	1353.47	961.396	1745.55	1.81564	0.86048	0.0313974	general	None	hypothetical protein
Cphy0858	439.174	307.36	570.988	1.85772	0.89353	0.0314836	envelope	GH30	glycoside hydrolase family protein
Cphy2294	27189.9	19508.1	34871.7	1.78755	0.837985	0.0314913	general	None	beta-lactamase domain-containing protein
Cphy0332	18890.9	24091.1	13690.8	0.568295	-0.815289	0.0316272	unknown	None	hypothetical protein
Cphy0571	10063.5	12834.6	7292.37	0.568182	-0.815575	0.031714	envelope	None	UDP-glucose 4-epimerase
Cphy2681	3627.96	4664.22	2591.7	0.555656	-0.847737	0.0321014	None	None	hypothetical protein
Cphy0201	4679.88	6027.29	3332.46	0.552896	-0.85492	0.0322096	motility	None	methyl-accepting chemotaxis sensory transducer
Cphy2394	437.545	52.4395	822.65	15.6876	3.97155	0.0322253	coenzyme transport and metabolism	None	ABC transporter related
Cphy3788	6214.51	7911.67	4517.35	0.570973	-0.808506	0.0322271	None	None	hypothetical protein
Cphy0897	1735.26	1258.52	2212	1.75763	0.81363	0.0323145	amino acid transport and metabolism	None	spermidine/putrescine ABC transporter ATPase subunit
Cphy2088	1239.42	879.613	1599.22	1.8181	0.862431	0.0323244	None	None	hypothetical protein
Cphy1078	2979.53	3803.15	2155.9	0.566874	-0.818901	0.0325391	None	None	hypothetical protein
Cphy1385	12193.4	3419.7	20967.1	6.13128	2.61619	0.0326059	inorganic ion transport and metabolism	None	cobalamin biosynthesis protein CbiM
Cphy2618	11239.3	14311.1	8167.4	0.570703	-0.809188	0.0326818	motility	None	Ig domain-containing protein
Cphy1387	2573.48	1185.21	3961.74	3.34266	1.741	0.0327296	coenzyme transport and metabolism	None	anaerobic cobalt chelatase
Cphy2665	197.932	296.713	99.1502	0.334162	-1.58138	0.03275	translation	None	threonyl-tRNA synthetase
Cphy2003	851.527	1096.43	606.62	0.553266	-0.853954	0.0329249	envelope	None	NLP/P60 protein
Cphy1740	159.26	104.564	213.956	2.04617	1.03292	0.0329923	posttranslational modifications	None	hydrogenase formation HypD protein
Cphy1582	1288.81	883.022	1694.59	1.91908	0.940418	0.0330648	signal transduction	None	signal transduction histidine kinase, LytS
Cphy2944	487.037	340.641	633.434	1.85953	0.894941	0.0330971	None	None	hypothetical protein
Cphy1498	542.208	367.603	716.812	1.94996	0.963446	0.033291	nucleotide transport and metabolism	None	xanthine/uracil/vitamin C permease
Cphy2679	32277.1	40991.9	23562.3	0.574803	-0.79886	0.0332987	translation	None	translation elongation factor Ts
Cphy3675	2714.8	1957.83	3471.77	1.77328	0.826419	0.0334041	unknown	None	YdjI
Cphy1379	2216.51	1592.95	2840.07	1.7829	0.834225	0.0334401	coenzyme transport and metabolism	None	precorrin-6x reductase
Cphy0083	732.515	202.625	1262.4	6.23024	2.63929	0.033567	general	None	flavin reductase domain-containing protein
Cphy3783	4105.63	5249.06	2962.2	0.56433	-0.825388	0.033581	transcription	None	cell envelope-related transcriptional attenuator
Cphy0938	8919.66	11367.1	6472.22	0.569382	-0.812531	0.033771	translation	None	leucyl-tRNA synthetase
Cphy1869	147.467	95.9849	198.949	2.07271	1.05152	0.0339619	inorganic ion transport and metabolism	None	rhodanese domain-containing protein
Cphy2419	380.187	223.651	536.723	2.39982	1.26292	0.0339719	unknown	None	hypothetical protein
Cphy1826	17.3481	6.61158	28.0847	4.24781	2.08672	0.0340868	inorganic ion transport and metabolism	None	sulfate ABC transporter, periplasmic sulfate-binding protein
Cphy1653	14515.8	18519.2	10512.4	0.567648	-0.816932	0.0341241	inorganic ion transport and metabolism	None	hemerythrin-like metal-binding protein
Cphy2726	229.292	39.3113	419.273	10.6654	3.41487	0.0341771	unknown	None	YlmC/YmxH family sporulation protein
Cphy3154	356.64	249.97	463.31	1.85346	0.890219	0.0341827	carbohydrate transport and metabolism	None	carbohydrate kinase FGGY
Cphy1669	936.541	668.705	1204.38	1.80106	0.848847	0.0341882	inorganic ion transport and metabolism	None	phosphate ABC transporter, inner membrane subunit PstA
Cphy2232	274.443	181.002	367.884	2.03249	1.02325	0.0344178	defense	None	hypothetical protein
Cphy0062	6256.94	7991.76	4522.11	0.565846	-0.821518	0.0344926	envelope	None	prolipoprotein diacylglyceryl transferase
Cphy0277	877.986	1132.51	623.462	0.550514	-0.86115	0.0345913	unknown	None	hypothetical protein
Cphy3067	4121.23	2988.28	5254.18	1.75826	0.814151	0.0347163	defense	None	ABC transporter related
Cphy1262	63.5034	37.5906	89.4163	2.37869	1.25017	0.034888	carbohydrate transport and metabolism	None	dihydroxyacetone kinase subunit DhaK
Cphy1376	486.595	342.063	631.128	1.84506	0.883669	0.0350753	coenzyme transport and metabolism	None	precorrin-4 C11-methyltransferase
Cphy2574	389.201	504.188	274.214	0.543871	-0.878662	0.0350958	translation	None	lysyl-tRNA synthetase
Cphy3475	48805.1	61954.6	35655.6	0.575511	-0.797084	0.0351373	None	None	Ig domain-containing protein
Cphy3519	2515.36	1819.85	3210.88	1.76436	0.819147	0.0351587	nucleotide transport and metabolism	None	phosphoribulokinase/uridine kinase
Cphy2684	5653.66	7249.98	4057.34	0.559635	-0.837443	0.0351588	replication	None	hypothetical protein
Cphy0022	1611.59	2055.34	1167.84	0.568196	-0.815538	0.0352423	nucleotide transport and metabolism	None	NUDIX hydrolase
Cphy3908	2386.45	1726.43	3046.46	1.7646	0.819337	0.0353455	general	None	spore maturation protein
Cphy3584	3861.82	2790.62	4933.01	1.76771	0.82188	0.0354768	general	None	NADPH-dependent FMN reductase
Cphy1913	473.151	615.722	330.579	0.536897	-0.897283	0.0355309	None	None	hypothetical protein
Cphy0853	1371.22	1758.28	984.167	0.559733	-0.837189	0.0355989	signal transduction	None	putative signal transduction histidine kinase
Cphy2213	26665.8	19459.6	33871.9	1.74063	0.799607	0.0359227	carbohydrate transport and metabolism	None	polysaccharide deacetylase
Cphy2874	16719	21171.3	12266.6	0.579396	-0.787378	0.0359636	carbohydrate transport and metabolism	None	triosephosphate isomerase
Cphy1790	919.894	304.092	1535.69	5.05009	2.33631	0.0360976	None	None	DNA binding domain-containing protein
Cphy2275	145.792	94.4432	197.141	2.0874	1.06171	0.0361936	unknown	None	hypothetical protein
Cphy3661	8318.3	6102.54	10534.1	1.72617	0.787578	0.0362494	translation	None	ribosomal protein S3
Cphy1540	2241.63	1629.38	2853.88	1.75151	0.808603	0.0363808	amino acid transport and metabolism	None	glycine dehydrogenase (decarboxylating)
Cphy1879	4575.85	3318.29	5833.42	1.75796	0.813904	0.0363932	carbohydrate transport and metabolism	None	extracellular solute-binding protein
Cphy1259	48.7813	27.8251	69.7375	2.50628	1.32555	0.036441	amino acid transport and metabolism	None	inner-membrane translocator
Cphy2686	1435.82	1907.05	964.587	0.5058	-0.983362	0.0368413	None	None	hypothetical protein
Cphy2161	794.956	572.937	1016.97	1.77502	0.827834	0.0369056	unknown	None	cupin 2 domain-containing protein
Cphy1997	410.643	534.149	287.137	0.537559	-0.895504	0.036953	amino acid transport and metabolism	None	binding-protein-dependent transport systems inner membrane component
Cphy0018	1176.66	735.996	1617.32	2.19746	1.13583	0.0369987	defense	None	ABC transporter related
Cphy0964	574.506	328.609	820.403	2.49659	1.31996	0.037008	signal transduction	None	integral membrane sensor signal transduction histidine kinase
Cphy2352	3507.18	4449.63	2564.73	0.576392	-0.794877	0.0370815	amino acid transport and metabolism	None	aspartate kinase
Cphy0965	409.466	284.752	534.18	1.87595	0.907622	0.037152	nucleotide transport and metabolism	None	putative uridine kinase
Cphy1336	2790.18	1956.64	3623.72	1.85202	0.889098	0.0372178	posttranslational modifications	None	peptidase U32
Cphy0811	355.458	464.483	246.433	0.530552	-0.914433	0.0372184	None	None	hypothetical protein
Cphy2772	4574.13	3344.72	5803.53	1.73513	0.795045	0.0373317	general	None	phosphoesterase domain-containing protein
Cphy2056	100.672	29.9557	171.388	5.72138	2.51636	0.0373508	general	None	hydrogenase, Fe-only
Cphy0909	184.504	244.808	124.199	0.507333	-0.978994	0.0375017	unknown	None	hypothetical protein
Cphy0309	1602.84	2043.49	1162.19	0.568727	-0.814191	0.0375714	signal transduction	None	carbon storage regulator, CsrA
Cphy1345	1896.56	2432.32	1360.8	0.559465	-0.837881	0.0377721	amino acid transport and metabolism	None	prephenate dehydratase
Cphy2779	2945.74	2129.13	3762.34	1.76708	0.821367	0.0377886	coenzyme transport and metabolism	None	biotin--acetyl-CoA-carboxylase ligase
Cphy3445	486.125	634.29	337.961	0.532817	-0.908287	0.0377928	None	None	H+transporting two-sector ATPase C subunit
Cphy1156	1596.52	1157.29	2035.76	1.75907	0.814814	0.0378115	unknown	None	YibE/F family protein
Cphy0421	777.261	563.28	991.242	1.75977	0.815384	0.0379095	amino acid transport and metabolism	None	ornithine carbamoyltransferase
Cphy2898	2058.17	2634.71	1481.62	0.562349	-0.830462	0.0379544	None	None	hypothetical protein
Cphy2682	4525.33	5772.59	3278.07	0.567869	-0.81637	0.0383182	None	None	hypothetical protein
Cphy3799	673.222	442.279	904.165	2.04433	1.03163	0.0383341	signal transduction	None	putative anti-sigma regulatory factor, serine/threonine protein kinase
Cphy3904	498.363	351.818	644.908	1.83307	0.874265	0.0384472	defense	None	ABC transporter related
Cphy2050	4688.33	3240.94	6135.71	1.89319	0.920817	0.0384771	None	None	hypothetical protein
Cphy3237	1247.41	891.173	1603.65	1.79948	0.84758	0.0389032	None	None	hypothetical protein
Cphy2123	8672.21	11033.8	6310.66	0.571941	-0.806061	0.038916	cell cycle	None	transglutaminase domain-containing protein
Cphy1254	2599.4	3299.47	1899.33	0.575645	-0.796748	0.0389814	None	CE2	GDSL family lipase
Cphy3026	90.0394	56.9069	123.172	2.16445	1.114	0.039261	general	None	phosphotransferase domain-containing protein
Cphy0678	189.06	127.623	250.497	1.96278	0.9729	0.0392728	lipid transport and metabolism	None	phosphoesterase PA-phosphatase related
Cphy2637	27.6246	8.37307	46.8762	5.59844	2.48503	0.0392791	energy production	None	ethanolamine utilization protein EutN/carboxysome structural protein Ccml
Cphy1388	6552.43	3676.04	9428.82	2.56494	1.35892	0.039487	None	None	hypothetical protein
Cphy1266	4155.78	5836	2475.55	0.424187	-1.23723	0.0396385	None	None	hypothetical protein
Cphy3313	807.798	582.192	1033.4	1.77502	0.827837	0.039667	carbohydrate transport and metabolism	GH65	Kojibiose phosphorylase
Cphy3798	1782.34	1196.89	2367.8	1.97829	0.984255	0.0397021	general	None	Fe-S cluster domain-containing protein
Cphy0670	456.259	583.831	328.686	0.562982	-0.82884	0.0398673	None	None	hypothetical protein
Cphy1996	828.153	1061.43	594.877	0.560449	-0.835346	0.0398884	amino acid transport and metabolism	None	binding-protein-dependent transport systems inner membrane component
Cphy3090	3580.14	4516.07	2644.22	0.585513	-0.772226	0.039946	amino acid transport and metabolism	None	Na+/solute symporter
Cphy2707	388.054	515.541	260.566	0.505421	-0.984441	0.0402218	motility	None	flagellar FlbD family protein
Cphy3402	6100.62	7701.59	4499.64	0.584248	-0.775348	0.0405711	carbohydrate transport and metabolism	None	extracellular solute-binding protein
Cphy2740	390.411	201.466	579.356	2.8757	1.52391	0.0411166	carbohydrate transport and metabolism	None	Altronate dehydratase
Cphy3797	1142.87	831.983	1453.75	1.74734	0.805158	0.0412265	None	None	hypothetical protein
Cphy0176	1675.32	2251.08	1099.57	0.488465	-1.03367	0.0415539	transcription	None	TetR family transcriptional regulator
Cphy1047	1636.78	352.727	2920.83	8.28071	3.04975	0.0416093	None	None	SPP1 family holin
Cphy2638	103.696	24.8749	182.518	7.33744	2.87528	0.0416184	None	None	hypothetical protein
Cphy0612	636.596	814.293	458.9	0.563556	-0.827369	0.04165	None	None	VanZ family protein
Cphy0008	736.38	533.965	938.795	1.75816	0.814065	0.0417213	energy production	None	tartrate/fumarate subfamily Fe-S type hydro-lyase beta subunit
Cphy0068	7324.4	9245.08	5403.73	0.584498	-0.774731	0.0417302	envelope	None	cell wall hydrolase/autolysin
Cphy0730	507.164	108.345	905.984	8.36202	3.06385	0.0418299	transcription	None	AraC family transcriptional regulator
Cphy1510	28669.5	20994.3	36344.7	1.73117	0.791743	0.041862	carbohydrate transport and metabolism	GH10	endo-1,4-beta-xylanase
Cphy0737	939.09	673.552	1204.63	1.78847	0.838727	0.0419741	inorganic ion transport and metabolism	None	rhodanese domain-containing protein
Cphy1977	32.5585	17.5251	47.5919	2.71565	1.4413	0.0420308	defense	None	ABC transporter related
Cphy2595	1453.14	1833.81	1072.47	0.584833	-0.773904	0.0423705	nucleotide transport and metabolism	None	NUDIX hydrolase
Cphy1326	15804.3	19906.5	11702.2	0.587855	-0.766468	0.0423875	energy production	None	phosphate acetyltransferase
Cphy2678	216.243	57.7673	374.719	6.48671	2.69749	0.0423882	unknown	None	ribonuclease BN
Cphy1056	3412.87	2487.37	4338.37	1.74416	0.802531	0.0425111	defense	None	ABC transporter related
Cphy2854	5448.54	6900.93	3996.15	0.579074	-0.788181	0.042611	signal transduction	None	integral membrane sensor signal transduction histidine kinase
Cphy3052	1208.07	844.452	1571.69	1.86119	0.896226	0.0426143	amino acid transport and metabolism	None	saccharopine dehydrogenase
Cphy1942	3096.98	2169.57	4024.4	1.85493	0.891366	0.0428317	None	None	hypothetical protein
Cphy2069	1444.98	1063.74	1826.23	1.71679	0.779713	0.0431061	transcription	None	CopY family transcriptional regulator
Cphy2875	32111	40363	23859	0.591111	-0.758499	0.04333	carbohydrate transport and metabolism	None	phosphoglycerate kinase
Cphy2309	3611.52	4559.12	2663.92	0.584305	-0.775206	0.043383	translation	None	ribosomal protein L11 methyltransferase
Cphy3786	26861.7	36785.3	16938.1	0.46046	-1.11885	0.0433876	energy production	None	rubredoxin-type Fe(Cys)4 protein
Cphy0209	1676.06	2131.54	1220.57	0.572623	-0.804342	0.0436157	None	None	hypothetical protein
Cphy1053	2695.93	3431.03	1960.83	0.571501	-0.807173	0.0436805	motility	None	methyl-accepting chemotaxis sensory transducer
Cphy0240	7847.44	9951.08	5743.81	0.577205	-0.792845	0.0437414	signal transduction	None	diguanylate cyclase/phosphodiesterase
Cphy2266	215.821	152.835	278.807	1.82424	0.867293	0.0437683	None	None	hypothetical protein
Cphy1297	3667.76	2721.7	4613.81	1.69519	0.76145	0.0438653	amino acid transport and metabolism	None	GntR family transcriptional regulator
Cphy3634	1079.49	1383.05	775.924	0.561022	-0.833872	0.0440271	translation	None	tRNA pseudouridine synthase A
Cphy3410	497.685	639.956	355.413	0.555371	-0.848476	0.0443071	None	None	hypothetical protein
Cphy2714	3596.05	4578.35	2613.74	0.57089	-0.808716	0.044317	motility	None	flagellar protein export ATPase FliI
Cphy2167	1797.25	1325.51	2268.99	1.71179	0.775504	0.0444386	None	None	hypothetical protein
Cphy1082	10123	7503.1	12742.8	1.69834	0.764126	0.0445284	signal transduction	None	diguanylate cyclase
Cphy0392	14.2877	5.84622	22.7292	3.88785	1.95897	0.0445405	carbohydrate transport and metabolism	None	NAD-dependent epimerase/dehydratase
Cphy0689	435.162	13.8638	856.461	61.7769	5.949	0.0445764	amino acid transport and metabolism	None	urease, gamma subunit
Cphy3881	1841.21	2327.09	1355.33	0.582415	-0.779881	0.0447727	general	None	flavin reductase domain-containing protein
Cphy1504	768.525	975.992	561.058	0.574859	-0.79872	0.04493	None	None	hypothetical protein
Cphy2422	3264.65	2401.92	4127.38	1.71837	0.781039	0.0450622	translation	None	tRNA/rRNA methyltransferase (SpoU)
Cphy1287	5627.36	7096.64	4158.09	0.585924	-0.771216	0.0451181	signal transduction	None	two component transcriptional regulator
Cphy1727	577.123	418.341	735.905	1.75911	0.814842	0.0451241	None	None	hypothetical protein
Cphy0746	6509.37	4803.61	8215.13	1.7102	0.774165	0.0451301	signal transduction	None	metal dependent phosphohydrolase
Cphy1377	808.605	589.273	1027.94	1.74441	0.802742	0.0453764	coenzyme transport and metabolism	None	cobalamin (vitamin B12) biosynthesis CbiG protein
Cphy3422	1772.47	898.39	2646.55	2.94589	1.5587	0.0455584	None	None	hypothetical protein
Cphy2420	596.775	349.986	843.565	2.41028	1.2692	0.0455776	None	None	hypothetical protein
Cphy1711	155.995	107.514	204.476	1.90185	0.927403	0.0459924	envelope	GH28	endopygalactorunase-like protein
Cphy1697	193.116	133.071	253.16	1.90245	0.92786	0.0460448	inorganic ion transport and metabolism	None	arsenite-activated ATPase ArsA
Cphy3937	28901.9	36326.3	21477.6	0.591243	-0.758178	0.046123	signal transduction	None	histidine kinase
Cphy1412	23.5809	39.4471	7.71476	0.195572	-2.35423	0.0461282	None	None	membrane spanning protein
Cphy1542	2012.6	1485.75	2539.45	1.70921	0.773327	0.0462119	coenzyme transport and metabolism	None	lipoyltransferase and lipoate-protein ligase
Cphy1691	54.3227	31.7444	76.9011	2.42251	1.2765	0.0462133	None	None	hypothetical protein
Cphy0405	6133.63	7728.21	4539.05	0.587336	-0.767743	0.0462275	carbohydrate transport and metabolism	CE4	polysaccharide deacetylase
Cphy0985	25.5846	15.3945	35.7748	2.32387	1.21653	0.046295	None	None	hypothetical protein
Cphy2921	3690.79	4679.6	2701.99	0.577397	-0.792364	0.046459	None	None	hypothetical protein
Cphy1943	16192.1	9532.61	22851.6	2.39721	1.26135	0.0464767	None	CBM5,GH19	chitinase
Cphy0457	7115.18	8991.75	5238.61	0.582602	-0.779418	0.0466819	None	None	hypothetical protein
Cphy0769	184.834	78.7882	290.879	3.69192	1.88437	0.0467942	carbohydrate transport and metabolism	GH4	glycoside hydrolase family protein
Cphy1566	1391.19	1014.64	1767.73	1.74223	0.800936	0.0469101	inorganic ion transport and metabolism	None	ATPase, P-type (transporting), HAD superfamily, subfamily IC
Cphy1606	222.635	288.804	156.465	0.54177	-0.884249	0.0470195	None	None	hypothetical protein
Cphy2862	14844.5	18694.5	10994.5	0.588113	-0.765833	0.0476589	None	None	signal transduction histidine kinase regulating citrate/malate metabolism
Cphy3288	8876.63	11189.6	6563.64	0.586582	-0.769594	0.0480752	None	None	hypothetical protein
Cphy1515	147.639	102.789	192.488	1.87265	0.905085	0.0480821	None	None	hypothetical protein
Cphy1798	1105.42	1399.14	811.689	0.580134	-0.785542	0.0481136	None	None	mercuric transport protein periplasmic component
Cphy2107	1617.67	1194.11	2041.23	1.70942	0.773508	0.0481666	unknown	None	AraC family transcriptional regulator
Cphy2281	2778.72	3510.6	2046.84	0.583046	-0.778317	0.0482104	cell cycle	None	SpoIID/LytB domain-containing protein
Cphy3338	7022.97	8824.43	5221.52	0.591712	-0.757033	0.0483511	carbohydrate transport and metabolism	None	phosphoglycerate mutase
Cphy2593	3466.67	1375	5558.34	4.04243	2.01522	0.0484052	replication	None	integrase family protein
Cphy0583	847.008	1067.28	626.74	0.587234	-0.767994	0.0485999	carbohydrate transport and metabolism	None	putative sugar ABC transporter, substrate-binding protein
Cphy3889	547.313	701.201	393.425	0.561074	-0.833738	0.0488119	None	None	hypothetical protein
Cphy0700	6063.29	7584.46	4542.12	0.598871	-0.739683	0.0488954	general	None	hypothetical protein
Cphy3938	2829.39	3569.38	2089.41	0.585372	-0.772575	0.0489934	general	None	GCN5-related N-acetyltransferase
Cphy3736	6352.81	7996.58	4709.05	0.588884	-0.763945	0.0493176	energy production	None	F0F1 ATP synthase subunit beta
Cphy2818	1792.65	1318.27	2267.03	1.7197	0.782155	0.0493821	envelope	None	cell wall hydrolase/autolysin
Cphy3257	9190.46	11561.3	6819.64	0.589869	-0.761534	0.0496369	general	None	hypothetical protein
Cphy2983	9.67985	3.34651	16.0132	4.78503	2.25853	0.0497104	None	None	hypothetical protein
Cphy2473	8553.53	6329.44	10777.6	1.70277	0.767888	0.0502151	envelope	None	UDP-N-acetylglucosamine 1-carboxyvinyltransferase
Cphy1278	261.506	189.98	333.032	1.75298	0.809814	0.0502891	None	None	hypothetical protein
Cphy1052	1561.58	1981.21	1141.95	0.576392	-0.794878	0.0504257	unknown	None	hypothetical protein
Cphy0265	878.516	1116.62	640.409	0.573523	-0.802077	0.0507058	None	None	hypothetical protein
Cphy0387	431.672	311.345	552	1.77296	0.826156	0.0509978	None	None	hypothetical protein
Cphy2393	423.706	44.6663	802.745	17.9721	4.16768	0.0513123	inorganic ion transport and metabolism	None	transport system permease protein
Cphy0778	80.378	51.9753	108.781	2.09293	1.06552	0.0514317	None	None	beta-lactamase domain-containing protein
Cphy3651	9287.4	6947.79	11627	1.67348	0.742854	0.0517233	translation	None	50S ribosomal protein L18
Cphy1825	3.84403	0.84681	6.84124	8.07885	3.01415	0.0517954	energy production	None	nitrite and sulphite reductase 4Fe-4S region
Cphy3775	3160.07	3968.69	2351.46	0.592504	-0.755104	0.0518503	unknown	None	hypothetical protein
Cphy3369	10800.5	13527.8	8073.15	0.596782	-0.744725	0.0521438	posttranslational modifications	None	heat shock protein 90
Cphy2756	2136.48	2690.63	1582.32	0.588087	-0.765899	0.0522329	None	None	GCN5-related N-acetyltransferase
Cphy1324	1498.66	941.306	2056.02	2.18422	1.12712	0.0527472	None	None	nucleoside recognition domain-containing protein
Cphy0666	92.9294	57.8894	127.969	2.21058	1.14443	0.0530557	None	GHnc	hypothetical protein
Cphy0609	3816.04	523.242	7108.83	13.5861	3.76406	0.0530692	unknown	None	hypothetical protein
Cphy0390	33.8544	17.0881	50.6207	2.96233	1.56673	0.0532878	general	None	amidohydrolase
Cphy0084	3805.68	2855.08	4756.27	1.6659	0.736299	0.0533016	envelope	None	D-alanine--D-alanine ligase
Cphy1667	1306.38	969.742	1643.02	1.69429	0.760677	0.0536128	inorganic ion transport and metabolism	None	phosphate binding protein
Cphy3430	21125.4	26312.5	15938.2	0.605729	-0.723255	0.0537088	None	None	Ig domain-containing protein
Cphy1671	1665	1236.53	2093.47	1.69302	0.759603	0.053894	inorganic ion transport and metabolism	None	phosphate uptake regulator, PhoU
Cphy2392	1510.88	111.488	2910.27	26.1039	4.70619	0.0539148	inorganic ion transport and metabolism	None	periplasmic binding protein
Cphy0479	174.518	84.4146	264.621	3.13477	1.64836	0.0540653	None	None	stage V sporulation protein AC
Cphy2648	25.9704	2.90953	49.0314	16.852	4.07485	0.0540685	amino acid transport and metabolism	None	ethanolamine utilization protein, EutP
Cphy2899	1411.5	1779.07	1043.92	0.586775	-0.769121	0.0544993	None	None	hypothetical protein
Cphy3855	2475.73	1848.2	3103.26	1.67908	0.747667	0.0548859	carbohydrate transport and metabolism	None	phosphomannomutase
Cphy1914	3466.81	4353.26	2580.36	0.592741	-0.754526	0.0550398	None	None	hypothetical protein
Cphy0152	1537.63	2105.85	969.408	0.460341	-1.11922	0.0552678	translation	None	tRNA/rRNA methyltransferase (SpoU)
Cphy1925	4436.7	5542.29	3331.12	0.601036	-0.734476	0.0553239	energy production	None	sodium ion-translocating decarboxylase, beta subunit
Cphy1039	2826.52	3553.67	2099.36	0.590757	-0.759362	0.0555531	unknown	None	hypothetical protein
Cphy2767	13566.9	18925.3	8208.56	0.433735	-1.20511	0.0558359	translation	None	30S ribosomal protein S15
Cphy0301	6232.99	7786.57	4679.4	0.600958	-0.734665	0.0559591	envelope	None	CDP-glycerol:poly(glycerophosphate) glycerophosphotransferase
Cphy3727	9185.77	11431.6	6939.99	0.60709	-0.720017	0.0561965	envelope	GT28	UDP-N-acetylglucosamine--N-acetylmuramyl-(pentapeptide) pyrophosphoryl-undecaprenol N-acetylglucosamine transferase
Cphy3234	1575.48	1981.76	1169.2	0.589981	-0.761258	0.0564072	general	None	creatininase
Cphy1103	8175.81	10181.1	6170.55	0.606081	-0.722417	0.0564152	general	None	oxidoreductase domain-containing protein
Cphy1097	373.31	272.755	473.864	1.73732	0.796865	0.0569052	general	None	hypothetical protein
Cphy1124	76.4554	49.8583	103.052	2.06691	1.04747	0.0569091	unknown	None	hypothetical protein
Cphy0580	52.5229	31.5815	73.4642	2.32618	1.21796	0.0570121	carbohydrate transport and metabolism	None	ABC transporter related
Cphy3357	687.648	865.318	509.979	0.589354	-0.762794	0.057045	None	None	hypothetical protein
Cphy1710	45.5784	28.862	62.2948	2.15837	1.10994	0.0570471	carbohydrate transport and metabolism	None	binding-protein-dependent transport systems inner membrane component
Cphy2702	5689.97	7152.17	4227.77	0.591118	-0.758483	0.0571843	motility	None	CheC, inhibitor of MCP methylation / FliN fusion protein
Cphy1344	6218.31	7751.76	4684.86	0.60436	-0.726519	0.0571902	None	None	hypothetical protein
Cphy1620	317.177	228.252	406.103	1.77919	0.831218	0.0572521	signal transduction	None	two component transcriptional regulator
Cphy0684	235.97	45.8415	426.099	9.29506	3.21646	0.0572738	posttranslational modifications	None	urease accessory protein UreG
Cphy1503	117.568	75.5095	159.627	2.114	1.07997	0.05728	posttranslational modifications	None	thioredoxin-disulfide reductase
Cphy1369	505.404	371.305	639.502	1.72231	0.784343	0.0573415	coenzyme transport and metabolism	None	siroheme synthase
Cphy2165	1849.98	1390.5	2309.45	1.66088	0.731945	0.0577649	None	None	hypothetical protein
Cphy2159	1965.03	1479.88	2450.18	1.65566	0.727405	0.0581365	None	None	hypothetical protein
Cphy3654	5823.05	4383.69	7262.4	1.65669	0.728302	0.0582919	translation	None	ribosomal protein S14
Cphy2988	21.0141	9.87664	32.1516	3.25532	1.7028	0.0589652	None	None	hypothetical protein
Cphy1352	6569.6	4948.72	8190.48	1.65507	0.726892	0.0589977	replication	None	UvrD/REP helicase
Cphy0230	580.881	731.254	430.507	0.588725	-0.764335	0.0591222	None	None	hypothetical protein
Cphy0688	278.324	12.143	544.504	44.841	5.48675	0.0592293	amino acid transport and metabolism	None	urease subunit beta
Cphy2703	3553.62	4458.15	2649.1	0.594216	-0.750942	0.0592405	motility	None	flagellar motor switch protein FliM
Cphy0547	11891.4	15907.9	7874.98	0.495037	-1.01439	0.0594814	nucleotide transport and metabolism	None	adenine phosphoribosyltransferase
Cphy0527	333.014	188.816	477.213	2.5274	1.33765	0.0597355	carbohydrate transport and metabolism	None	binding-protein-dependent transport systems inner membrane component
Cphy2656	804.827	598.243	1011.41	1.69064	0.757567	0.0598804	carbohydrate transport and metabolism	None	binding-protein-dependent transport systems inner membrane component
Cphy0687	586.375	58.777	1113.97	18.9526	4.24432	0.059922	amino acid transport and metabolism	None	urease subunit alpha
Cphy0048	1486.09	1870.4	1101.78	0.589062	-0.763509	0.0600813	replication	None	recombination protein RecR
Cphy2817	3715.27	2775.81	4654.73	1.67689	0.745791	0.0606758	None	None	peptidase S8/S53 subtilisin kexin sedolisin
Cphy2450	2187.87	1654.76	2720.98	1.64433	0.717501	0.0606979	nucleotide transport and metabolism	None	cytidylate kinase
Cphy0539	184.055	114.588	253.522	2.21248	1.14566	0.0607528	envelope	None	peptidoglycan binding domain-containing protein
Cphy0731	99.191	135.185	63.197	0.467485	-1.09701	0.0607985	inorganic ion transport and metabolism	None	transport system permease protein
Cphy3348	3541.99	4430.21	2653.77	0.599016	-0.739335	0.0611156	amino acid transport and metabolism	None	dihydroxy-acid dehydratase
Cphy0049	5348.35	6702.94	3993.76	0.595822	-0.747046	0.0611806	None	None	hypothetical protein
Cphy2642	165.052	31.6629	298.441	9.42558	3.23658	0.0612099	energy production	None	acetaldehyde dehydrogenase (acetylating)
Cphy2442	7793.92	5842.76	9745.08	1.66789	0.738025	0.0613207	secretion and trafficking	None	signal recognition particle-docking protein FtsY
Cphy0908	639.454	804.413	474.494	0.589863	-0.761548	0.0614172	unknown	None	hypothetical protein
Cphy3066	3388.87	2551.13	4226.61	1.65676	0.728364	0.0617763	defense	None	ABC transporter related
Cphy0776	64.714	42.5357	86.8924	2.04281	1.03056	0.0618705	posttranslational modifications	GH88	glycosy hydrolase family protein
Cphy3421	8298.7	5692.87	10904.5	1.91547	0.937699	0.0622655	general	None	diacylglycerol kinase catalytic region
Cphy3868	416.123	540.115	292.131	0.540867	-0.886653	0.0622796	general	None	5-nitroimidazole antibiotic resistance protein
Cphy0590	5365.4	6693.19	4037.61	0.603241	-0.729194	0.0624124	transcription	None	LacI family transcription regulator
Cphy0372	16857.1	20912.2	12802	0.612176	-0.707981	0.0624642	None	None	hypothetical protein
Cphy2706	1505	1929.02	1080.98	0.560377	-0.835529	0.0626002	motility	None	MotA/TolQ/ExbB proton channel
Cphy0082	176.545	54.1195	298.971	5.52427	2.46578	0.0627615	None	None	hypothetical protein
Cphy3716	28981.7	35967.4	21995.9	0.611551	-0.709456	0.0630607	signal transduction	None	LuxR family transcriptional regulator
Cphy3081	137.035	96.2861	177.784	1.84641	0.884723	0.0630707	carbohydrate transport and metabolism	GH2	glycoside hydrolase family protein
Cphy3579	27532.4	19168.7	35896.2	1.87265	0.90508	0.0631142	None	None	hypothetical protein
Cphy2704	1848.16	2318.76	1377.56	0.594092	-0.751242	0.0632038	None	None	hypothetical protein
Cphy1129	168.708	122.404	215.012	1.75657	0.812764	0.0636915	general	None	ABC-type uncharacterized transport system permease component-like protein
Cphy0645	18878.3	14242.1	23514.5	1.65105	0.723387	0.0640139	general	None	peptidase M16C associated domain-containing protein
Cphy3272	6584.57	5009.31	8159.82	1.62893	0.703927	0.0641809	replication	None	DNA topoisomerase
Cphy3903	365.304	266.839	463.769	1.73801	0.797439	0.0641971	transcription	None	GntR family transcriptional regulator
Cphy0551	922.559	1160.52	684.597	0.589904	-0.761448	0.0642381	signal transduction	None	metal dependent phosphohydrolase
Cphy2923	6269.18	7832.89	4705.48	0.600733	-0.735204	0.0642623	None	None	hypothetical protein
Cphy2606	7052.98	4152.45	9953.52	2.39702	1.26124	0.0643025	None	None	hypothetical protein
Cphy2335	2652.56	3389.89	1915.22	0.564979	-0.82373	0.0643473	None	None	hypothetical protein
Cphy3058	1369.46	1703.8	1035.11	0.607532	-0.718967	0.0647805	None	None	hypothetical protein
Cphy3714	9852.14	12257.7	7446.54	0.607498	-0.719049	0.0647822	None	None	hypothetical protein
Cphy3932	2763.39	3452.42	2074.36	0.60084	-0.734946	0.0648077	signal transduction	None	metal dependent phosphohydrolase
Cphy0626	391.702	498.831	284.574	0.570481	-0.809749	0.0648972	general	None	hypothetical protein
Cphy0458	2047.13	2564.65	1529.61	0.596422	-0.745595	0.0649513	None	None	hypothetical protein
Cphy2906	2567.23	3192.66	1941.8	0.608209	-0.717361	0.065046	energy production	None	FeS cluster assembly scaffold protein NifU
Cphy2322	3090.58	3854.7	2326.46	0.603537	-0.728485	0.0651837	general	None	oxidoreductase domain-containing protein
Cphy3612	2413.37	1661.38	3165.36	1.90527	0.929992	0.0652359	unknown	None	hypothetical protein
Cphy1095	305.168	227.31	383.026	1.68504	0.75278	0.0652768	secretion and trafficking	None	signal peptidase I
Cphy2318	19835.4	27758.5	11912.3	0.429141	-1.22048	0.065318	translation	None	30S ribosomal protein S20
Cphy1920	382.796	282.206	483.387	1.71289	0.776429	0.0654216	None	GH112	hypothetical protein
Cphy2505	484.466	613.236	355.696	0.580032	-0.785796	0.0655733	None	None	hypothetical protein
Cphy3869	4289.58	3235.45	5343.71	1.65161	0.723877	0.0656047	None	PL9	fibronectin type III domain-containing protein
Cphy2462	7287.84	9051.39	5524.29	0.610326	-0.712349	0.065866	unknown	None	hypothetical protein
Cphy0305	4874.8	6082.96	3666.63	0.602771	-0.730317	0.0661492	motility	None	flagellar hook-associated protein FlgK
Cphy3655	5804.2	4439.16	7169.24	1.615	0.691534	0.0666705	translation	None	50S ribosomal protein L5
Cphy1368	2886.69	2195.61	3577.77	1.62951	0.70444	0.0668299	coenzyme transport and metabolism	None	glutamyl-tRNA reductase
Cphy1762	301.379	217.599	385.159	1.77004	0.823784	0.0669165	None	None	TetR family transcriptional regulator
Cphy1962	3347.25	4160.16	2534.35	0.609195	-0.715025	0.0670601	replication	None	DNA polymerase III, delta subunit
Cphy1837	219.192	160.337	278.047	1.73415	0.794225	0.0670806	transcription	None	TetR family transcriptional regulator
Cphy0471	904.822	677.762	1131.88	1.67003	0.739874	0.0671748	None	None	hypothetical protein
Cphy1624	286.366	207.136	365.596	1.765	0.819671	0.0678329	defense	None	ABC transporter related
Cphy1541	2490.56	1898.8	3082.33	1.6233	0.698931	0.0678779	amino acid transport and metabolism	None	glycine dehydrogenase subunit 2
Cphy3698	3975.04	4922.2	3027.88	0.615149	-0.700993	0.0681838	posttranslational modifications	None	peptidase S8/S53 subtilisin kexin sedolisin
Cphy2356	5864.76	4443.25	7286.27	1.63985	0.713566	0.0682521	translation	None	RluA family pseudouridine synthase
Cphy1008	743.589	927.634	559.543	0.603194	-0.729306	0.0683173	transcription	None	MerR family transcriptional regulator
Cphy2920	4100.57	5123.75	3077.4	0.600615	-0.735488	0.0687585	None	None	hypothetical protein
Cphy3591	3986.06	3071.97	4900.15	1.59511	0.673659	0.0689961	motility	None	methyl-accepting chemotaxis sensory transducer
Cphy1350	7701.16	5859.68	9542.63	1.62852	0.703564	0.0690344	carbohydrate transport and metabolism	None	acyltransferase 3
Cphy3064	68.6983	43.8059	93.5906	2.13648	1.09524	0.0690414	None	None	hypothetical protein
Cphy0056	1714.03	1171.64	2256.42	1.92587	0.945511	0.0691831	None	None	hypothetical protein
Cphy0005	17455.1	13325	21585.2	1.61991	0.69591	0.069387	replication	None	DNA gyrase, B subunit
Cphy2851	3196.56	3971.46	2421.67	0.609768	-0.713667	0.069589	None	None	hypothetical protein
Cphy0057	1307.89	996.049	1619.73	1.62615	0.701462	0.069658	None	None	hypothetical protein
Cphy1263	49.9036	31.6629	68.1443	2.15218	1.1058	0.0706765	carbohydrate transport and metabolism	None	dihydroxyacetone kinase, L subunit
Cphy2196	244.487	312.848	176.126	0.562977	-0.828853	0.0707449	None	None	hypothetical protein
Cphy0859	178.34	128.128	228.551	1.78377	0.83493	0.0707876	None	None	hypothetical protein
Cphy2190	219.456	159.354	279.558	1.75432	0.810914	0.0708	carbohydrate transport and metabolism	GH29	Alpha-L-fucosidase
Cphy2660	659.353	821.287	497.42	0.60566	-0.723421	0.0708148	carbohydrate transport and metabolism	None	aldose 1-epimerase
Cphy3823	8756.57	6714.26	10798.9	1.60835	0.68558	0.0708579	None	None	hypothetical protein
Cphy3526	1946.46	2689.97	1202.96	0.447204	-1.16099	0.0708804	unknown	None	hypothetical protein
Cphy2160	783.6	592.43	974.77	1.64538	0.718418	0.0710406	None	None	hypothetical protein
Cphy1403	2612.42	3235.26	1989.57	0.614963	-0.701428	0.0712965	general	None	glycosyl hydrolase BNR repeat-containing glycosyl hydrolase
Cphy1935	1276.53	967.383	1585.69	1.63915	0.712949	0.0713556	carbohydrate transport and metabolism	None	sugar (glycoside-Pentoside-hexuronide) transporter
Cphy0825	1560.78	1945.11	1176.45	0.604825	-0.725411	0.0715532	unknown	None	adenylate cyclase
Cphy1683	1482.19	1840.9	1123.49	0.61029	-0.712432	0.0718533	transcription	None	AraC family transcriptional regulator
Cphy1500	1264.11	917.25	1610.96	1.7563	0.812536	0.0719086	amino acid transport and metabolism	None	peptidase
Cphy0553	10634.5	13101.3	8167.61	0.62342	-0.681723	0.0719174	translation	None	aspartyl-tRNA synthetase
Cphy2560	1380.82	1716.06	1045.59	0.609293	-0.714792	0.0719321	general	None	pyridoxamine 5'-phosphate oxidase-related FMN-binding
Cphy0636	1704.76	2118.41	1291.11	0.609472	-0.714368	0.0719528	translation	None	aspartyl-tRNA synthetase
Cphy1692	42.0349	25.0649	59.0049	2.35408	1.23516	0.072387	None	None	AraC family transcriptional regulator
Cphy2705	2893.07	3705.63	2080.5	0.561443	-0.832789	0.0724103	motility	None	OmpA/MotB domain-containing protein
Cphy2824	5458.13	6736.82	4179.44	0.620387	-0.688759	0.0725468	unknown	None	hypothetical protein
Cphy0741	17321.5	21331.4	13311.6	0.624039	-0.680293	0.0729799	carbohydrate transport and metabolism	None	pyruvate kinase
Cphy3532	1484.88	1831.01	1138.76	0.621933	-0.685169	0.0729978	amino acid transport and metabolism	None	ABC transporter related
Cphy0733	61.1804	88.7165	33.6442	0.379233	-1.39884	0.0730024	inorganic ion transport and metabolism	None	ABC transporter related
Cphy3659	2386.84	1720.72	3052.96	1.77423	0.827192	0.0732718	translation	None	50S ribosomal protein L29
Cphy3617	4295.06	5323.31	3266.8	0.613679	-0.704445	0.0733363	defense	None	aminoglycoside N3'-acetyltransferase-like protein
Cphy2198	284.511	362.541	206.481	0.569537	-0.812139	0.0735914	None	None	hypothetical protein
Cphy1775	283.216	209.033	357.398	1.70977	0.773799	0.0736369	None	CBM54,GH55,CBM32,CBM32	S-layer domain-containing protein
Cphy1896	203.52	145.857	261.183	1.79068	0.840508	0.0737516	secondary metabolism	None	FAD dependent oxidoreductase
Cphy1998	884.493	1098.16	670.822	0.610858	-0.711091	0.0737573	amino acid transport and metabolism	None	oligopeptide/dipeptide ABC transporter, ATPase subunit
Cphy1059	25204	30981.5	19426.5	0.627038	-0.673376	0.0739068	energy production	None	ABC-type Na+ efflux pump permease component-like protein
Cphy3025	116.527	80.2782	152.775	1.90307	0.928328	0.0743974	carbohydrate transport and metabolism	None	major facilitator transporter
Cphy1162	226.715	113.865	339.565	2.98216	1.57636	0.0750236	transcription	None	cold-shock DNA-binding domain-containing protein
Cphy0184	225.6	287.672	163.528	0.568454	-0.814885	0.0752785	None	None	hypothetical protein
Cphy0080	462.188	348.281	576.096	1.65411	0.726057	0.0753603	signal transduction	None	two component LuxR family transcriptional regulator
Cphy0686	203.755	19.6149	387.894	19.7754	4.30564	0.0755211	posttranslational modifications	None	urease accessory protein UreE
Cphy0546	163.759	100.436	227.081	2.26095	1.17693	0.075601	energy production	None	4Fe-4S ferredoxin iron-sulfur binding domain-containing protein
Cphy0237	58254.1	44837.8	71670.4	1.59844	0.676661	0.0757232	translation	None	elongation factor G
Cphy1044	93.7929	124.643	62.9426	0.504982	-0.985696	0.0758147	None	None	hypothetical protein
Cphy2733	5342.26	6534.64	4149.87	0.635057	-0.655043	0.0758687	carbohydrate transport and metabolism	None	extracellular solute-binding protein
Cphy2950	46.9083	27.9201	65.8964	2.36017	1.23889	0.0760545	unknown	None	baseplate J family protein
Cphy1934	3331.83	2545.03	4118.62	1.6183	0.694475	0.0765728	carbohydrate transport and metabolism	GH13	alpha amylase catalytic region
Cphy3080	201.372	146.788	255.956	1.74371	0.802163	0.0769925	None	None	hypothetical protein
Cphy2278	2059.76	1520.35	2599.16	1.70958	0.773645	0.0774551	transcription	None	LacI family transcription regulator
Cphy0191	7180.67	8833.83	5527.52	0.625723	-0.676405	0.077491	carbohydrate transport and metabolism	GH43	glycoside hydrolase family protein
Cphy1842	425.19	531.389	318.992	0.600298	-0.736249	0.077812	translation	None	GCN5-related N-acetyltransferase
Cphy0448	30094.2	38621.8	21566.6	0.558404	-0.840619	0.0785196	translation	None	50S ribosomal protein L35
Cphy1282	12651.8	4564.51	20739.1	4.54355	2.18382	0.078701	None	None	hypothetical protein
Cphy3939	1899.09	2339.27	1458.91	0.623661	-0.681165	0.0789158	envelope	None	methyltransferase GidB
Cphy0100	2551.39	3150.62	1952.16	0.619612	-0.690563	0.0790043	defense	None	ABC transporter related
Cphy0963	204.962	152.099	257.825	1.69511	0.761378	0.0800175	signal transduction	None	two component transcriptional regulator
Cphy1159	944.893	1499.1	390.683	0.260611	-1.94003	0.080116	None	None	hypothetical protein
Cphy0605	2332.89	2874.26	1791.52	0.623298	-0.682007	0.0801403	motility	None	methyl-accepting chemotaxis sensory transducer
Cphy0381	870.552	1073.78	667.325	0.621474	-0.686235	0.0804458	defense	None	MATE efflux family protein
Cphy0153	5301.13	4092.7	6509.56	1.59053	0.669508	0.0807763	replication	None	MutS2 family protein
Cphy0279	757.382	937.038	577.726	0.616544	-0.697724	0.0811019	None	None	hypothetical protein
Cphy3796	1901.03	1463.32	2338.73	1.59823	0.676477	0.0811721	general	None	phosphotransferase domain-containing protein
Cphy1867	18077.2	22164.9	13989.5	0.631156	-0.663932	0.0811923	None	None	hypothetical protein
Cphy2813	186.046	141.636	230.456	1.6271	0.7023	0.0814429	envelope	GT4	glycosyl transferase group 1
Cphy3311	102.379	71.194	133.564	1.87606	0.907708	0.0815204	general	None	beta-phosphoglucomutase
Cphy1712	119.073	84.8813	153.265	1.80564	0.852509	0.0817526	lipid transport and metabolism	None	esterase/lipase-like protein
Cphy3902	256.306	323.376	189.236	0.585188	-0.773029	0.0817909	None	None	hypothetical protein
Cphy1550	663.416	825.982	500.849	0.606368	-0.721735	0.0817936	unknown	None	hypothetical protein
Cphy0280	567.791	702.772	432.809	0.61586	-0.699325	0.081967	None	None	hypothetical protein
Cphy0627	5195.33	6375.55	4015.1	0.629766	-0.667113	0.0820345	amino acid transport and metabolism	None	phosphotransferase domain-containing protein
Cphy1274	19320.9	23635.3	15006.5	0.634917	-0.65536	0.0821131	translation	None	arginyl-tRNA synthetase
Cphy0238	112080	86529.4	137630	1.59056	0.669536	0.0827871	translation	None	elongation factor Tu
Cphy2453	1617.64	1144.19	2091.09	1.82757	0.869923	0.0829848	general	None	CinA domain-containing protein
Cphy0570	13187.4	16094.9	10279.8	0.638698	-0.646794	0.0836802	None	None	hypothetical protein
Cphy1389	3158	1496.8	4819.2	3.21966	1.68691	0.0837247	energy production	None	hypothetical protein
Cphy0420	650.928	499.517	802.338	1.60623	0.683676	0.0841568	general	None	patatin
Cphy3480	5807.36	7083.19	4531.53	0.639758	-0.644401	0.0843235	translation	None	tryptophanyl-tRNA synthetase
Cphy0041	1457.27	1131.99	1782.56	1.57471	0.655088	0.085064	energy production	None	glycerol kinase
Cphy1191	468.609	613.508	323.71	0.527639	-0.922378	0.0851638	transcription	None	DtxR family iron dependent repressor
Cphy2265	220.302	121.175	319.429	2.6361	1.39841	0.0854837	carbohydrate transport and metabolism	None	extracellular solute-binding protein
Cphy0800	337.631	422.846	252.415	0.596943	-0.744334	0.0855159	None	None	hypothetical protein
Cphy1320	3215.73	4647.72	1783.74	0.383788	-1.38162	0.0857473	None	None	small acid-soluble spore protein alpha/beta type
Cphy3342	263.525	173.557	353.493	2.03675	1.02627	0.0861	amino acid transport and metabolism	None	peptidase S51 dipeptidase E
Cphy2998	518.043	392.236	643.85	1.64148	0.715001	0.0861675	inorganic ion transport and metabolism	None	ATPase, P-type (transporting), HAD superfamily, subfamily IC
Cphy0577	421.683	317.574	525.793	1.65566	0.727403	0.0863022	None	GH112	hypothetical protein
Cphy0685	192.184	25.776	358.592	13.9119	3.79824	0.0864078	posttranslational modifications	None	urease accessory protein UreF
Cphy3573	136.449	97.323	175.575	1.80405	0.851236	0.0864296	carbohydrate transport and metabolism	None	ROK family protein
Cphy3382	7482.63	9131.02	5834.24	0.638947	-0.646233	0.0867451	amino acid transport and metabolism	None	D-isomer specific 2-hydroxyacid dehydrogenase NAD-binding
Cphy2211	10759.4	8410.19	13108.6	1.55866	0.640308	0.0867628	None	None	hypothetical protein
Cphy3330	3455.82	4240.43	2671.2	0.629937	-0.66672	0.0869193	None	None	hypothetical protein
Cphy3490	1835.03	2249.04	1421.03	0.631838	-0.662375	0.0870016	inorganic ion transport and metabolism	None	ABC transporter related
Cphy2565	2001.32	1552.5	2450.14	1.57818	0.658265	0.0870169	energy production	None	radical SAM domain-containing protein
Cphy1260	39.3198	24.5465	54.093	2.2037	1.13993	0.0872947	amino acid transport and metabolism	None	ABC transporter related
Cphy2341	253.713	192.738	314.689	1.63273	0.707289	0.0874541	carbohydrate transport and metabolism	GH13	alpha amylase catalytic region
Cphy1645	96.5808	43.2467	149.915	3.4665	1.79348	0.0877456	None	GT2	hypothetical protein
Cphy3802	1898.56	1274	2523.11	1.98045	0.985831	0.088226	signal transduction	None	histidine kinase
Cphy0557	17061.6	20736.7	13386.5	0.645548	-0.631404	0.0883354	nucleotide transport and metabolism	None	uracil phosphoribosyltransferase
Cphy0266	1265.48	1563.91	967.047	0.618351	-0.693503	0.0884375	None	None	hypothetical protein
Cphy0512	2973.79	3659.62	2287.95	0.625188	-0.677638	0.0884795	signal transduction	None	response regulator receiver modulated metal dependent phosphohydrolase
Cphy0896	1669.86	1301.5	2038.23	1.56607	0.647148	0.0885609	amino acid transport and metabolism	None	binding-protein-dependent transport systems inner membrane component
Cphy3729	1949.07	1484.66	2413.47	1.6256	0.700974	0.0886084	nucleotide transport and metabolism	None	adenosylhomocysteine nucleosidase
Cphy2528	409.045	508.536	309.555	0.608717	-0.716156	0.0887861	None	None	hypothetical protein
Cphy3495	6998.36	8566.73	5429.99	0.633847	-0.657794	0.0887924	None	None	hypothetical protein
Cphy0663	137.602	97.1193	178.085	1.83367	0.874738	0.0890781	carbohydrate transport and metabolism	None	ABC-type sugar transport system periplasmic component-like protein
Cphy1999	850.465	1046.54	654.394	0.625295	-0.677391	0.0893151	amino acid transport and metabolism	None	oligopeptide/dipeptide ABC transporter, ATPase subunit
Cphy3882	3172.64	4182.65	2162.63	0.517047	-0.951632	0.0895063	None	None	hypothetical protein
Cphy2853	9428.67	11525.3	7332.07	0.636173	-0.652508	0.0896111	None	None	hypothetical protein
Cphy1895	3798.01	4654.7	2941.33	0.631904	-0.662223	0.0896628	inorganic ion transport and metabolism	None	hemerythrin-like metal-binding protein
Cphy3353	3012.24	3684.87	2339.61	0.634925	-0.655343	0.0901534	general	None	succinylglutamate desuccinylase/aspartoacylase
Cphy2771	4002.67	3118.6	4886.75	1.56697	0.647977	0.0905038	translation	None	tRNA pseudouridine synthase B
Cphy2295	8037.34	6255.62	9819.06	1.56964	0.650433	0.0908755	inorganic ion transport and metabolism	None	ferric uptake regulator family protein
Cphy3501	12821	15644.2	9997.76	0.639071	-0.645951	0.0909079	envelope	GT4	glycosyl transferase group 1
Cphy2977	9001.63	10969.4	7033.87	0.641227	-0.641093	0.091419	None	None	hypothetical protein
Cphy0463	238.355	184.05	292.661	1.59012	0.669134	0.0915324	posttranslational modifications	None	peroxiredoxin
Cphy3350	3221.46	2511.31	3931.62	1.56557	0.646684	0.091631	nucleotide transport and metabolism	None	phosphoribosylformylglycinamidine synthase
Cphy2713	1614.12	2107.21	1121.03	0.531997	-0.910509	0.0916438	motility	None	flagellar export protein FliJ
Cphy2990	32.5652	19.1101	46.0204	2.40817	1.26794	0.0922767	None	None	hypothetical protein
Cphy3380	3758.44	4564.5	2952.37	0.646811	-0.628585	0.0926781	defense	None	ABC transporter transmembrane region
Cphy0669	81.7941	107.118	56.4701	0.527176	-0.923644	0.093061	envelope	None	UDP-glucose 4-epimerase-like protein
Cphy0188	89.5314	60.8668	118.196	1.94188	0.957453	0.093291	secondary metabolism	None	amidohydrolase
Cphy3352	3797.24	2952.45	4642.02	1.57226	0.65284	0.0933388	transcription	None	LysR family transcriptional regulator
Cphy3461	4506.58	3543.64	5469.52	1.54347	0.626182	0.0937223	posttranslational modifications	None	ATPase
Cphy2736	3061.13	3715.95	2406.31	0.647561	-0.626911	0.0937609	envelope	GH28	glycoside hydrolase family protein
Cphy2732	178.21	224.523	131.896	0.587452	-0.767458	0.0939241	carbohydrate transport and metabolism	None	binding-protein-dependent transport systems inner membrane component
Cphy2645	50.0631	7.96324	92.163	11.5736	3.53276	0.0940284	amino acid transport and metabolism	None	ethanolamine ammonia-lyase small subunit
Cphy1963	414.947	317.313	512.581	1.61538	0.691872	0.094161	transcription	None	PadR-like family transcriptional regulator
Cphy3256	4871.02	5938.04	3803.99	0.640614	-0.642472	0.0942409	transcription	None	AraC family transcriptional regulator
Cphy1408	935.742	725.451	1146.03	1.57975	0.659697	0.0942824	defense	None	ABC transporter ATP-binding protein
Cphy0449	20654.5	26544.1	14764.9	0.556242	-0.846217	0.0944777	translation	None	50S ribosomal protein L20
Cphy2738	4932.84	6001.57	3864.11	0.643849	-0.635207	0.0946963	carbohydrate transport and metabolism	None	5-keto-4-deoxyuronate isomerase
Cphy0925	8017.98	9813.05	6222.9	0.634146	-0.657113	0.0949207	None	None	hypothetical protein
Cphy3186	863.561	1065.19	661.928	0.621416	-0.686369	0.0949944	None	None	hypothetical protein
Cphy3417	1568.33	1916.06	1220.6	0.637033	-0.650561	0.0953669	posttranslational modifications	None	Hsp33 protein
Cphy1970	5460.03	4272.01	6648.05	1.55619	0.638017	0.09539	None	None	hypothetical protein
Cphy2231	121.555	85.8639	157.246	1.83134	0.8729	0.0955545	None	None	hypothetical protein
Cphy2991	18.6924	9.19273	28.1921	3.06679	1.61673	0.0956512	general	None	metal dependent phosphohydrolase
Cphy2534	3241.01	3932.17	2549.85	0.648457	-0.624916	0.0956968	general	None	gluconate 5-dehydrogenase
Cphy2963	19.7417	7.48554	31.9978	4.27461	2.09579	0.0958215	None	None	hypothetical protein
Cphy0828	716.947	101.123	1332.77	13.1798	3.72025	0.0958603	None	None	hypothetical protein
Cphy2554	6076.32	4784.77	7367.87	1.53986	0.622799	0.0960681	unknown	None	degV family protein
Cphy2274	314.041	237.445	390.637	1.64517	0.718237	0.0965172	carbohydrate transport and metabolism	None	extracellular solute-binding protein
Cphy0883	4323.31	5259.86	3386.75	0.643887	-0.635121	0.0965645	defense	None	MATE efflux family protein
Cphy3009	993.681	773.169	1214.19	1.57041	0.651144	0.0965926	carbohydrate transport and metabolism	GH3	glycoside hydrolase family 3 protein
Cphy0716	47593.7	57886.2	37301.3	0.64439	-0.633993	0.096897	secretion and trafficking	None	SecD/SecF family protein-export membrane protein
Cphy1777	716.542	448.446	984.639	2.19567	1.13466	0.0974044	replication	None	hypothetical protein
Cphy1119	233.741	175.812	291.669	1.65898	0.730296	0.0974253	carbohydrate transport and metabolism	None	binding-protein-dependent transport systems inner membrane component
Cphy1982	69.3922	48.4226	90.3618	1.86611	0.900031	0.0977412	None	None	hypothetical protein
Cphy1217	1675.28	2056.37	1294.19	0.629358	-0.668048	0.0980985	unknown	None	hypothetical protein
Cphy2614	6401.01	7773.15	5028.87	0.646954	-0.628265	0.0984644	None	None	nitrogen regulatory protein P-II
Cphy1434	4324.42	5263.24	3385.61	0.643255	-0.636538	0.0989824	unknown	None	hypothetical protein
Cphy2157	153.537	105.422	201.652	1.9128	0.935689	0.0994477	amino acid transport and metabolism	None	pyridoxal-dependent decarboxylase
Cphy0822	3188.19	3891.67	2484.71	0.638469	-0.647311	0.0995062	general	None	HAD family hydrolase
Cphy2463	22031.2	26779.5	17282.8	0.645376	-0.631789	0.0996464	energy production	None	iron-containing alcohol dehydrogenase
Cphy2210	4088.82	3231.04	4946.6	1.53096	0.614438	0.100464	general	GH18	hypothetical protein
Cphy3095	1354.7	1650.92	1058.47	0.641139	-0.641291	0.100795	transcription	None	GntR family transcriptional regulator
Cphy1763	870.844	677.914	1063.78	1.56919	0.65002	0.100818	secondary metabolism	None	FAD dependent oxidoreductase
Cphy1976	2489.2	1952.68	3025.73	1.54953	0.631828	0.100971	motility	None	methyl-accepting chemotaxis sensory transducer
Cphy2529	26258.5	31697.7	20819.3	0.656809	-0.606454	0.101067	translation	None	translation elongation factor P
Cphy2936	619.542	484.562	754.521	1.55712	0.638879	0.101116	amino acid transport and metabolism	None	asparagine synthase (glutamine-hydrolyzing)
Cphy0344	715.532	883.389	547.674	0.619969	-0.689731	0.101283	unknown	None	membrane protein-like protein
Cphy2691	9707.34	11814.6	7600.11	0.643282	-0.636476	0.101417	motility	None	response regulator receiver modulated CheB methylesterase
Cphy3544	2613.53	3189.09	2037.96	0.639039	-0.646024	0.101759	envelope	None	CDP-glycerol:poly(glycerophosphate) glycerophosphotransferase
Cphy1415	6.63817	12.1701	1.10619	0.0908941	-3.45967	0.10193	energy production	None	microcompartments protein
Cphy2014	1630.32	1275.58	1985.07	1.55621	0.638038	0.101988	posttranslational modifications	None	proteinase inhibitor I4 serpin
Cphy1220	1230.26	1501.34	959.187	0.638886	-0.646369	0.102031	None	None	hypothetical protein
Cphy3198	1528.08	1859.98	1196.18	0.643117	-0.636847	0.102951	None	None	TM2 domain-containing protein
Cphy0366	7264.7	8826.22	5703.18	0.646163	-0.63003	0.103083	replication	None	putative RNA methylase
Cphy3867	3762.46	4607.11	2917.81	0.633326	-0.658979	0.103093	motility	None	methyl-accepting chemotaxis sensory transducer
Cphy1612	447.552	344.017	551.087	1.60192	0.6798	0.103404	carbohydrate transport and metabolism	PL1,PL9	Pectate lyase/Amb allergen
Cphy0772	69.4899	47.1253	91.8545	1.94916	0.962849	0.104705	signal transduction	None	integral membrane sensor signal transduction histidine kinase
Cphy3354	2239.96	2727.66	1752.25	0.642401	-0.638455	0.104844	general	None	succinylglutamate desuccinylase/aspartoacylase
Cphy3760	1585.44	1237.35	1933.54	1.56265	0.643992	0.105041	None	None	hypothetical protein
Cphy1528	1728.64	1348.35	2108.93	1.56408	0.645312	0.105071	transcription	None	AraC family transcriptional regulator
Cphy2460	111.868	142.06	81.6769	0.574948	-0.798498	0.105206	defense	None	multi anti extrusion protein MatE
Cphy0905	3817.55	4650.38	2984.72	0.641822	-0.639754	0.105762	envelope	None	alanine racemase
Cphy0548	11254.9	13647.7	8862.16	0.649352	-0.622927	0.106035	signal transduction	None	(p)ppGpp synthetase I, SpoT/RelA
Cphy2527	372.16	460.086	284.233	0.617783	-0.694828	0.106539	None	None	hypothetical protein
Cphy0169	1865.15	1286.92	2443.38	1.89863	0.924958	0.106999	transcription	None	XRE family transcriptional regulator
Cphy1023	494.899	613.575	376.223	0.613165	-0.705653	0.107422	None	None	hypothetical protein
Cphy1470	3.37231	0	6.74462	Inf	Inf	0.107547	None	None	hypothetical protein
Cphy1685	618.508	223.47	1013.55	4.5355	2.18126	0.107692	None	None	hypothetical protein
Cphy1192	124.396	90.2744	158.517	1.75594	0.812248	0.107989	inorganic ion transport and metabolism	None	FeoA family protein
Cphy0516	24875.7	30001.8	19749.6	0.658281	-0.603224	0.108	lipid transport and metabolism	None	malonyl CoA-acyl carrier protein transacylase
Cphy2749	75.6825	52.4938	98.8712	1.88348	0.913404	0.10804	None	None	hypothetical protein
Cphy2348	377.194	171.825	582.563	3.39043	1.76147	0.108627	carbohydrate transport and metabolism	GT35	glycogen/starch/alpha-glucan phosphorylase
Cphy1741	394.769	302.432	487.107	1.61063	0.687627	0.108941	posttranslational modifications	None	hydrogenase expression/formation protein HypE
Cphy3527	1326.69	1777.97	875.413	0.492367	-1.0222	0.109195	None	None	hypothetical protein
Cphy1753	98.5587	72.6136	124.504	1.71461	0.77788	0.109327	amino acid transport and metabolism	None	aminotransferase class V
Cphy3040	2323.57	1825.58	2821.56	1.54557	0.628139	0.109383	transcription	None	LysR family transcriptional regulator
Cphy3015	14995.7	18120.3	11871.1	0.655124	-0.610159	0.10954	inorganic ion transport and metabolism	None	hypothetical protein
Cphy1776	181.276	81.8606	280.691	3.42889	1.77774	0.109663	None	None	hypothetical protein
Cphy1832	47.839	30.5013	65.1767	2.13685	1.09548	0.109858	amino acid transport and metabolism	None	sulfate adenylyltransferase subunit 2
Cphy1941	7351.52	5516.95	9186.09	1.66507	0.735579	0.11018	lipid transport and metabolism	None	phospholipid/glycerol acyltransferase
Cphy0872	3235.94	1963.22	4508.67	2.29657	1.19948	0.11043	coenzyme transport and metabolism	None	methyltransferase type 12
Cphy3813	2435.15	1531.88	3338.43	2.17931	1.12387	0.110675	None	None	hypothetical protein
Cphy2712	1984.72	2539.37	1430.07	0.563157	-0.82839	0.110757	None	None	hypothetical protein
Cphy2155	411.397	501.034	321.759	0.64219	-0.638928	0.110991	signal transduction	None	protein tyrosine phosphatase
Cphy2747	175.89	131.76	220.02	1.66986	0.739726	0.111018	None	None	hypothetical protein
Cphy2065	753.321	586.081	920.561	1.5707	0.651412	0.1111	replication	None	DNA mismatch repair protein MutS
Cphy1040	1279.02	1553.5	1004.54	0.646627	-0.628995	0.111157	signal transduction	None	protein tyrosine phosphatase
Cphy2504	4071.04	4931.14	3210.93	0.651154	-0.61893	0.111166	None	None	hypothetical protein
Cphy3650	6456.58	5113.52	7799.64	1.5253	0.609092	0.112309	translation	None	ribosomal protein S5
Cphy2331	317.955	249.615	386.295	1.54756	0.63	0.112528	carbohydrate transport and metabolism	CBM48,GH13	pullulanase, type I
Cphy2943	498.225	602.211	394.24	0.654653	-0.611198	0.112919	None	None	hypothetical protein
Cphy0156	7238.63	8727.81	5749.45	0.65875	-0.602197	0.112948	posttranslational modifications	None	PDZ/DHR/GLGF domain-containing protein
Cphy1684	1257.21	627.054	1887.37	3.00989	1.58971	0.113122	amino acid transport and metabolism	None	SufS subfamily cysteine desulfurase
Cphy3910	7141.54	5630.58	8652.51	1.5367	0.619836	0.113269	general	None	uroporphyrin-III C/tetrapyrrole methyltransferase
Cphy0550	4099.46	4962.39	3236.53	0.652211	-0.616589	0.113726	coenzyme transport and metabolism	None	coproporphyrinogen III oxidase
Cphy3221	2595.59	3151.46	2039.71	0.647227	-0.627657	0.114263	None	None	hypothetical protein
Cphy1983	67.6871	47.5758	87.7984	1.84544	0.883966	0.114306	None	None	hypothetical protein
Cphy0515	46482.1	55633.5	37330.6	0.671009	-0.575596	0.114442	None	None	hypothetical protein
Cphy1852	3409.21	4417.13	2401.29	0.543631	-0.8793	0.114974	None	None	glyoxalase/bleomycin resistance protein/dioxygenase
Cphy0528	246.357	134.889	357.825	2.65274	1.40748	0.115452	carbohydrate transport and metabolism	None	binding-protein-dependent transport systems inner membrane component
Cphy1846	1456.59	1757.19	1155.99	0.657864	-0.604139	0.115562	None	None	hypothetical protein
Cphy2605	2709.45	2127.22	3291.68	1.54741	0.629856	0.115693	general	None	hypothetical protein
Cphy2609	2133.12	1700.2	2566.03	1.50925	0.593834	0.115804	general	None	hypothetical protein
Cphy2831	314.298	241.391	387.204	1.60405	0.681722	0.11611	inorganic ion transport and metabolism	None	phosphate ABC transporter, ATPase subunit
Cphy1824	1403.5	1104.97	1702.03	1.54034	0.623249	0.116357	transcription	None	BadM/Rrf2 family transcriptional regulator
Cphy0368	7415.64	5848.26	8983.03	1.53602	0.619194	0.116456	envelope	None	cell wall hydrolase/autolysin
Cphy3626	734.537	898.81	570.263	0.634465	-0.656388	0.116705	defense	None	chloramphenicol 3-O-phosphotransferase-like protein
Cphy2360	5450.17	4352.23	6548.11	1.50454	0.589322	0.116744	unknown	None	RNA-binding S4 domain-containing protein
Cphy2860	13541.9	16570.8	10512.9	0.634421	-0.656488	0.116948	signal transduction	None	response regulator receiver protein
Cphy2044	2005.4	2427.17	1583.63	0.652459	-0.61604	0.116976	energy production	None	hypothetical protein
Cphy2349	184.654	78.7203	290.589	3.69141	1.88417	0.117131	carbohydrate transport and metabolism	GH77	4-alpha-glucanotransferase
Cphy1626	7526.26	9077.37	5975.14	0.658245	-0.603303	0.117177	coenzyme transport and metabolism	None	acyl-protein synthetase LuxE
Cphy0747	5167.42	4009.96	6324.88	1.57729	0.657452	0.117297	None	None	C_GCAxxG_C_C family protein
Cphy3576	12188.8	8488.88	15888.7	1.87171	0.90436	0.117312	energy production	None	hypothetical protein
Cphy1002	114.427	145.162	83.6921	0.576543	-0.794499	0.11733	translation	None	2'-5' RNA ligase
Cphy3471	6104.63	7340.3	4868.96	0.663319	-0.592226	0.117495	nucleotide transport and metabolism	None	phosphoribosylaminoimidazole carboxylase, catalytic subunit
Cphy0386	492.416	386.018	598.814	1.55126	0.633439	0.118309	None	None	hypothetical protein
Cphy3674	2003.66	1596.47	2410.85	1.51011	0.594656	0.118434	general	None	hypothetical protein
Cphy3897	4733.58	5708.54	3758.61	0.65842	-0.60292	0.119044	general	None	ABC transporter related
Cphy0341	256.997	198.554	315.44	1.58868	0.667831	0.119067	carbohydrate transport and metabolism	None	extracellular solute-binding protein
Cphy1905	1088.18	857.96	1318.39	1.53666	0.619798	0.119193	None	None	hypothetical protein
Cphy0991	1092.42	865.91	1318.93	1.52318	0.607082	0.119258	transcription	None	helix-turn-helix type 11 domain-containing protein
Cphy1563	290.69	224.878	356.502	1.58531	0.664765	0.119477	posttranslational modifications	None	hydrogenase accessory protein HypB
Cphy0917	1681.84	2050.55	1313.13	0.64038	-0.643	0.119552	None	None	hypothetical protein
Cphy1501	1202.6	955.275	1449.93	1.51781	0.601995	0.119727	secondary metabolism	None	N-acyl-D-glutamate deacylase
Cphy2214	6299.39	5038.73	7560.05	1.50039	0.585335	0.119835	envelope	None	nucleotide sugar dehydrogenase
Cphy3364	8223.26	6542.56	9903.96	1.51377	0.59815	0.120801	amino acid transport and metabolism	None	transglutaminase domain-containing protein
Cphy2279	125.557	158.561	92.5525	0.583701	-0.776699	0.120832	None	None	hypothetical protein
Cphy3514	1677.43	2022.2	1332.65	0.659008	-0.601632	0.121074	None	None	hypothetical protein
Cphy2850	37.6601	47.071	28.2493	0.600144	-0.73662	0.121091	None	None	phage holin
Cphy0199	21.4913	11.7332	31.2495	2.66335	1.41324	0.121167	None	None	alkyl hydroperoxide reductase/ Thiol specific antioxidant/ Mal allergen
Cphy1509	99.0353	72.2742	125.796	1.74054	0.799538	0.121269	unknown	None	hemerythrin HHE cation binding domain-containing protein
Cphy2770	5241.38	4170.04	6312.72	1.51383	0.5982	0.121573	coenzyme transport and metabolism	None	riboflavin biosynthesis protein RibF
Cphy0511	2876.52	3495.16	2257.88	0.646	-0.630393	0.121628	signal transduction	None	PAS/PAC sensor signal transduction histidine kinase
Cphy1063	516.217	626.088	406.347	0.649025	-0.623654	0.12184	unknown	None	hypothetical protein
Cphy3381	2590.33	3123.67	2057	0.658522	-0.602696	0.121955	nucleotide transport and metabolism	None	xanthine phosphoribosyltransferase
Cphy0202	1550.66	1882.48	1218.84	0.647464	-0.627127	0.122041	unknown	None	MgtC/SapB transporter
Cphy3502	10786.8	13025.3	8548.18	0.656274	-0.60763	0.122835	envelope	None	UDP-N-acetylglucosamine 2-epimerase
Cphy1469	7.66727	2.48613	12.8484	5.16804	2.36962	0.122854	None	None	ABC-2 type transporter
Cphy3943	17203.8	20690.9	13716.8	0.662938	-0.593054	0.122927	secretion and trafficking	None	60 kDa inner membrane insertion protein
Cphy1496	1559.63	1158.41	1960.86	1.69271	0.759334	0.123144	nucleotide transport and metabolism	None	phenylhydantoinase
Cphy0726	904.26	1097.72	710.802	0.647528	-0.626986	0.123671	inorganic ion transport and metabolism	None	arsenate reductase and related
Cphy0677	949.36	743.18	1155.54	1.55486	0.636784	0.123915	inorganic ion transport and metabolism	None	ATPase, P-type (transporting), HAD superfamily, subfamily IC
Cphy2753	792.353	960.668	624.039	0.649589	-0.622402	0.124096	coenzyme transport and metabolism	None	RimK domain-containing protein ATP-grasp
Cphy3158	726.78	574.21	879.351	1.53141	0.614861	0.124116	carbohydrate transport and metabolism	GH67	Alpha-glucuronidase
Cphy3925	28499.4	34134.8	22864	0.669817	-0.578161	0.124148	energy production	None	bifunctional acetaldehyde-CoA/alcohol dehydrogenase
Cphy3150	1346.21	1624.66	1067.75	0.657217	-0.605559	0.125042	energy production	None	4Fe-4S ferredoxin iron-sulfur binding domain-containing protein
Cphy1739	44.043	28.2757	59.8103	2.11526	1.08083	0.12506	posttranslational modifications	None	hydrogenase assembly chaperone hypC/hupF
Cphy0927	5872.84	7078.55	4667.13	0.659334	-0.600919	0.125836	None	None	hypothetical protein
Cphy1570	9548.93	11699.7	7398.15	0.632337	-0.661235	0.125937	inorganic ion transport and metabolism	None	Ferritin Dps family protein
Cphy0729	504.758	612.335	397.182	0.648634	-0.624523	0.12615	unknown	None	proton-coupled thiamine transporter YuaJ
Cphy2636	110.9	39.941	181.859	4.5532	2.18688	0.126195	energy production	None	microcompartments protein
Cphy0990	629.655	920.464	338.847	0.368126	-1.44173	0.126339	coenzyme transport and metabolism	None	phosphomethylpyrimidine kinase
Cphy2162	1067.83	850.323	1285.35	1.5116	0.596074	0.126403	None	None	GCN5-related N-acetyltransferase
Cphy2343	176.215	109.167	243.262	2.22834	1.15597	0.126772	carbohydrate transport and metabolism	None	glycogen debranching enzyme
Cphy0417	1044.84	1264.17	825.504	0.652999	-0.614848	0.126926	translation	None	tRNA/rRNA methyltransferase (SpoU)
Cphy0751	154.092	27.1412	281.043	10.3548	3.37223	0.127135	None	None	GerA spore germination protein
Cphy2902	3667.36	2928.93	4405.79	1.50423	0.589025	0.127355	transcription	None	fibronectin-binding A domain-containing protein
Cphy3944	7461.98	9005.09	5918.88	0.657282	-0.605415	0.12741	unknown	None	hypothetical protein
Cphy0459	1397.49	1708.3	1086.69	0.636126	-0.652616	0.127557	None	None	hypothetical protein
Cphy0880	714.579	567.449	861.709	1.51857	0.60271	0.127964	None	None	NUDIX hydrolase
Cphy3322	6379.9	7649.18	5110.63	0.668127	-0.581805	0.128101	translation	None	RNA methyltransferase
Cphy3327	1198.71	1454.35	943.075	0.648451	-0.62493	0.128395	signal transduction	None	AraC family transcriptional regulator
Cphy2359	3395.51	2731.69	4059.32	1.48601	0.571445	0.128453	cell cycle	None	DivIVA family protein
Cphy2272	38.5209	24.1231	52.9188	2.1937	1.13337	0.128522	carbohydrate transport and metabolism	None	binding-protein-dependent transport systems inner membrane component
Cphy3513	555.376	676.877	433.875	0.640996	-0.641613	0.1287	None	None	hypothetical protein
Cphy2066	430.794	339.903	521.684	1.5348	0.618055	0.128715	None	None	hypothetical protein
Cphy3210	3311.29	2657.92	3964.66	1.49164	0.576899	0.129353	carbohydrate transport and metabolism	None	putative multiple sugar transport system substrate-binding protein
Cphy2538	2587.88	3092.93	2082.83	0.673417	-0.570428	0.129592	amino acid transport and metabolism	None	phospho-2-dehydro-3-deoxyheptonate aldolase
Cphy0203	2801.76	3379.59	2223.93	0.658047	-0.603737	0.129904	general	GH105	glycosy hydrolase family protein
Cphy2878	2160.83	2599.53	1722.13	0.662477	-0.594058	0.13007	secretion and trafficking	None	signal peptidase I
Cphy1342	2772.87	3324.84	2220.89	0.667967	-0.58215	0.130432	unknown	None	GtrA family protein
Cphy3884	1269.34	1537.61	1001.07	0.651055	-0.619149	0.130842	defense	None	ABC transporter related
Cphy2204	2268.93	2732.46	1805.4	0.660726	-0.597877	0.130852	None	None	hypothetical protein
[truncated: 2,439 more rows]

## Sheet: Arabinan
id	baseMean	baseMeanA_Glucose	baseMeanB_Arabinan	foldChange	log2FoldChange	pval	COG	CAZy	annotation
[truncated: 3,902 more rows]

[truncated: 6 more sheets: Xylan, GalMan, Cellulose, Cellobiose, Starch, Stover]
