# Supplementary material for: Functional Diversity of Carbohydrate-Active Enzymes Enabling a Bacterium to Ferment Plant Biomass
Source: PLoS Genet. 2014 Nov 13;10(11):e1004773. doi: 10.1371/journal.pgen.1004773 (PMC4230839; doi:10.1371/journal.pgen.1004773)
Supplement: Table S8 — Differentially expressed CAZyme genes on nine polysaccharides relative to glucose. Page 1 shows all 92 differentially expressed CAZymes and the polysaccharides upon which they were up-regulated. Subsequent pages show the expression values of CAZymes up-regulated on specific polysaccharides. Purified CAZymes are shown in blue. Proportion of CAZyme genes with significant mRNA expression changes that were purified: homogalacturonan (25/27), galactan (8/13), arabinan (37/54), xylan (19/19), galactomannan (28/45), cellobiose (13/15), cellulose (26/27), starch (14/32), stover (33/40). (XLS) [file pgen.1004773.s020.xls]

## Sheet: All
Enzyme	CAZy	Total
Cphy1071	CBM35,GH26,CBM3	9	Arabinan	Cellobiose	Cellulose	Galactan	Galactomannan	Homogalacturonan	Starch	Stover	Xylan
Cphy3368	GH48,CBM3	8	Arabinan	Cellobiose	Cellulose	Galactan	Galactomannan	Homogalacturonan		Stover	Xylan
Cphy3367	GH9,CBM3,CBM3	8	Arabinan	Cellobiose	Cellulose	Galactomannan	Homogalacturonan	Starch	Stover	Xylan
Cphy1687	CBM36,CE4	7	Arabinan	Cellobiose	Cellulose	Galactan	Galactomannan		Starch	Stover
Cphy3202	GH5,CBM46,CBM2	7	Arabinan	Cellobiose	Cellulose	Galactomannan	Homogalacturonan	Stover	Xylan
Cphy0601	CE4	7	Arabinan	Cellobiose	Galactan	Galactomannan	Starch	Stover	Xylan
Cphy1799	CBM12,GH18	7	Arabinan	Cellulose	Galactomannan	Homogalacturonan	Starch	Stover	Xylan
Cphy1888	PL9	7	Arabinan	Cellobiose	Cellulose	Galactomannan	Homogalacturonan	Stover	Xylan
Cphy2105	GH11	7	Arabinan	Cellulose	Galactomannan	Homogalacturonan	Starch	Stover	Xylan
Cphy2264	GH130	6	Cellobiose	Cellulose	Galactomannan	Homogalacturonan	Starch	Stover
Cphy1800	GH18,CBM12	6	Arabinan	Cellulose	Galactomannan	Homogalacturonan	Stover	Xylan
Cphy2128	CBM35,GH26,CBM3	6	Arabinan	Cellobiose	Cellulose	Galactomannan	Stover	Xylan
Cphy3586	GH53,CBM13	5	Arabinan	Cellulose	Galactan	Homogalacturonan	Stover
Cphy1163	GH5	5	Galactan	Galactomannan	Starch	Stover	Xylan
Cphy0624	CBM22,GH10,CBM3	5	Arabinan	Cellobiose	Cellulose	Galactomannan	Stover
Cphy0591	GH127	5	Arabinan	Cellulose	Homogalacturonan	Starch	Stover
Cphy0430	GH94	5	Cellobiose	Cellulose	Galactomannan	Homogalacturonan	Stover
Cphy2276	CBM35,GH26	5	Arabinan	Cellobiose	Cellulose	Galactomannan	Homogalacturonan
Cphy2807	GT2	5	Arabinan	Galactan	Galactomannan	Starch	Stover
Cphy1510	GH10	5	Arabinan	Cellobiose	Cellulose	Homogalacturonan	Stover
Cphy1713	CBM32	4	Arabinan	Cellulose	Galactomannan	Stover
Cphy2919	PL9	4	Arabinan	Cellulose	Homogalacturonan	Stover
Cphy0220	GH3	4	Arabinan	Cellulose	Homogalacturonan	Stover
Cphy1719	GH125	4	Arabinan	Cellulose	Galactomannan	Homogalacturonan
Cphy0218	GH31	4	Arabinan	Cellulose	Homogalacturonan	Stover
Cphy1308	GH87	4	Arabinan	Cellulose	Galactomannan	Stover
Cphy1720	GH38	4	Arabinan	Galactan	Galactomannan	Homogalacturonan
Cphy1847	CE4	4	Arabinan	Galactomannan	Starch	Xylan
Cphy1718	GH130	4	Arabinan	Galactan	Galactomannan	Homogalacturonan
Cphy2810	GT2	3	Galactomannan	Starch	Stover
Cphy1640	GH12	3	Arabinan	Galactomannan	Starch
Cphy2814	GT2	3	Galactomannan	Starch	Stover
Cphy1203	GT1	3	Galactan	Galactomannan	Starch
Cphy1652	CBM50,CBM50,GH18	3	Arabinan	Galactomannan	Starch
Cphy0538	CE4	3	Galactan	Galactomannan	Starch
Cphy3854	GH94	3	Arabinan	Cellulose	Stover
Cphy3310	GH28	3	Arabinan	Cellulose	Stover
Cphy1202	GT1	3	Galactan	Galactomannan	Starch
Cphy2331	CBM48,GH13	3	Arabinan	Starch	Stover
Cphy2350	GH13	3	Arabinan	Galactomannan	Starch
Cphy2811	GT4,GT4	3	Galactomannan	Starch	Stover
Cphy3069	CE4	3	Arabinan	Galactomannan	Starch
Cphy1169	GH51	2	Arabinan	Stover
Cphy1877	GH31	2	Galactomannan	Stover
Cphy3571	GH20	2	Arabinan	Galactomannan
Cphy0323	GT2	2	Arabinan	Galactomannan
Cphy2304	CBM41,CBM48,GH13	2	Starch	Stover
Cphy1125	GH3	2	Arabinan	Cellulose
Cphy3862	GH10,GH10,CE15	2	Arabinan	Xylan
Cphy1206	GT4	2	Galactomannan	Starch
Cphy1645	GT2	2	Galactomannan	Starch
Cphy3009	GH3	2	Stover	Xylan
Cphy2632	GH43	2	Homogalacturonan	Xylan
Cphy1714	GH85,CBM32	2	Arabinan	Galactan
Cphy2813	GT4	2	Galactomannan	Starch
Cphy0769	GH4	2	Arabinan	Galactomannan
Cphy3158	GH67	2	Stover	Xylan
Cphy2108	CBM22,GH10	2	Arabinan	Xylan
Cphy3010	GH10	2	Stover	Xylan
Cphy3869	PL9	2	Homogalacturonan	Stover
Cphy3207	GH8	2	Stover	Xylan
Cphy1929	GH94	2	Cellobiose	Homogalacturonan
Cphy1204	GT4	2	Galactomannan	Starch
Cphy1695	GT2	2	Starch	Stover
Cphy0875	GH43	1	Homogalacturonan
Cphy0777	GHnc	1	Galactomannan
Cphy3313	GH65	1	Arabinan
Cphy2496	GT5	1	Cellobiose
Cphy3160	GH2	1	Arabinan
Cphy2028	GH43	1	Arabinan
Cphy2848	GH4	1	Homogalacturonan
Cphy1937	GH1	1	Arabinan
Cphy0288	GH88	1	Arabinan
Cphy3314	GH65	1	Arabinan
Cphy3404	GH30	1	Arabinan
Cphy0858	GH30	1	Arabinan
Cphy0857	GH94	1	Arabinan
Cphy2567	GH28	1	Homogalacturonan
Cphy0577	GH112	1	Galactomannan
Cphy1873	CBM35,CBM6,GH87	1	Stover
Cphy1874	GH65	1	Galactomannan
Cphy1612	PL1,PL9	1	Homogalacturonan
Cphy3309	CBM32	1	Arabinan
Cphy1936	GH36	1	Arabinan
Cphy2190	GH29	1	Arabinan
Cphy0666	GHnc	1	Cellulose
Cphy2341	GH13	1	Starch
Cphy2344	GH13	1	Starch
Cphy0776	GH88	1	Galactomannan
Cphy2348	GT35	1	Starch
Cphy1943	CBM5,GH19	1	Arabinan
Cphy2342	GH13	1	Starch

## Sheet: Hg
id	baseMean	Glucose	Homogalacturonan	foldChange	log2FoldChange	pval	COG	CAZy	annotation
Cphy3586	22032.4	44.7694	44019.9	983.259	9.94143	3.05148e-124	carbohydrate transport and metabolism	GH53,CBM13	arabinogalactan endo-1,4-beta-galactosidase
Cphy2919	3257.14	64.7899	6449.49	99.5448	6.63727	1.02101e-20	None	PL9	hypothetical protein
Cphy1612	1323.04	34.0306	2612.04	76.7557	6.2622	9.18609e-07	carbohydrate transport and metabolism	PL1,PL9	Pectate lyase/Amb allergen
Cphy3368	3015.37	106.575	5924.16	55.5867	5.79667	1.9628e-12	None	GH48,CBM3	cellulose 1,4-beta-cellobiosidase
Cphy1888	1003.49	39.962	1967.02	49.2223	5.62124	1.93761e-48	None	PL9	hypothetical protein
Cphy2848	2277.4	101.925	4452.88	43.688	5.44916	4.40005e-08	carbohydrate transport and metabolism	GH4	glycoside hydrolase family protein
Cphy3367	3641.06	185.473	7096.64	38.2625	5.25786	1.95045e-17	None	GH9,CBM3,CBM3	cellulose 1,4-beta-cellobiosidase
Cphy0591	111.278	5.88113	216.676	36.8425	5.2033	9.29382e-08	unknown	GH127	hypothetical protein
Cphy1071	2252.98	138.061	4367.9	31.6374	4.98356	9.8271e-25	carbohydrate transport and metabolism	CBM35,GH26,CBM3	glycoside hydrolase family protein
Cphy2264	211.878	14.8161	408.941	27.601	4.78665	1.32864e-16	carbohydrate transport and metabolism	GH130	glycosidase PH1107-related
Cphy3869	7153.33	522.902	13783.8	26.3601	4.72029	7.11518e-18	None	PL9	fibronectin type III domain-containing protein
Cphy1800	438.619	42.3329	834.904	19.7224	4.30176	1.62592e-10	carbohydrate transport and metabolism	GH18,CBM12	glycoside hydrolase family protein
Cphy2105	144.709	16.2518	273.165	16.8083	4.0711	1.43725e-12	None	GH11	endo-1,4-beta-xylanase
Cphy0430	890.151	101.512	1678.79	16.5378	4.04769	1.91585e-25	carbohydrate transport and metabolism	GH94	glycosyltransferase 36
Cphy1799	287.976	46.6553	529.296	11.3448	3.50396	7.32758e-07	carbohydrate transport and metabolism	CBM12,GH18	glycoside hydrolase family protein
Cphy1510	2711.27	466.563	4955.98	10.6223	3.40903	2.50013e-20	carbohydrate transport and metabolism	GH10	endo-1,4-beta-xylanase
Cphy2632	456.802	87.0141	826.59	9.49949	3.24785	2.51386e-14	carbohydrate transport and metabolism	GH43	glycoside hydrolase family protein
Cphy3202	3707.49	824.066	6590.92	7.99805	2.99965	3.37795e-12	carbohydrate transport and metabolism	GH5,CBM46,CBM2	cellulase
Cphy2567	316.06	70.7561	561.364	7.93379	2.98801	4.98945e-11	envelope	GH28	glycoside hydrolase family protein
Cphy0220	1969.54	471.65	3467.44	7.35171	2.87808	1.05829e-10	carbohydrate transport and metabolism	GH3	glycoside hydrolase family 3 protein
Cphy0218	1480.37	368.517	2592.23	7.03422	2.81439	2.12641e-14	carbohydrate transport and metabolism	GH31	alpha-xylosidase YicI
Cphy1719	545.229	137.564	952.895	6.92691	2.79221	5.55034e-11	unknown	GH125	hypothetical protein
Cphy1720	3268.56	826.59	5710.52	6.90853	2.78838	3.61534e-15	carbohydrate transport and metabolism	GH38	glycoside hydrolase family protein
Cphy1929	524.657	136.95	912.365	6.66204	2.73596	5.11043e-07	carbohydrate transport and metabolism	GH94	glycosyltransferase 36
Cphy2276	88.4593	25.0986	151.82	6.04893	2.59668	4.98468e-06	carbohydrate transport and metabolism	CBM35,GH26	Mannan endo-1,4-beta-mannosidase
Cphy1718	381.01	133.695	628.324	4.69968	2.23256	1.04503e-06	carbohydrate transport and metabolism	GH130	glycosidase PH1107-related
Cphy0875	1049.08	408.875	1689.29	4.13155	2.04668	8.04874e-09	carbohydrate transport and metabolism	GH43	glycoside hydrolase family protein

## Sheet: Galactan
id	baseMean	baseMeanA	baseMeanB	foldChange	log2FoldChange	pval	COG	CAZy	annotation
Cphy3586	115087	387.332	229787	593.257	9.21251	1.20895e-65	carbohydrate transport and metabolism	GH53,CBM13	arabinogalactan endo-1,4-beta-galactosidase
Cphy1718	986.29	87.7909	1884.79	21.4691	4.42419	6.61841e-06	carbohydrate transport and metabolism	GH130	glycosidase PH1107-related
Cphy1202	1179.83	138.914	2220.74	15.9864	3.99877	4.73216e-06	envelope	GT1	oligosaccharide biosynthesis protein Alg14-like protein
Cphy1203	517.57	62.7912	972.349	15.4854	3.95284	2.39096e-06	unknown	GT1	glycosyltransferase family 28 protein
Cphy3368	14148.7	1860.89	26436.4	14.2063	3.82846	3.96824e-06	None	GH48,CBM3	cellulose 1,4-beta-cellobiosidase
Cphy1720	19401.6	2650.77	36152.4	13.6384	3.76961	4.14793e-19	carbohydrate transport and metabolism	GH38	glycoside hydrolase family protein
Cphy1071	14311.4	2147.45	26475.3	12.3287	3.62395	3.76806e-12	carbohydrate transport and metabolism	CBM35,GH26,CBM3	glycoside hydrolase family protein
Cphy1687	5729.66	1023.04	10436.3	10.2012	3.35067	4.27112e-06	carbohydrate transport and metabolism	CBM36,CE4	polysaccharide deacetylase
Cphy1714	4948.36	983.452	8913.26	9.06324	3.18003	5.19892e-09	carbohydrate transport and metabolism	GH85,CBM32	Endo-β-N-acetylglucosaminidase
Cphy1163	4306.93	1002.26	7611.6	7.59446	2.92495	1.29124e-12	carbohydrate transport and metabolism	GH5	cellulase
Cphy0601	3376.93	832.34	5921.52	7.1143	2.83072	3.25419e-08	carbohydrate transport and metabolism	CE4	polysaccharide deacetylase
Cphy0538	1916.84	635.338	3198.34	5.03408	2.33173	1.30632e-08	carbohydrate transport and metabolism	CE4	polysaccharide deacetylase
Cphy2807	2263.5	871.197	3655.81	4.1963	2.06912	3.64351e-07	general	GT2	glycosyl transferase family protein

## Sheet: Arabinan
id	baseMean	Glucose	Arabinan	foldChange	log2FoldChange	pval	COG	CAZy	annotation
Cphy3368	2.00118e+06	1387.27	4.00097e+06	2884.05	11.4939	2.05426e-42	None	GH48,CBM3	cellulose 1,4-beta-cellobiosidase
Cphy3367	2.10374e+06	1975.17	4.20551e+06	2129.19	11.0561	3.71697e-108	None	GH9,CBM3,CBM3	cellulose 1,4-beta-cellobiosidase
Cphy1800	118452	140.598	236764	1683.98	10.7177	6.47302e-122	carbohydrate transport and metabolism	GH18,CBM12	glycoside hydrolase family protein
Cphy1799	79160	165.459	158155	955.852	9.90064	6.61015e-110	carbohydrate transport and metabolism	CBM12,GH18	glycoside hydrolase family protein
Cphy1071	674365	1599.14	1.34713e+06	842.41	9.71838	4.31284e-100	carbohydrate transport and metabolism	CBM35,GH26,CBM3	glycoside hydrolase family protein
Cphy3586	33894.4	288.402	67500.3	234.049	7.87067	4.32228e-17	carbohydrate transport and metabolism	GH53,CBM13	arabinogalactan endo-1,4-beta-galactosidase
Cphy1308	23324.1	281.577	46366.6	164.668	7.36341	2.29377e-72	None	GH87	APHP domain-containing protein
Cphy3202	1.30486e+06	17465	2.59226e+06	148.426	7.2136	3.03153e-71	carbohydrate transport and metabolism	GH5,CBM46,CBM2	cellulase
Cphy1713	7907.58	127.958	15687.2	122.597	6.93778	5.17845e-65	None	CBM32	coagulation factor 5/8 type domain-containing protein
Cphy1510	746793	15631.3	1.47795e+06	94.551	6.56302	6.59287e-62	carbohydrate transport and metabolism	GH10	endo-1,4-beta-xylanase
Cphy2105	8585.66	239.633	16931.7	70.6567	6.14275	8.01408e-55	None	GH11	endo-1,4-beta-xylanase
Cphy0624	768520	25679.4	1.51136e+06	58.8549	5.87909	2.61165e-52	carbohydrate transport and metabolism	CBM22,GH10,CBM3	endo-1,4-beta-xylanase
Cphy2128	52545.1	1902.53	103188	54.2371	5.76121	1.61565e-31	carbohydrate transport and metabolism	CBM35,GH26,CBM3	mannan endo-1,4-beta-mannosidase
Cphy1714	18885.6	731.789	37039.4	50.6148	5.66149	7.7508e-49	carbohydrate transport and metabolism	GH85,CBM32	Endo-β-N-acetylglucosaminidase
Cphy1687	17026.4	762.024	33290.8	43.6873	5.44914	8.1604e-22	carbohydrate transport and metabolism	CBM36,CE4	polysaccharide deacetylase
Cphy1719	1900.95	89.0051	3712.89	41.7154	5.38251	2.58899e-15	unknown	GH125	hypothetical protein
Cphy3310	3128.54	146.961	6110.12	41.5765	5.37769	2.05325e-42	envelope	GH28	hypothetical protein
Cphy1718	1350.72	65.3503	2636.09	40.3379	5.33406	1.12526e-19	carbohydrate transport and metabolism	GH130	glycosidase PH1107-related
Cphy3854	24759.9	1278.31	48241.4	37.7384	5.23796	3.07108e-43	carbohydrate transport and metabolism	GH94	glycosyltransferase 36
Cphy3314	4496.06	257.221	8734.9	33.9588	5.08571	1.39988e-13	carbohydrate transport and metabolism	GH65	Kojibiose phosphorylase
Cphy0323	15672	913.5	30430.6	33.312	5.05797	1.43285e-40	envelope	GT2	glycosyl transferase family protein
Cphy1720	29509.9	1972.78	57047	28.9171	4.85385	2.69633e-38	carbohydrate transport and metabolism	GH38	glycoside hydrolase family protein
Cphy3309	1113.79	82.9416	2144.63	25.8572	4.69249	2.30897e-24	None	CBM32	coagulation factor 5/8 type domain-containing protein
Cphy3313	5176.1	433.314	9918.89	22.8908	4.51669	7.27454e-14	carbohydrate transport and metabolism	GH65	Kojibiose phosphorylase
Cphy2350	895.915	79.0006	1712.83	21.6812	4.43837	4.22863e-18	carbohydrate transport and metabolism	GH13	alpha amylase catalytic region
Cphy0858	2498.46	228.688	4768.24	20.8504	4.38201	3.82755e-30	envelope	GH30	glucuronoarabinoxylan endo-β-1,4-xylanase
Cphy0218	10031.6	998.334	19064.9	19.0967	4.25525	2.13235e-30	carbohydrate transport and metabolism	GH31	alpha-xylosidase YicI
Cphy2919	14651.9	1700.4	27603.3	16.2334	4.0209	7.52257e-28	None	PL9	hypothetical protein
Cphy0857	839.236	98.1668	1580.3	16.0982	4.00882	3.00049e-23	carbohydrate transport and metabolism	GH94	cellobiose phosphorylase-like protein
Cphy0601	4787.09	620.459	8953.72	14.4308	3.85108	7.29917e-26	carbohydrate transport and metabolism	CE4	polysaccharide deacetylase
Cphy1125	720.422	108.556	1332.29	12.2728	3.61739	4.00886e-19	carbohydrate transport and metabolism	GH3	glycoside hydrolase family 3 protein
Cphy0220	9693.03	1538.72	17847.3	11.5988	3.53591	2.81671e-22	carbohydrate transport and metabolism	GH3	glycoside hydrolase family 3 protein
Cphy1888	2092.89	366.038	3819.74	10.4354	3.38341	7.92535e-12	None	PL9	hypothetical protein
Cphy0591	120.859	21.7292	219.988	10.1241	3.33972	1.05435e-10	unknown	GH127	hypothetical protein
Cphy3069	475.844	95.2098	856.479	8.9957	3.16924	1.89785e-12	carbohydrate transport and metabolism	CE4	polysaccharide deacetylase
Cphy1847	455.234	94.3709	816.097	8.64776	3.11233	1.10587e-14	carbohydrate transport and metabolism	CE4	polysaccharide deacetylase
Cphy3160	7531.1	1845.8	13216.4	7.16025	2.84001	2.54201e-15	carbohydrate transport and metabolism	GH2	glycoside hydrolase family protein
Cphy2190	462.865	118.621	807.109	6.80411	2.76641	1.07918e-11	carbohydrate transport and metabolism	GH29	Alpha-L-fucosidase
Cphy1943	27453.5	7098.7	47808.2	6.73478	2.75163	9.73968e-15	None	CBM5,GH19	chitinase
Cphy2276	539.132	163.782	914.482	5.58352	2.48117	1.44916e-11	carbohydrate transport and metabolism	CBM35,GH26	Mannan endo-1,4-beta-mannosidase
Cphy3571	413.306	126.434	700.177	5.53787	2.46933	2.38897e-10	carbohydrate transport and metabolism	GH20	glycoside hydrolase family protein
Cphy1936	2190.16	676.079	3704.24	5.479	2.45391	1.26819e-11	carbohydrate transport and metabolism	GH36	Α-galactosidase
Cphy2028	7863.53	2533.71	13193.4	5.20713	2.38049	2.14189e-11	carbohydrate transport and metabolism	GH43	Α-L-arabinofuranosidase
Cphy1937	1629.36	531.784	2726.93	5.1279	2.35837	1.08549e-10	carbohydrate transport and metabolism	GH1	glycoside hydrolase family protein
Cphy3862	2780.12	923.663	4636.58	5.01977	2.32762	9.09179e-11	carbohydrate transport and metabolism	GH10,GH10,CE15	endo-1,4-beta-xylanase
Cphy2108	2642.59	913.196	4371.98	4.78756	2.25929	3.99177e-10	carbohydrate transport and metabolism	CBM22,GH10	endo-1,4-beta-xylanase
Cphy1169	4251.73	1489.71	7013.74	4.70813	2.23515	3.86191e-10	carbohydrate transport and metabolism	GH51	Alpha-N-arabinofuranosidase
Cphy2807	1845.39	649.082	3041.7	4.68615	2.2284	3.43573e-10	general	GT2	glycosyl transferase family protein
Cphy0769	166.724	58.6792	274.769	4.68257	2.2273	8.78794e-09	carbohydrate transport and metabolism	GH4	Α-glucosidase, α-galactosidase
Cphy1640	1145.82	424.67	1866.98	4.39631	2.13629	5.00426e-06	None	GH12	hypothetical protein
Cphy3404	2514.36	936.924	4091.79	4.36725	2.12673	3.4498e-09	envelope	GH30	glycoside hydrolase family protein
Cphy2331	486.71	185.888	787.532	4.2366	2.08291	2.57882e-08	carbohydrate transport and metabolism	CBM48,GH13	pullulanase, type I
Cphy1652	5845.74	2266.63	9424.86	4.1581	2.05593	4.12081e-06	general	CBM50,CBM50,GH18	peptidoglycan-binding LysM
Cphy0288	298.595	119.228	477.962	4.00879	2.00317	3.2352e-06	None	GH88	glycosy hydrolase family protein

## Sheet: Xylan
id	baseMean	Glucose	Xylan	foldChange	log2FoldChange	pval	COG	CAZy	annotation
Cphy2105	1594.08	16.2518	3171.91	195.173	7.60861	4.75134e-54	None	GH11	endo-1,4-beta-xylanase
Cphy3207	4981.65	62.5071	9900.79	158.395	7.30738	1.14001e-90	carbohydrate transport and metabolism	GH8	glycoside hydrolase family protein
Cphy3009	5245.51	109.159	10381.9	95.1074	6.57149	2.36929e-79	carbohydrate transport and metabolism	GH3	glycoside hydrolase family 3 protein
Cphy3158	2360.42	55.2724	4665.56	84.4104	6.39935	2.33602e-71	carbohydrate transport and metabolism	GH67	Alpha-glucuronidase
Cphy3368	2566.37	106.575	5026.17	47.1608	5.55952	2.49599e-15	None	GH48,CBM3	cellulose 1,4-beta-cellobiosidase
Cphy2108	2884.14	141.66	5626.61	39.7192	5.31176	3.1955e-56	carbohydrate transport and metabolism	CBM22,GH10	endo-1,4-beta-xylanase
Cphy1800	858.865	42.3329	1675.4	39.5767	5.30658	3.01497e-20	carbohydrate transport and metabolism	GH18,CBM12	glycoside hydrolase family protein
Cphy3010	379.131	22.0448	736.216	33.3964	5.06162	2.84581e-36	carbohydrate transport and metabolism	GH10	endo-1,4-beta-xylanase
Cphy1847	40.5768	2.42424	78.7293	32.4759	5.0213	2.93612e-10	carbohydrate transport and metabolism	CE4	polysaccharide deacetylase
Cphy3367	2918.08	185.473	5650.68	30.4664	4.92915	2.59085e-21	None	GH9,CBM3,CBM3	cellulose 1,4-beta-cellobiosidase
Cphy0601	84.6533	8.57609	160.731	18.7417	4.22818	1.82085e-07	carbohydrate transport and metabolism	CE4	polysaccharide deacetylase
Cphy1799	443.644	46.6553	840.633	18.018	4.17136	1.33552e-13	carbohydrate transport and metabolism	CBM12,GH18	glycoside hydrolase family protein
Cphy1071	822.521	138.061	1506.98	10.9153	3.44828	1.10151e-18	carbohydrate transport and metabolism	CBM35,GH26,CBM3	glycoside hydrolase family protein
Cphy1888	228.51	39.962	417.058	10.4364	3.38355	7.26511e-26	None	PL9	hypothetical protein
Cphy1163	208.036	67.935	348.138	5.12457	2.35743	9.71786e-12	carbohydrate transport and metabolism	GH5	cellulase
Cphy3862	3507.26	1211.14	5803.38	4.79167	2.26053	2.55992e-15	carbohydrate transport and metabolism	GH10,GH10,CE15	endo-1,4-beta-xylanase
Cphy2632	251.281	87.0141	415.548	4.77564	2.25569	1.53952e-10	carbohydrate transport and metabolism	GH43	glycoside hydrolase family protein
Cphy2128	375.73	136.293	615.168	4.51359	2.17427	4.57818e-12	carbohydrate transport and metabolism	CBM35,GH26,CBM3	mannan endo-1,4-beta-mannosidase
Cphy3202	2138.73	824.066	3453.4	4.19069	2.06719	7.29808e-10	carbohydrate transport and metabolism	GH5,CBM46,CBM2	cellulase

## Sheet: Galman
id	baseMean	Glucose	Galactomannan	foldChange	log2FoldChange	pval	COG	CAZy	annotation
Cphy3367	124668	1975.17	247360	125.235	6.96849	5.42495e-62	None	GH9,CBM3,CBM3	cellulose 1,4-beta-cellobiosidase
Cphy0601	37788.3	620.459	74956.1	120.808	6.91657	1.20964e-71	carbohydrate transport and metabolism	CE4	polysaccharide deacetylase
Cphy0769	3272.2	58.6792	6485.71	110.528	6.78827	1.12793e-64	carbohydrate transport and metabolism	GH4	Α-glucosidase, α-galactosidase
Cphy3368	72975.3	1387.27	144563	104.207	6.7033	2.43895e-22	None	GH48,CBM3	cellulose 1,4-beta-cellobiosidase
Cphy1847	4525.82	94.3709	8957.26	94.9156	6.56857	1.93773e-55	carbohydrate transport and metabolism	CE4	polysaccharide deacetylase
Cphy2276	7221.23	163.782	14278.7	87.1808	6.44594	5.29921e-63	carbohydrate transport and metabolism	CBM35,GH26	Mannan endo-1,4-beta-mannosidase
Cphy1800	4873.2	140.598	9605.8	68.321	6.09426	1.44338e-59	carbohydrate transport and metabolism	GH18,CBM12	glycoside hydrolase family protein
Cphy2264	2623.26	83.1427	5163.38	62.1026	5.95658	1.58425e-53	carbohydrate transport and metabolism	GH130	β-1,4-mannooligosaccharide phosphorylase
Cphy0776	991.172	31.6824	1950.66	61.5693	5.94414	7.18863e-47	posttranslational modifications	GH88	β-glucuronyl hydrolase
Cphy1799	4124.7	165.459	8083.95	48.8576	5.61051	1.03743e-52	carbohydrate transport and metabolism	CBM12,GH18	glycoside hydrolase family protein
Cphy3069	2344.09	95.2098	4592.97	48.2405	5.59217	1.26416e-35	carbohydrate transport and metabolism	CE4	polysaccharide deacetylase
Cphy0538	10880.9	473.438	21288.4	44.9656	5.49075	6.57701e-51	carbohydrate transport and metabolism	CE4	polysaccharide deacetylase
Cphy1645	729.64	32.1873	1427.09	44.337	5.47044	2.34279e-08	None	GT2	hypothetical protein
Cphy1202	2292.51	103.562	4481.45	43.273	5.43539	7.6241e-24	envelope	GT1	oligosaccharide biosynthesis protein Alg14-like protein
Cphy1071	33366.6	1599.14	65134	40.7307	5.34804	2.18796e-46	carbohydrate transport and metabolism	CBM35,GH26,CBM3	glycoside hydrolase family protein
Cphy0430	13737.9	681.347	26794.5	39.3258	5.2974	1.39078e-36	carbohydrate transport and metabolism	GH94	glycosyltransferase 36
Cphy2105	4311.81	239.633	8383.98	34.9867	5.12874	4.20211e-45	None	GH11	endo-1,4-beta-xylanase
Cphy1203	803.044	46.8174	1559.27	33.3053	5.05768	8.07914e-19	unknown	GT1	glycosyltransferase family 28 protein
Cphy2807	10743	649.082	20836.9	32.1021	5.00459	2.49131e-44	general	GT2	glycosyl transferase family protein
Cphy1204	1969.81	123.571	3816.05	30.8814	4.94867	1.02796e-16	envelope	GT4	glycosyl transferase group 1
Cphy2811	838.015	55.8935	1620.14	28.9861	4.85729	3.09147e-09	envelope	GT4,GT4	glycosyl transferase group 1
Cphy0777	441.504	32.6067	850.402	26.0806	4.70491	6.6523e-20	None	GHnc	hypothetical protein
Cphy1163	9604.23	746.389	18462.1	24.7352	4.62849	8.2835e-40	carbohydrate transport and metabolism	GH5	cellulase
Cphy1206	2112.22	164.925	4059.52	24.6144	4.62143	1.11855e-17	envelope	GT4	glycosyl transferase group 1
Cphy1640	5302.41	424.67	10180.2	23.9719	4.58327	7.98571e-23	None	GH12	xyloglucan hydrolase
Cphy2810	363.225	29.2133	697.237	23.8671	4.57695	5.7294e-21	envelope	GT2	glycosyl transferase family protein
Cphy1652	22780.5	2266.63	43294.3	19.1008	4.25556	6.47621e-22	general	CBM50,CBM50,GH18	peptidoglycan-binding LysM
Cphy1687	7060.7	762.024	13359.4	17.5314	4.13187	5.04906e-16	carbohydrate transport and metabolism	CBM36,CE4	polysaccharide deacetylase
Cphy1713	823.733	127.958	1519.51	11.8751	3.56987	4.73639e-25	None	CBM32	coagulation factor 5/8 type domain-containing protein
Cphy1877	262.276	42.7353	481.816	11.2744	3.49498	9.33827e-06	carbohydrate transport and metabolism	GH31	glycoside hydrolase family protein
Cphy1888	2195.4	366.038	4024.76	10.9955	3.45884	4.41379e-14	None	PL9	hypothetical protein
Cphy1308	1570.48	281.577	2859.38	10.1549	3.3441	3.61284e-23	None	GH87	APHP domain-containing protein
Cphy0624	133997	25679.4	242314	9.43613	3.23819	8.81972e-23	carbohydrate transport and metabolism	CBM22,GH10,CBM3	endo-1,4-beta-xylanase
Cphy1720	10227	1972.78	18481.3	9.36817	3.22777	4.01177e-22	carbohydrate transport and metabolism	GH38	glycoside hydrolase family protein
Cphy1719	375.279	89.0051	661.553	7.43276	2.8939	7.67906e-07	unknown	GH125	hypothetical protein
Cphy0577	975.133	236.42	1713.85	7.24916	2.85781	3.13011e-16	None	GH112	D-galactosyl-β-1,4-L-rhamnose phosphorylase
Cphy1718	258.655	65.3503	451.961	6.91597	2.78993	3.81192e-08	carbohydrate transport and metabolism	GH130	glycosidase PH1107-related
Cphy3571	497.239	126.434	868.044	6.86558	2.77938	9.07194e-15	carbohydrate transport and metabolism	GH20	glycoside hydrolase family protein
Cphy2128	7026.02	1902.53	12149.5	6.38598	2.67491	1.47701e-10	carbohydrate transport and metabolism	CBM35,GH26,CBM3	mannan endo-1,4-beta-mannosidase
Cphy2814	507.145	148.164	866.126	5.84574	2.54739	1.21688e-13	coenzyme transport and metabolism	GT2	glycosyl transferase family protein
Cphy1874	154.388	50.9939	257.781	5.05514	2.33775	7.42013e-08	carbohydrate transport and metabolism	GH65	Kojibiose phosphorylase
Cphy2813	317.457	105.467	529.448	5.02004	2.3277	1.85761e-11	envelope	GT4	glycosyl transferase group 1
Cphy3202	50454.1	17465	83443.2	4.77773	2.25633	1.55206e-12	carbohydrate transport and metabolism	GH5,CBM46,CBM2	cellulase
Cphy0323	2422.27	913.5	3931.03	4.30326	2.10543	4.67499e-11	envelope	GT2	glycosyl transferase family protein
Cphy2350	201.718	79.0006	324.436	4.10675	2.038	6.57922e-06	carbohydrate transport and metabolism	GH13	alpha amylase catalytic region

## Sheet: Cellobiose
id	baseMean	Glucose	Cellobiose	foldChange	log2FoldChange	pval	COG	CAZy	annotation
Cphy3368	9817.84	106.575	19529.1	183.243	7.51761	5.54481e-24	None	GH48,CBM3	cellulose 1,4-beta-cellobiosidase
Cphy3367	14039	185.473	27892.6	150.387	7.23253	5.50651e-38	None	GH9,CBM3,CBM3	cellulose 1,4-beta-cellobiosidase
Cphy0430	3603.69	101.512	7105.86	70	6.12928	7.46707e-74	carbohydrate transport and metabolism	GH94	glycosyltransferase 36
Cphy1071	1837.65	138.061	3537.24	25.6207	4.67924	3.7411e-32	carbohydrate transport and metabolism	CBM35,GH26,CBM3	glycoside hydrolase family protein
Cphy1510	3078.2	466.563	5689.84	12.1952	3.60825	9.71755e-36	carbohydrate transport and metabolism	GH10	endo-1,4-beta-xylanase
Cphy3202	5301.62	824.066	9779.17	11.867	3.56888	5.25891e-26	carbohydrate transport and metabolism	GH5,CBM46,CBM2	cellulase
Cphy2276	161.346	25.0986	297.594	11.857	3.56766	2.5767e-19	carbohydrate transport and metabolism	CBM35,GH26	Mannan endo-1,4-beta-mannosidase
Cphy2128	808.46	136.293	1480.63	10.8636	3.44143	8.4961e-29	carbohydrate transport and metabolism	CBM35,GH26,CBM3	mannan endo-1,4-beta-mannosidase
Cphy2496	5425.15	993.659	9856.64	9.91954	3.31027	4.32704e-08	carbohydrate transport and metabolism	GT5	glycogen/starch synthase, ADP-glucose type
Cphy0601	45.6679	8.57609	82.7596	9.65004	3.27053	1.1668e-05	carbohydrate transport and metabolism	CE4	polysaccharide deacetylase
Cphy1687	2469.6	507.77	4431.43	8.72725	3.12553	3.28057e-20	carbohydrate transport and metabolism	CBM36,CE4	polysaccharide deacetylase
Cphy2264	65.6643	14.8161	116.512	7.86388	2.97524	6.74784e-12	carbohydrate transport and metabolism	GH130	β-1,4-mannooligosaccharide phosphorylase
Cphy1929	451.76	136.95	766.571	5.59745	2.48477	2.95506e-08	carbohydrate transport and metabolism	GH94	glycosyltransferase 36
Cphy0624	9832.39	3654.81	16010	4.38053	2.1311	6.32462e-10	carbohydrate transport and metabolism	CBM22,GH10,CBM3	endo-1,4-beta-xylanase
Cphy1888	104.864	39.962	169.765	4.24817	2.08684	1.29413e-12	None	PL9	hypothetical protein

## Sheet: Cellulose
id	baseMean	Glucose	Cellobiose	foldChange	log2FoldChange	pval	COG	CAZy	annotation
Cphy1800	18139.5	42.3329	36236.8	855.996	9.74146	2.89469e-42	carbohydrate transport and metabolism	GH18,CBM12	glycoside hydrolase family protein
Cphy1799	14285.5	46.6553	28524.4	611.387	9.25594	2.84823e-36	carbohydrate transport and metabolism	CBM12,GH18	glycoside hydrolase family protein
Cphy0591	855.189	5.88113	1704.5	289.825	8.17904	9.29537e-19	unknown	GH127	hypothetical protein
Cphy3368	14670.6	106.575	29234.7	274.311	8.09967	2.6719e-22	None	GH48,CBM3	cellulose 1,4-beta-cellobiosidase
Cphy3367	19952.5	185.473	39719.6	214.153	7.7425	7.86312e-35	None	GH9,CBM3,CBM3	cellulose 1,4-beta-cellobiosidase
Cphy1071	12491.9	138.061	24845.8	179.962	7.49155	1.52125e-52	carbohydrate transport and metabolism	CBM35,GH26,CBM3	glycoside hydrolase family protein
Cphy2105	699.016	16.2518	1381.78	85.0232	6.40978	7.32526e-34	None	GH11	endo-1,4-beta-xylanase
Cphy2919	1562.66	64.7899	3060.52	47.2377	5.56187	5.46015e-17	None	PL9	hypothetical protein
Cphy1888	820.323	39.962	1600.68	40.0552	5.32392	2.75651e-44	None	PL9	hypothetical protein
Cphy0430	1336.43	101.512	2571.34	25.3303	4.66279	1.58897e-34	carbohydrate transport and metabolism	GH94	glycosyltransferase 36
Cphy1510	5921.52	466.563	11376.5	24.3836	4.60784	7.44304e-39	carbohydrate transport and metabolism	GH10	endo-1,4-beta-xylanase
Cphy0666	442.956	37.0906	848.822	22.8851	4.51634	2.1736e-15	None	GHnc	hypothetical protein
Cphy1713	93.0516	8.79965	177.304	20.1489	4.33263	3.28655e-12	None	CBM32	coagulation factor 5/8 type domain-containing protein
Cphy3202	7129.68	824.066	13435.3	16.3037	4.02712	1.0115e-22	carbohydrate transport and metabolism	GH5,CBM46,CBM2	cellulase
Cphy2264	116.087	14.8161	217.358	14.6704	3.87483	3.52098e-12	carbohydrate transport and metabolism	GH130	glycosidase PH1107-related
Cphy1308	1162.08	156.932	2167.22	13.8099	3.78763	1.49167e-13	None	GH87	APHP domain-containing protein
Cphy1125	469.534	82.9778	856.089	10.3171	3.36696	3.93141e-10	carbohydrate transport and metabolism	GH3	glycoside hydrolase family 3 protein
Cphy3854	4723.23	899.117	8547.35	9.50639	3.2489	3.3175e-21	carbohydrate transport and metabolism	GH94	glycosyltransferase 36
Cphy2128	692.762	136.293	1249.23	9.16582	3.19626	1.02227e-17	carbohydrate transport and metabolism	CBM35,GH26,CBM3	mannan endo-1,4-beta-mannosidase
Cphy3310	174.315	36.8199	311.811	8.46855	3.08211	5.6672e-10	envelope	GH28	hypothetical protein
Cphy2276	117.329	25.0986	209.56	8.34944	3.06168	1.85196e-09	carbohydrate transport and metabolism	CBM35,GH26	Mannan endo-1,4-beta-mannosidase
Cphy3586	151.739	44.7694	258.709	5.77871	2.53075	1.41531e-11	carbohydrate transport and metabolism	GH53,CBM13	arabinogalactan endo-1,4-beta-galactosidase
Cphy1719	437.792	137.564	738.019	5.36491	2.42355	7.10967e-10	unknown	GH125	hypothetical protein
Cphy0218	1113.91	368.517	1859.29	5.04534	2.33495	2.86529e-11	carbohydrate transport and metabolism	GH31	alpha-xylosidase YicI
Cphy1687	1402.93	507.77	2298.09	4.52585	2.17819	6.87197e-08	carbohydrate transport and metabolism	CBM36,CE4	polysaccharide deacetylase
Cphy0220	1294.3	471.65	2116.96	4.48841	2.1662	1.68611e-07	carbohydrate transport and metabolism	GH3	glycoside hydrolase family 3 protein
Cphy0624	9276.87	3654.81	14898.9	4.07653	2.02734	8.18493e-07	carbohydrate transport and metabolism	CBM22,GH10,CBM3	endo-1,4-beta-xylanase

## Sheet: Starch
id	baseMean	Glucose	Starch	foldChange	log2FoldChange	pval	COG	CAZy	annotation
Cphy2350	9186.75	79.0006	18294.5	231.574	7.85533	1.25282e-47	carbohydrate transport and metabolism	GH13	alpha amylase catalytic region
Cphy1695	5247.49	52.6756	10442.3	198.238	7.63109	5.38858e-06	envelope	GT2	glycosyl transferase family protein
Cphy2811	3924.66	55.8935	7793.42	139.433	7.12343	1.59486e-15	envelope	GT4,GT4	glycosyl transferase group 1
Cphy2348	8867.93	127.902	17608	137.667	7.10504	3.70501e-06	carbohydrate transport and metabolism	GT35	glycogen/starch/alpha-glucan phosphorylase
Cphy1645	1578.15	32.1873	3124.1	97.06	6.60081	4.67839e-11	None	GT2	hypothetical protein
Cphy2810	1172.37	29.2133	2315.52	79.2624	6.30856	1.85641e-34	envelope	GT2	glycosyl transferase family protein
Cphy0601	22584.9	620.459	44549.4	71.8008	6.16593	1.52959e-61	carbohydrate transport and metabolism	CE4	polysaccharide deacetylase
Cphy2304	8891.01	267.041	17515	65.5891	6.03538	2.30458e-11	carbohydrate transport and metabolism	CBM41,CBM48,GH13	pullulanase, type I
Cphy2807	17728.7	649.082	34808.4	53.6271	5.74489	1.78205e-56	general	GT2	glycosyl transferase family protein
Cphy2344	2167.11	104.405	4229.82	40.5134	5.34033	6.4317e-07	carbohydrate transport and metabolism	GH13	alpha amylase catalytic region
Cphy1163	15232.6	746.389	29718.7	39.8167	5.3153	1.92498e-50	carbohydrate transport and metabolism	GH5	cellulase
Cphy2814	2798.85	148.164	5449.53	36.7805	5.20087	2.13097e-45	coenzyme transport and metabolism	GT2	glycosyl transferase family protein
Cphy2813	1769.62	105.467	3433.78	32.5579	5.02494	1.5033e-41	envelope	GT4	glycosyl transferase group 1
Cphy0538	7861.54	473.438	15249.6	32.2104	5.00946	4.37651e-45	carbohydrate transport and metabolism	CE4	polysaccharide deacetylase
Cphy2331	2991.39	185.888	5796.9	31.1849	4.96278	3.66383e-43	carbohydrate transport and metabolism	CBM48,GH13	pullulanase, type I
Cphy1847	1417.76	94.3709	2741.15	29.0466	4.8603	2.06943e-37	carbohydrate transport and metabolism	CE4	polysaccharide deacetylase
Cphy2342	1515.87	109.455	2922.28	26.6985	4.73869	5.97617e-06	carbohydrate transport and metabolism	GH13	alpha amylase catalytic region
Cphy1202	1139.65	103.562	2175.73	21.0089	4.39293	1.2355e-17	envelope	GT1	oligosaccharide biosynthesis protein Alg14-like protein
Cphy2341	1521.01	143.491	2898.53	20.2001	4.33629	2.34766e-21	carbohydrate transport and metabolism	GH13	alpha amylase catalytic region
Cphy1203	478.397	46.8174	909.976	19.4367	4.28071	3.14138e-15	unknown	GT1	glycosyltransferase family 28 protein
Cphy1204	1119.62	123.571	2115.67	17.121	4.0977	4.29409e-13	envelope	GT4	glycosyl transferase group 1
Cphy2105	2081.43	239.633	3923.23	16.3718	4.03314	1.54291e-31	None	GH11	endo-1,4-beta-xylanase
Cphy1652	18644	2266.63	35021.4	15.4509	3.94962	7.30458e-21	general	CBM50,CBM50,GH18	peptidoglycan-binding LysM
Cphy1640	2806.5	424.67	5188.34	12.2173	3.61086	7.01141e-17	None	GH12	hypothetical protein
Cphy1206	967.227	164.925	1769.53	10.7293	3.42349	1.26441e-11	envelope	GT4	glycosyl transferase group 1
Cphy3069	465.232	95.2098	835.253	8.77277	3.13303	2.82043e-15	carbohydrate transport and metabolism	CE4	polysaccharide deacetylase
Cphy1687	3308.35	762.024	5854.69	7.68307	2.94168	2.90459e-09	carbohydrate transport and metabolism	CBM36,CE4	polysaccharide deacetylase
Cphy3367	7028.11	1975.17	12081.1	6.11646	2.6127	5.30277e-14	None	GH9,CBM3,CBM3	cellulose 1,4-beta-cellobiosidase
Cphy0591	70.0137	21.7292	118.298	5.44419	2.44472	2.95279e-07	unknown	GH127	hypothetical protein
Cphy1071	5105.68	1599.14	8612.23	5.38554	2.42909	1.14877e-13	carbohydrate transport and metabolism	CBM35,GH26,CBM3	glycoside hydrolase family protein
Cphy1799	445.269	165.459	725.078	4.38221	2.13166	6.01646e-10	carbohydrate transport and metabolism	CBM12,GH18	glycoside hydrolase family protein
Cphy2264	209.062	83.1427	334.981	4.02899	2.01042	1.82179e-09	carbohydrate transport and metabolism	GH130	glycosidase PH1107-related

## Sheet: Stover
id	baseMean	Glucose	Stover	foldChange	log2FoldChange	pval	COG	CAZy	annotation
Cphy1800	72507.9	42.3329	144973	3424.61	11.7417	2.69541e-59	carbohydrate transport and metabolism	GH18,CBM12	glycoside hydrolase family protein
Cphy3368	109837	106.575	219568	2060.22	11.0086	7.8714e-38	None	GH48,CBM3	cellulose 1,4-beta-cellobiosidase
Cphy1799	39321.2	46.6553	78595.7	1684.61	10.7182	9.27143e-49	carbohydrate transport and metabolism	CBM12,GH18	glycoside hydrolase family protein
Cphy3367	119441	185.473	238696	1286.96	10.3298	3.11248e-58	None	GH9,CBM3,CBM3	cellulose 1,4-beta-cellobiosidase
Cphy2105	3992.21	16.2518	7968.17	490.294	8.9375	2.42527e-65	None	GH11	endo-1,4-beta-xylanase
Cphy1071	29556.7	138.061	58975.3	427.167	8.73866	2.95376e-73	carbohydrate transport and metabolism	CBM35,GH26,CBM3	glycoside hydrolase family protein
Cphy1888	3877.86	39.962	7715.76	193.078	7.59304	2.48225e-92	None	PL9	hypothetical protein
Cphy2919	3606.16	64.7899	7147.53	110.319	6.78553	6.53585e-27	None	PL9	hypothetical protein
Cphy0591	270.343	5.88113	534.806	90.9358	6.50678	1.16223e-15	unknown	GH127	hypothetical protein
Cphy3202	18618	824.066	36411.9	44.1857	5.46551	1.52627e-47	carbohydrate transport and metabolism	GH5,CBM46,CBM2	cellulase
Cphy1510	10140.8	466.563	19815	42.4703	5.40838	3.25817e-62	carbohydrate transport and metabolism	GH10	endo-1,4-beta-xylanase
Cphy1695	131.338	6.42258	256.253	39.8987	5.31827	9.2066e-23	envelope	GT2	glycosyl transferase family protein
Cphy2810	70.8101	3.54816	138.072	38.9137	5.28221	8.41988e-10	envelope	GT2	glycosyl transferase family protein
Cphy2811	179.493	9.65285	349.333	36.1897	5.17751	2.67536e-19	envelope	GT4,GT4	glycosyl transferase group 1
Cphy0430	1617.12	101.512	3132.72	30.8605	4.94769	1.53875e-48	carbohydrate transport and metabolism	GH94	glycosyltransferase 36
Cphy2128	2041.49	136.293	3946.68	28.9574	4.85586	6.73153e-46	carbohydrate transport and metabolism	CBM35,GH26,CBM3	mannan endo-1,4-beta-mannosidase
Cphy0624	36725.4	3654.81	69795.9	19.097	4.25528	1.76284e-27	carbohydrate transport and metabolism	CBM22,GH10,CBM3	endo-1,4-beta-xylanase
Cphy2264	136.995	14.8161	259.174	17.4927	4.12868	6.10797e-18	carbohydrate transport and metabolism	GH130	glycosidase PH1107-related
Cphy1163	527.907	67.935	987.88	14.5415	3.86211	3.77767e-26	carbohydrate transport and metabolism	GH5	cellulase
Cphy3854	6770.94	899.117	12642.8	14.0613	3.81366	4.70429e-36	carbohydrate transport and metabolism	GH94	glycosyltransferase 36
Cphy1877	20.5677	2.73906	38.3963	14.0181	3.80922	2.06734e-06	carbohydrate transport and metabolism	GH31	glycoside hydrolase family protein
Cphy1308	1149.5	156.932	2142.06	13.6496	3.77078	7.07989e-17	None	GH87	APHP domain-containing protein
Cphy3158	352.826	55.2724	650.379	11.7668	3.55665	1.27601e-26	carbohydrate transport and metabolism	GH67	Alpha-glucuronidase
Cphy0601	51.7913	8.57609	95.0066	11.0781	3.46964	9.67165e-06	carbohydrate transport and metabolism	CE4	polysaccharide deacetylase
Cphy3586	262.708	44.7694	480.647	10.7361	3.42439	1.99127e-28	carbohydrate transport and metabolism	GH53,CBM13	arabinogalactan endo-1,4-beta-galactosidase
Cphy2807	300.473	58.2227	542.723	9.3215	3.22056	1.34003e-14	general	GT2	glycosyl transferase family protein
Cphy1687	2446.25	507.77	4384.73	8.63528	3.11024	8.79799e-20	carbohydrate transport and metabolism	CBM36,CE4	polysaccharide deacetylase
Cphy3010	105.436	22.0448	188.827	8.5656	3.09855	1.54178e-14	carbohydrate transport and metabolism	GH10	endo-1,4-beta-xylanase
Cphy1713	40.2876	8.79965	71.7755	8.15663	3.02797	2.22526e-09	None	CBM32	coagulation factor 5/8 type domain-containing protein
Cphy2814	87.7161	19.2175	156.215	8.12877	3.02304	1.16327e-11	coenzyme transport and metabolism	GT2	glycosyl transferase family protein
Cphy3869	2313.79	522.902	4104.69	7.84982	2.97266	1.19593e-11	None	PL9	fibronectin type III domain-containing protein
Cphy3009	459.436	109.159	809.714	7.41772	2.89098	4.83102e-20	carbohydrate transport and metabolism	GH3	glycoside hydrolase family 3 protein
Cphy0218	1379.58	368.517	2390.65	6.48723	2.6976	9.6595e-19	carbohydrate transport and metabolism	GH31	alpha-xylosidase YicI
Cphy1873	72.0344	19.2647	124.804	6.47839	2.69564	5.34842e-09	unknown	CBM35,CBM6,GH87	carbohydrate-binding family 6 protein
Cphy3207	205.601	62.5071	348.694	5.57847	2.47987	1.34329e-14	carbohydrate transport and metabolism	GH8	glycoside hydrolase family protein
Cphy1169	361.897	114.093	609.701	5.3439	2.41789	1.09243e-12	carbohydrate transport and metabolism	GH51	Alpha-N-arabinofuranosidase
Cphy3310	109.512	36.8199	182.203	4.94851	2.30699	2.36052e-07	envelope	GH28	hypothetical protein
Cphy2331	157.944	57.2054	258.683	4.522	2.17696	1.26327e-08	carbohydrate transport and metabolism	CBM48,GH13	pullulanase, type I
Cphy0220	1297.49	471.65	2123.33	4.50191	2.17054	1.65056e-09	carbohydrate transport and metabolism	GH3	glycoside hydrolase family 3 protein
Cphy2304	809.535	321.811	1297.26	4.03112	2.01118	1.27889e-07	carbohydrate transport and metabolism	CBM41,CBM48,GH13	pullulanase, type I
