# Supplementary material for: Functional Diversity of Carbohydrate-Active Enzymes Enabling a Bacterium to Ferment Plant Biomass
Source: PLoS Genet. 2014 Nov 13;10(11):e1004773. doi: 10.1371/journal.pgen.1004773 (PMC4230839; doi:10.1371/journal.pgen.1004773)
Supplement: Table S9 — Membership of CAZyme genes in K-means clusters. The 92 differentially-expressed CAZymes were clustered based on their expression (log2 expression ratios relative to glucose) as shown in Fig. 3. (XLS) [file pgen.1004773.s021.xls]

## Sheet: Sheet1
GENE	CLUSTER
Cphy1071	A
Cphy1799	A
Cphy1800	A
Cphy2105	A
Cphy3367	A
Cphy3368	A
Cphy0666	B
Cphy0875	B
Cphy1169	B
Cphy1612	B
Cphy1873	B
Cphy1874	B
Cphy1929	B
Cphy2496	B
Cphy2567	B
Cphy2632	B
Cphy2848	B
Cphy3862	B
Cphy3869	B
Cphy0430	B
Cphy0591	C
Cphy1877	C
Cphy1888	C
Cphy2264	C
Cphy2919	C
Cphy3571	C
Cphy1652	D
Cphy2304	D
Cphy2331	D
Cphy2341	D
Cphy2342	D
Cphy2344	D
Cphy2348	D
Cphy2350	D
Cphy2108	E
Cphy3009	E
Cphy3010	E
Cphy3158	E
Cphy3207	E
Cphy0218	F
Cphy0220	F
Cphy0323	F
Cphy0857	F
Cphy0858	F
Cphy1125	F
Cphy1714	F
Cphy3309	F
Cphy3310	F
Cphy3313	F
Cphy3314	F
Cphy3854	F
Cphy0624	G
Cphy1308	G
Cphy1510	G
Cphy1687	G
Cphy1713	G
Cphy1718	G
Cphy1719	G
Cphy1720	G
Cphy2128	G
Cphy2276	G
Cphy3202	G
Cphy3586	G
Cphy0538	H
Cphy0601	H
Cphy1163	H
Cphy1202	H
Cphy1203	H
Cphy1204	H
Cphy1206	H
Cphy1640	H
Cphy1645	H
Cphy1695	H
Cphy1847	H
Cphy2807	H
Cphy2810	H
Cphy2811	H
Cphy2813	H
Cphy2814	H
Cphy3069	H
Cphy0288	I
Cphy0577	I
Cphy0769	I
Cphy0776	I
Cphy0777	I
Cphy1936	I
Cphy1937	I
Cphy1943	I
Cphy2028	I
Cphy2190	I
Cphy3160	I
Cphy3404	I
