# Supplementary material for: Functional Diversity of Carbohydrate-Active Enzymes Enabling a Bacterium to Ferment Plant Biomass
Source: PLoS Genet. 2014 Nov 13;10(11):e1004773. doi: 10.1371/journal.pgen.1004773 (PMC4230839; doi:10.1371/journal.pgen.1004773)
Supplement: Table S10 — Primers for LIC cloning of 56 CAZymes. LIC sequences that overlap with the pET-22B(+) cloning plasmid are shown in red. His-tag sequences are in green. Genes of putatively secreted proteins were cloned without their predicted N-terminal secretion signals (Table S1). Genes were cloned with C-terminal His-tags, except for Cphy1687 and Cphy2105, which were re-cloned with N-terminal His-tags to improve yield. (XLS) [file pgen.1004773.s022.xls]

## Sheet: Feuille1
GENE	FORWARD	REVERSE
Cphy0218	AAAGAAGGAGATAGGATCATGAAGTTCAGTAATGGATGTTG	GTGTAATGGATAGTGATCTTAATGGTGATGGTGATGATGAGAAATTGCAACTATAGCAACC
Cphy0220	AAAGAAGGAGATAGGATCATGAAGAAGGTAAATGAATCAGTA	GTGTAATGGATAGTGATCTTAATGGTGATGGTGATGATGCTCAATTCTTACCATCTTGCT
Cphy0430	AAAGAAGGAGATAGGATCATGAAATTTGGATTCTTTGATG	GTGTAATGGATAGTGATCTTAATGGTGATGGTGATGATGACCTAAGATGACTTTTACTTTATGTT
Cphy0591	AAAGAAGGAGATAGGATCATGAATAAATTAGGGAGCATTCC	GTGTAATGGATAGTGATCTTAATGGTGATGGTGATGatgTACAAATTCTTTTATCCAAACAATC
Cphy0601	AAAGAAGGAGATAGGATCatgCAATTTGAGATTGATAAAGA	GTGTAATGGATAGTGATCTTAATGGTGATGGTGATGATGCTTCTGTACCTGTCTTCCCTC
Cphy0624	AAAGAAGGAGATAGGATCatgTCTACAAATGAAGCAGTAGTATATG	GTGTAATGGATAGTGATCTTAATGGTGATGGTGATGATGTTGAACTTTGACTCCATTATAGTA
Cphy0666	AAAGAAGGAGATAGGATCatgAAATCATTTATAAAAGAATTAATTG	GTGTAATGGATAGTGATCTTAATGGTGATGGTGATGATGATTCCAGATTTCCACACTACCTAC
Cphy0769	AAAGAAGGAGATAGGATCatgATTAAAATTACGTTTATGGGT	GTGTAATGGATAGTGATCTTAATGGTGATGGTGATGATGTTGGAATTCCGCCATGTAAT
Cphy0776	AAAGAAGGAGATAGGATCatgAAGGAAGCAGAATTAATTCAGAAA	GTGTAATGGATAGTGATCTTAATGGTGATGGTGATGATGAAATACTCTGTGGTTCCAGCC
Cphy0777	AAAGAAGGAGATAGGATCatgGGTGAAATCAAGTGGATG	GTGTAATGGATAGTGATCTTAATGGTGATGGTGATGATGTCCTGTAATTCTAGAATTCTCTATG
Cphy1071	AAAGAAGGAGATAGGATCatgGAGAAATTTTCAACGAAATTA	GTGTAATGGATAGTGATCTTAATGGTGATGGTGATGATGTGGCTCCACACCTAGTACCAAC
Cphy1163	AAAGAAGGAGATAGGATCatgGATACGAATAATGATGATTGGCTAC	GTGTAATGGATAGTGATCTTAATGGTGATGGTGATGatgTTTTCCATAATATTGCCCTAATGAT
Cphy1169	AAAGAAGGAGATAGGATCatgAAAGCAAAACTTACTTTATCAA	GTGTAATGGATAGTGATCTTAATGGTGATGGTGATGATGCAATGAAAAACGAATTACATTCCA
Cphy1308	AAAGAAGGAGATAGGATCATGGAAATTACATCCAATGC	GTGTAATGGATAGTGATCTTAATGGTGATGGTGATGATGACGTACTGTCATCGTTTTCG
Cphy1510	AAAGAAGGAGATAGGATCatgACCAATAAGACCTATGATTTTAA	GTGTAATGGATAGTGATCTTAATGGTGATGGTGATGATGATATCCTGCATCTGTAAATGCT
Cphy1612	AAAGAAGGAGATAGGATCatgAGTACTAACATTGACCTAATCGAA	GTGTAATGGATAGTGATCTTAATGGTGATGGTGATGATGTTTATAAACTTGCACTTTGGTTTT
Cphy1640	AAAGAAGGAGATAGGATCatgACTTGGTCATCAGCTGACC	GTGTAATGGATAGTGATCTTAATGGTGATGGTGATGATGATTACTGGTTACAGAATAACTATTGCA
Cphy1687	AAAGAAGGAGATAGGATCatgCATCATCACCATCACCATACTACCAGATATGAATGTGAGAAT	GTGTAATGGATAGTGATCTTAGTATTGTGCAAAACCGAGA
Cphy1713	AAAGAAGGAGATAGGATCatgTCTTCCGCTGTTTCTGCAAT	GTGTAATGGATAGTGATCTTAATGGTGATGGTGATGATGATATAATTCAAACTCATAAATCCTAGC
Cphy1718	AAAGAAGGAGATAGGATCATGAAAAATATACCATGGGAACC	GTGTAATGGATAGTGATCTTAATGGTGATGGTGATGatgAAGCTTGGAATTCTTTTTCATAA
Cphy1719	AAAGAAGGAGATAGGATCATGGAAACTTCAAAAGCGATAGA	GTGTAATGGATAGTGATCTTAATGGTGATGGTGATGatgAATTCCTGCCTTTATACCACAAA
Cphy1720	AAAGAAGGAGATAGGATCATGTTTTATACAGAGCGAAAATTGG	GTGTAATGGATAGTGATCTTAATGGTGATGGTGATGatgAAATATTCCCTTAGCTAAAATCGTC
Cphy1799	AAAGAAGGAGATAGGATCatgGTTAAGGCAGCTTATCCAACC	GTGTAATGGATAGTGATCTTAATGGTGATGGTGATGATGCGGAAGAGTCTTTAATTTTGCA
Cphy1800	AAAGAAGGAGATAGGATCatgATCGTTGCTTACTTCCCGAAC	GTGTAATGGATAGTGATCCTAATGGTGATGGTGATGATGTTGTACTAAACCCCACAATGCT
Cphy1847	AAAGAAGGAGATAGGATCATGAAGTTTCGGTTTGAAGATTTAAG	GTGTAATGGATAGTGATCTTAATGGTGATGGTGATGatgCTGAACATCAGCAAGTTCTG
Cphy1877	AAAGAAGGAGATAGGATCATGAATCAAAATACATACGATTTTAAGA	GTGTAATGGATAGTGATCTTAATGGTGATGGTGATGatgATAAGCCATTATAACTTCGTATAAAGCA
Cphy1888	AAAGAAGGAGATAGGATCatgACGACGACAACACATGAA	GTGTAATGGATAGTGATCTTAATGGTGATGGTGATGATGATTTCCTAGATTAGCTCCCATT
Cphy1929	AAAGAAGGAGATAGGATCATGAATTACGGTTACTTCGAC	GTGTAATGGATAGTGATCTTAATGGTGATGGTGATGATGCATTACTAATAATACTTCATTTTCTACAG
Cphy2028	AAAGAAGGAGATAGGATCatgAATTATCAAAATCCTATTATTAGGG	GTGTAATGGATAGTGATCTTAATGGTGATGGTGATGATGTTCATGCAAGTATTCACATTTA
Cphy2058	AAAGAAGGAGATAGGATCatgACAGTGAATTTGAATTCGCAGAA	GTGTAATGGATAGTGATCTTAATGGTGATGGTGATGATGTTCTGCGTATTTCATTAAACCT
Cphy2105	AAAGAAGGAGATAGGATCatgCATCATCACCATCACCATACTGATTACTGGCAGAATTGG	GTGTAATGGATAGTGATCTTACCAAACCGTTACATTAGCAC
Cphy2108	AAAGAAGGAGATAGGATCATGGAAACCAACATCTATAAAGTA	GTGTAATGGATAGTGATCTTAATGGTGATGGTGATGATGTATATTCTTTATATTCTTCTCTCTTCG
Cphy2128	AAAGAAGGAGATAGGATCatgACTGCGTTGTTCGTTATC	GTGTAATGGATAGTGATCTTAATGGTGATGGTGATGATGTGGCTCGATTCCCCATACAA
Cphy2276	AAAGAAGGAGATAGGATCATGAGTAATCCAAAAGATGTTGTTGTAGA	GTGTAATGGATAGTGATCTTAATGGTGATGGTGATGatgTTCATAAATTGGGTAATTCTTTAAGTC
Cphy2304	AAAGAAGGAGATAGGATCatgACAGATACCATTACGATTCATTAT	GTGTAATGGATAGTGATCTTAATGGTGATGGTGATGATGGCGTTTTCTTTTTAAAATCCA
Cphy2331	AAAGAAGGAGATAGGATCATGGATGAATTTTGGAATTCAATAG	GTGTAATGGATAGTGATCTTAATGGTGATGGTGATGatgATCTTTCACAAGAACCATGCAAGA
Cphy2344	AAAGAAGGAGATAGGATCatgGTAAATCAGAATCCGTCTGAAT	GTGTAATGGATAGTGATCTTAATGGTGATGGTGATGATGTTTTAATATAACTATCGAATACTTAGGC
Cphy2350	AAAGAAGGAGATAGGATCatgAAATTTGAAGCTATTTACCAC	GTGTAATGGATAGTGATCTTAATGGTGATGGTGATGATGTATCTGCTGAATAAAAACACCTTT
Cphy2567	AAAGAAGGAGATAGGATCatgCAAACATTTACTGTTGAATTACCG	GTGTAATGGATAGTGATCTTAATGGTGATGGTGATGATGGAAATTATGACTACAGTCAGATAAAAC
Cphy2632	AAAGAAGGAGATAGGATCATGTGGATAGCAGATTTGGA	GTGTAATGGATAGTGATCTTAATGGTGATGGTGATGATGCTGATATCTAACGTAGTCTACTTCTACA
Cphy2848	AAAGAAGGAGATAGGATCATGACAAGTAGGAGGAGACTTCTT	GTGTAATGGATAGTGATCTTAATGGTGATGGTGATGATGTTTCCAGCCTTCCGGCAAGTA
Cphy2919	AAAGAAGGAGATAGGATCatgACTACATATTATTATGTTTCAACTAca	GTGTAATGGATAGTGATCTTAATGGTGATGGTGATGATGCTGATAAAATGAACAGTTCGTAA
Cphy3009	AAAGAAGGAGATAGGATCATGACAGCAGAGAAGACACAA	GTGTAATGGATAGTGATCTTAATGGTGATGGTGATGATGCTCACCAAGTAAAACTGTTTCAG
Cphy3010	AAAGAAGGAGATAGGATCATGGAAACCTTAAAGGAAAAATA	GTGTAATGGATAGTGATCTTAATGGTGATGGTGATGATGAAAATTCATAATTTCATAAAATGCT
Cphy3158	AAAGAAGGAGATAGGATCATGGAAGAAGAAGTAGTATTAACTTT	GTGTAATGGATAGTGATCTTAATGGTGATGGTGATGATGATATAACTCCCTCCCCTTTTTA
Cphy3160	AAAGAAGGAGATAGGATCATGAGCAGTCAAGTACATAACAAT	GTGTAATGGATAGTGATCTTAATGGTGATGGTGATGATGTTCAAACTTAAACCACTCAAAGT
Cphy3202	AAAGAAGGAGATAGGATCATGACAGCAGACGGTCTTAC	GTGTAATGGATAGTGATCTTAATGGTGATGGTGATGATGATTTGAACTAACTAAAGTAACATTTGA
Cphy3207	AAAGAAGGAGATAGGATCATGAATGGTGCAATAAAAAGT	GTGTAATGGATAGTGATCTTAATGGTGATGGTGATGATGCATCCACATACGATACTTTCC
Cphy3310	AAAGAAGGAGATAGGATCATGAGCCAAAAGTTTCGTAAGTTGG	GTGTAATGGATAGTGATCTTAATGGTGATGGTGATGatgCTCAAGGATAATATTCTTTGTAGTCTT
Cphy3367	AAAGAAGGAGATAGGATCATGGAAACCAATTATAATTACGG	GTGTAATGGATAGTGATCTTAATGGTGATGGTGATGATGTGGTTCGACTCCCCAAAC
Cphy3368	AAAGAAGGAGATAGGATCatgGGTGAAACTGAGCAAGCTTTA	GTGTAATGGATAGTGATCTTAATGGTGATGGTGATGATGTGGTTCGATACCCCAATTAAG
Cphy3581	AAAGAAGGAGATAGGATCATGATATTTCGACATGGCG	GTGTAATGGATAGTGATCTTAATGGTGATGGTGATGATGAATTTCATTTCCTCTTACATAAAC
Cphy3586	AAAGAAGGAGATAGGATCATGACTAGTTTTGCTTATGGTG	GTGTAATGGATAGTGATCTTAATGGTGATGGTGATGATGGTTTACAATTTCAAGTCTCCAC
Cphy3854	AAAGAAGGAGATAGGATCATGCAATACGGACATTTTGA	GTGTAATGGATAGTGATCTTAATGGTGATGGTGATGATGCACTCCCATAACAATGCGAAC
Cphy3862	AAAGAAGGAGATAGGATCATGTCAACAACAGCATATTCC	GTGTAATGGATAGTGATCTTAATGGTGATGGTGATGATGCTCTTCAATAATAACTTTAATTGACTTC
Cphy3869	AAAGAAGGAGATAGGATCATGGAAGTAAGTGATGAAGGAAC	GTGTAATGGATAGTGATCTTAATGGTGATGGTGATGATGCTCTTCAATAATAACTTTAATTGACTTC
