# Supplementary material for: Functional Diversity of Carbohydrate-Active Enzymes Enabling a Bacterium to Ferment Plant Biomass
Source: PLoS Genet. 2014 Nov 13;10(11):e1004773. doi: 10.1371/journal.pgen.1004773 (PMC4230839; doi:10.1371/journal.pgen.1004773)
Supplement: Table S11 — Polysaccharide cleavage activities (nmol reducing sugar per mg enzyme per minute) of 56 purified CAZymes on 14 polysaccharides. Enzyme (50 µg) was incubated with 0.25% polysaccharide in 25 mM potassium phosphate buffer pH = 7 for 30 minutes at 37°C. Activities: >160 red, >80 orange, >40 yellow, >20 green. (XLS) [file pgen.1004773.s023.xls]

## Sheet: Sheet2
Enzyme	CAZY	Arabinan_mean	Arabinan_std	Arabinogalactan_mean	Arabinagalactan_std	Arabinoxylan_mean	Arabinoxylan_std	B-mannan_mean	B-mannan_std	CMC_mean	CMC_std	Galactan_mean	Galactan_std	Galactomannan_mean	Galactomannan_std	Glucomannan_mean	Glucomannan_std	Homogalacturonan_mean	Homogalacturonan_std	Cellulose_mean	Cellulose_std	RGI_mean	RGI_std	Starch_mean	Starch _std	Xylan_mean	Xylan_std	Xyloglucan_mean	Xyloglucan_std
Cphy0218	GH31	3.34213	1.89059	0	4.5167	5.06198	2.72032	106.667	110.869	0	0.525073	0	0.0758601	3.00179	6.8083	0	4.40257	0	57.2431	27.581	4.80066	4.2895	2.46442	10.3429	6.60091	4.86978	6.23102	0	2.0923
Cphy0220	GH03	0	0.0433275	0.991652	0.721238	1.8654	0.27562	24.2247	27.3448	0	0.165028	0	1.41863	0	2.77548	0	3.31102	0	5.91312	0	3.91942	4.90293	6.20392	5.22199	4.86833	0.127546	0.360755	0	0.396456
Cphy0430	GH94	0	2.31387	1.00873	0.401221	1.27004	0.219037	0	14.9225	0	0.229511	0	0.88202	8.42214	4.06827	0	7.14768	0	24.5265	16.4236	2.2033	0.656234	0.464027	3.66772	0.459021	0.425719	1.50514	0	0.705748
Cphy0591	GH127	0.473419	2.9905	1.45938	0.701716	2.46662	0.324495	0	15.9056	0	0.0425015	0	1.07457	0.898558	0.272304	0	4.68362	0	12.0226	16.9199	0.0425015	1.21523	1.7186	4.77844	0.085003	0.656967	1.57946	0	0.816829
Cphy0601	CE4	0	0.853664	0	0.775775	0	0.775775	0	152.274	5.46047	9.07706	0	4.24741	0	11.1393	0	3.24556	0	32.7028	11.4957	7.85775	0	4.27985	0	2.43861	13.1932	14.2156	0	9.24165
Cphy0624	GH10, CBM22	0.924958	0.861424	2.48272	1.06218	852.995	3.13131	0	1.41638	0.0859276	0.9114	0	0.95245	2.20213	2.85476	0	2.62005	0	5.84377	8.89351	8.93172	1.90017	1.91946	4.44675	2.30888	1094.95	97.6246	2.51843	8.05738
Cphy0666	GHnc	0	0.462416	0	0.798428	0	0.798428	0	2.88511	0	0.22016	0	0.178123	0	0.470183	0	4.74678	0	5.86796	0	5.15174	0	1.05716	0	2.33369	0	1.63633	0	0.676875
Cphy0769	GH4	0	0.0874152	0	2.8201	0	2.8201	0	161.732	0	0.374571	0	0.84181	0	1.5999	0	1.49555	0	1.30811	6.65097	3.32952	0	0.736272	0	1.49828	0	0.54588	0	0.279905
Cphy0776	GH88	0	0.917859	0	1.78739	0	1.78739	0	269.475	0	0.208095	0	4.79832	0	1.99987	0	0.398814	0	2.51158	13.6257	5.78504	0	1.36736	0	0.291333	0	0.27294	0	0.0799728
Cphy0777	GHnc	0	4.41447	0	3.53505	0	3.53505	0	267.902	2.41318	1.16533	0	3.74605	0.56565	0.444417	0.176253	2.04392	0.258993	7.37775	9.12301	5.9099	0	5.46945	0	3.41276	2.6698	0.04549	0	0.439851
Cphy1071	GH26, CBM3, CBM35	0	0.529183	2.22458	3.07612	1.16588	0.9618	108.843	42.6315	1.78154	2.80742	0	0.364003	372.16	29	505.558	62.7869	0	1.71953	87.3972	26.2745	5.01699	6.36739	2.34145	0.0719851	7.73333	9.36297	4.30434	19.2302
Cphy1163	GH05	0	1.75656	0	0.207377	0.960638	0.203782	0	18.1613	34.4947	0.213526	0	1.25968	0.833002	2.09008	674.226	6.66405	0	15.7939	159.97	1.53027	0.476977	0.404729	6.89503	1.38792	3.90569	4.04537	0	0.273582
Cphy1169	GH51	21.0938	1.04898	0	1.74767	0	1.74767	0	284.578	0	1.16533	0	1.3469	0	1.82211	0	7.57747	0	4.44758	0	4.61971	0	0.894044	0	3.24628	0	0.72784	0	0.519823
Cphy1308	GH87	0	0.333134	0.701944	0.753082	5.54201	0.370015	0	17.0987	0.598147	0.493446	0	1.99615	0	1.76892	0	2.44866	0	6.4253	9.34605	8.14186	0.944798	0	7.02823	0.246723	1.7979	0	0	0.0677389
Cphy1510	GH10	0	0.894343	0	0.443078	1253.18	4.1508	0	7.28157	0	0.212902	0	1.5072	1.56161	0.324773	0	2.44087	5.89435	2.2178	12.5167	0.486632	0	0.230597	5.1185	3.07187	1585.39	125.848	0	6.02492
Cphy1612	PL1,PL9	0	1.59168	0	5.42421	0	5.42421	0	180.187	0	0.378906	0	2.45247	0	1.13289	0	2.26929	175.293	2.10383	28.0251	9.92733	38.553	0	0	2.95546	0	0.331318	0	0.145617
Cphy1640	GH12	0	1.10373	0	0	0	0	0	380.169	0	0.300281	0	5.61814	0	13.1465	0	11.5098	0	29.4467	70.1754	22.9715	0	6.82998	0	24.0225	0	0.32821	733.591	138.193
Cphy1687	CE4,CBM36	0.486014	4.2958	6.51718	0.715087	2.92606	0.858847	0	15.6691	0	0.0818104	0	3.88865	0	2.27133	0	0.293981	26.9824	2.98277	15.7348	3.59966	2.04679	0	8.61946	5.07225	0	1.60955	0	1.41507
Cphy1713	CBM32	0	2.50528	0	0.470612	10.2629	1.49408	0	81.3016	0	0.0745489	0	0.150787	0	0	0	5.49169	11.9955	1.31215	8.51332	3.83927	0	0.518114	1.50235	1.04369	1.46923	0.122224	0	1.75918
Cphy1718	GH130	5.52076	3.71427	0	0.490702	1.21773	0.344426	0	65.4839	0	0.360896	0	1.45994	0	2.54346	0	3.45829	43.5051	7.25964	5.61422	14.2915	3.0957	8.0263	0.408307	2.09319	0	1.18339	0	2.21952
Cphy1719	GH125	0	0.917414	0.789368	0.803761	0.434384	0.175518	0	15.932	0	0.413798	0	0.883471	0	1.66926	0	1.8174	0	35.9542	16.5156	14.9887	0	0.580988	4.97419	1.01151	0	0.904571	11.0594	0.530181
Cphy1720	GH38	1.13471	1.0316	0.524682	0.159003	1.95187	1.30205	0	23.7926	0	0.109145	0	2.70435	0	1.63167	0	3.13766	0	9.33098	2.12238	8.13132	0.633905	2.55151	8.5281	2.29205	0	0.0596484	14.3134	35.2404
Cphy1799	GH18, CBM12	0	2.22	11.9041	6.84345	10.1761	7.39732	0	185.568	0	1.26835	2.82184	4.98836	0	1.80583	0	5.06416	0	17.1863	11.4599	46.929	9.19234	2.31506	13.9512	2.11392	0.653518	1.84843	0	14.3549
Cphy1800	GH18, CBM12	0	3.29948	1.05372	0.70961	1.57783	0.139462	0	1.381	0	0.0730654	0	6.05924	0	3.27687	0	2.88812	0	4.40927	8.4214	28.7147	2.48085	0.369311	8.11141	2.92261	0	1.59722	11.9153	16.9912
Cphy1847	CE4	0.0919588	2.73104	1.70085	0.521162	1.16996	0.236367	0	12.6392	0	0.206391	0	2.04555	3.27261	2.33613	0	0.444993	6.34843	2.85429	15.207	5.98535	0	0.104321	10.858	2.68309	1.14851	0.451176	19.6044	0.079332
Cphy1877	GH31	3.37207	9.06078	8.8876	4.85118	5.82237	2.16686	0	53.2133	0	0.454095	0	7.80707	1.37148	1.45468	0	0.815881	5.24794	63.3699	0	51.0857	11.3608	2.29524	17.1785	10.4442	1.57931	3.72248	74.6696	44.9449
Cphy1888	PL9	5.54078	5.36137	0	0.381395	1.97555	0.0681426	0	42.1506	0.100976	0.499807	0.382951	1.58862	0	1.48675	0	0.85525	185.086	17.9282	3.88758	6.64029	32.3139	0.406011	5.35174	0.107101	0	0.624336	0	0.205836
Cphy1929	GH94	0	2.66491	1.0089	0.583693	2.25322	0.254923	0	36.2662	0	4.20702	1.1461	3.17413	0	2.56705	0	3.99938	0	15.3638	58.0324	30.7847	0.775681	0.590681	14.2602	1.5359	0	0.364945	0	3.08015
Cphy2028	GH43	0	0.159168	0	0.216968	0	0.238318	0	76.1044	0	0.151562	0	1.22623	0	0.242762	0	8.35099	0	1.23856	13.4499	0.0757811	0	1.6279	0	2.50078	0	1.15961	0	0.582468
Cphy2058	GH05	0	1.26752	0	0.238318	20.9793	0.216968	0	125.757	28.7522	2.12257	0	3.32515	309.631	4.04419	419.517	2.94126	0	2.72087	53.3843	1.748	0	1.68291	0	0.957237	12.3197	2.22901	251.136	21.5927
Cphy2105	GH11	3.65711	6.59167	2.78522	0.468916	1392.4	11.1511	0	5.47545	0.273125	2.7038	4.9029	3.5157	0	3.71209	0	6.01464	0	34.7213	0	4.92478	3.88271	1.58629	19.6055	1.93129	1712.11	142.756	0	1.48468
Cphy2108	GH10, CBM22	1.54731	2.83659	1.80192	0.22485	1183.49	15.7613	0	48.5237	0	0.385863	0.165562	2.96578	0	2.80182	0	0.924383	0	7.56782	0	7.79443	0	2.63298	18.9927	5.32491	544.167	1.2858	0	1.18653
Cphy2128	GH26, CBM3, CBM35	0.0191424	1.65136	0	0.125177	1.04375	0.393623	59.8084	6.59374	0	0.154667	0	0.834234	485.917	67.9079	731.511	0.71358	0	1.87969	6.81714	1.03111	0.161231	0.35831	6.76246	0.0515556	0	0.197228	0	0.357793
Cphy2276	GH26, CBM35	0.781092	1.03099	0.0963127	1.66853	0.402234	0.167307	97.8114	1.14867	0.917313	2.55949	0	1.09922	955.834	33.7503	1152.28	33.5931	0	18.5137	0.867728	6.5565	0.877192	0.0886098	8.10706	3.99701	0	0.383226	1.81061	0.202152
Cphy2304	GH13, CBM41,CBM48	0	0.480783	0	1.42991	0	1.42991	0	180.244	0	0.041619	0	0.589267	0	0.79995	1.16327	0.149555	4.18089	11.3544	27.163	19.4361	0	0.420727	60.153	2.20581	0	0.40941	0	0.119959
Cphy2331	GH13, CBM48	0.829217	2.30494	3.19962	2.61774	1.29924	0.36748	14.3304	15.3319	0	0.616084	5.01151	2.68696	5.22982	1.64467	7.23133	16.235	0	21.736	9.55678	4.65913	0.412864	0.583878	4.19301	3.11892	0	0.0420866	0	5.55019
Cphy2344	GH13	0	0.593137	0	0.419237	0	0.419237	0	280.715	1.15373	0.502038	0	0.0634657	0	0.670109	0	6.16382	0	5.2861	4.25994	15.4377	3.4765	0.475792	811.518	7.2168	0	1.02887	0	0.96469
Cphy2350	GH13	0	2.13834	0	1.43799	0	1.43799	0	170.54	0.431933	0.285062	0	1.11198	0	0.78273	0	4.39008	0	0.716774	0	12.4205	0	4.78566	258.383	98.7942	0	0.57864	0	0.352131
Cphy2567	GH28	0	0.655614	0	0.119159	0	0.119159	0	239.347	0.0882872	0.790761	0	0.715538	0	4.75526	0	3.98814	0	0.0523245	0	1.91447	39.0027	1.63032	0	8.65675	0	0.59137	0	0.119959
Cphy2632	GH43	0	0.182924	1.19619	1.71583	1.00753	0.094991	0	9.59445	0	0.0497666	0	0.880783	0	1.38169	0	0.655723	3.45089	12.8264	3.09675	5.2255	0.555846	0.220104	5.71843	2.18973	0	0.163186	0	0.784684
Cphy2848	GH04	0.514932	3.86519	0.952406	0.569845	2.08777	0.101812	0	15.1899	0	0	2.28868	1.56439	0	1.0822	0	1.02227	1.13806	2.68244	0	11.5215	0.953217	3.37013	7.05314	3.3071	0.123676	0.524714	0	1.23017
Cphy2919	PL9	0.238316	2.74439	0.472269	0.623363	1.20662	0.131262	0	12.8247	0	0.0458464	4.19655	3.84836	0	0.440602	0	0.823731	463.409	18.0987	0	5.77664	30.1911	0.521397	3.82536	0.320925	0	0.400884	0	1.49789
Cphy3009	GH03	0.51994	2.11401	0.420731	0.0425002	0.797345	0.0417636	0	17.0937	0	0.437606	0	0.0885127	1.94948	1.26167	0	0.419336	0	2.20068	12.4083	0.656409	1.40764	1.54833	2.78491	0.656409	12.9874	0.0956615	0	7.48514
Cphy3010	GH10	7.52336	5.91091	8.0398	2.40519	452.421	25.1391	0	23.546	0.95518	3.15193	0	9.33524	28.8989	38.4652	0	1.61804	77.0563	76.7064	13.1834	2.84642	0.804665	0.568984	10.9846	3.15193	342.709	5.16764	0	2.16344
Cphy3158	GH67	1.86461	1.12211	2.54987	2.43863	2.34344	2.39637	0	11.1075	0	0.0534245	0	3.64701	2.46068	2.7383	0	2.14375	0.0712411	28.9153	10.4453	3.71301	2.45841	2.5991	7.98981	0.854793	1.36259	3.09486	0	2.61645
Cphy3160	GH02	0	0.480783	0	0.357477	0	0.357477	0	279.124	0.176574	0.083238	0	0.84181	0	0.311092	1.16327	0.348962	0	1.36044	0	6.45094	0	2.47177	0	1.62314	0	0.31843	114.682	5.91799
Cphy3202	GH05, CBM46,CBM2	0.0399819	3.44912	0.369748	1.51642	3.81506	2.51781	0	54.9526	26.5102	0.699932	4.81283	1.19792	1.05699	3.1046	524.373	15.775	0	9.00281	79.4167	13.2449	3.07892	0.408211	0.152285	1.13066	1.70611	2.53049	892.51	13.1414
Cphy3207	GH08	0.237987	1.19328	0.020008	0.169774	0.943738	0.166831	0	17.1075	0.494433	1.04885	0.229182	0.766084	0.197987	1.27554	0	0.244286	0	4.39547	0	2.38905	0.859074	0.0368156	19.3859	24.8228	0	0.254756	0	2.27819
Cphy3310	GH28	1.0488	5.67119	1.76868	2.09786	2.13048	0.317154	0	52.9708	4.40597	1.41236	2.02	3.27682	6.83763	1.15329	0	2.38834	17.4303	1.8801	17.2127	14.3728	2.07854	0.419929	4.99343	0.830798	0	0.454035	0	0.15967
Cphy3367	GH09, CBM3, CBM3	0.533855	0.696909	0	0.510224	0.783697	0.422215	34.9789	4.63385	36.1497	1.05071	0	1.09058	4.71837	4.66504	322.61	9.74286	0	12.2365	170.143	3.15213	0.790597	0.209639	22.8755	14.1846	0	0.30222	0	2.34485
Cphy3368	GH48, CBM3	1.24094	0.350992	0.114761	1.59592	2.25544	1.59484	0	1.75473	5.77036	9.33029	1.57346	0.112669	1.85062	3.27146	0	1.73477	0	24.9663	39.2805	1.53184	3.60848	1.37257	1.73308	3.42575	0.51662	2.43537	3.19476	4.07263
Cphy3581	CE9	0	1.04224	0	0.180721	1.63247	0.236785	0	9.65246	0.526316	1.98486	0	0.627296	0	0.331169	0	1.0773	0	2.69038	4.07895	6.14067	0.997605	1.01893	1.16228	0.434189	0.143817	0.406776	0	9.85728
Cphy3586	GH53, CBM13	39.7759	2.13978	0	0.312449	1.20614	0.0682297	0	284.396	0	0.107238	617.467	7.95324	0	0.076341	0	0.941978	0	11.5948	0	6.899	2.26774	1.85197	2.04738	0.142985	0.248646	0.351638	0	1.5114
Cphy3854	GH94	1.16346	1.9122	0	0.740251	1.7717	0.0808245	0	341.75	0	0.254068	0.333095	3.93984	0	4.06949	0	0.963699	0	20.9221	3.98231	9.95099	0	0.428065	2.03607	2.15958	1.47272	2.36044	0	4.47598
Cphy3862	GH10, GH10,CE15	3.53032	3.11228	0.7632	0.0299813	1.8541	0.206232	0	2.83959	0.458403	0.771761	0	0.156101	0	0.164821	0	1.66397	0	5.9381	2.8159	3.92054	0.689586	0.429098	0.742175	0.0926113	0	0.236192	0	1.4239
Cphy3869	PL9	2.0836	1.55087	0	4.01584	1.09623	0.281874	0	11.537	4.49018	7.67916	25.187	10.1557	1.1708	1.81346	0	4.86443	232.853	9.87737	7.41402	19.9363	48.0305	7.27773	3.13268	5.2425	0.399473	0.56494	0	0.828051
